# Supplementary material for: Pan-cancer copy number analysis identifies optimized size thresholds and co-occurrence models for individualized risk stratification
Source: Nat Commun. 2025 Jul 2;16:6024. doi: 10.1038/s41467-025-61063-y (PMC12222647; doi:10.1038/s41467-025-61063-y)
Supplement: Supplementary file 3 — Supplementary Data [file 41467_2025_61063_MOESM3_ESM.xlsx]

## Sheet: SData1
Supplementary Data 1. Size-dependence of meningioma CNAs.
CNA	Optimal LFFR threshold	Maximum 5-year LFFR AUC	Optimal OS threshold	Maximum 5-year OS AUC	Standard deviation for LFFR AUC	Standard deviation for OS AUC	Prevalence using optimal LFFR threshold	Prevalence using optimal OS threshold
1p gain	0.01	0.553256	0.02	0.559679	0.0103985	0.0110421	0.0654867	0.060177
1p loss	0.23	0.720707	0.32	0.7064	0.0450133	0.0400934	0.380531	0.368142
1q gain	0.01	0.594593	0.08	0.617693	0.0195408	0.0189198	0.0920354	0.0849558
1q loss	0.11	0.539709	0.11	0.53111	0.0145178	0.012202	0.276106	0.276106
2p gain	0.03	0.508932	0.03	0.514417	0.00304216	0.00493322	0.00530973	0.00530973
2p loss	0.02	0.556056	0.02	0.592017	0.0152969	0.0156758	0.155752	0.155752
2q gain	0.02	0.503436	0.01	0.507869	0.00124178	0.0024722	0.00707965	0.0123894
2q loss	0.01	0.557781	0.01	0.566208	0.0159147	0.0113471	0.256637	0.256637
3p gain	0.01	0.51495	0.05	0.519057	0.00381484	0.00266423	0.0336283	0.0283186
3p loss	0.17	0.55757	0.17	0.564605	0.0132422	0.0155905	0.115044	0.115044
3q gain	0.09	0.511447	0.31	0.506824	0.00303726	0.00542962	0.019469	0.0176991
3q loss	0.04	0.559779	0.04	0.603261	0.0185493	0.0213006	0.157522	0.157522
4p gain	0.01	0.505555	0.01	0.513332	0.00291167	0.0062548	0.00707965	0.00707965
4p loss	0.09	0.611684	0.03	0.569469	0.0195456	0.00845693	0.269027	0.279646
4q gain	0.01	0.509921	0.03	0.506357	0.00260733	0.00208588	0.0106195	0.00884956
4q loss	0.05	0.588593	0.09	0.607986	0.021016	0.0159895	0.338053	0.267257
5p gain	0.04	0.512265	0.02	0.519752	0.00660965	0.00551128	0.0849558	0.0867257
5p loss	0.26	0.564417	0.26	0.570476	0.018794	0.0179966	0.136283	0.136283
5q gain	0.01	0.495536	0.01	0.499899	0.00290314	0.00570692	0.0637168	0.0637168
5q loss	0.02	0.55671	0.02	0.546335	0.0105367	0.00818762	0.0814159	0.0814159
6p gain	0.01	0.515652	0.01	0.508787	0.00162764	0.00101092	0.0176991	0.0176991
6p loss	0.01	0.583975	0.04	0.584615	0.00843735	0.00534946	0.111504	0.102655
6q gain	0.01	0.508665	0.03	0.505832	0.00291126	0.00230877	0.0230088	0.0212389
6q loss	0.04	0.65423	0.02	0.671446	0.0180647	0.0189529	0.19292	0.19646
7p gain	0.06	0.506414	0.06	0.512247	0.00213448	0.0035658	0.00884956	0.00884956
7p loss	0.02	0.614195	0.29	0.578592	0.0119857	0.0157323	0.247788	0.139823
7q gain	0.01	0.510568	0.01	0.513779	0.00297753	0.00492458	0.0283186	0.0283186
7q loss	0.07	0.537974	0.05	0.526294	0.00771179	0.00807365	0.283186	0.309735
8p gain	0.01	0.510164	0.02	0.521858	0.00138766	0.00405534	0.0176991	0.0123894
8p loss	0.05	0.532162	0.04	0.558333	0.00902514	0.013517	0.19646	0.277876
8q gain	0.05	0.501977	0.01	0.515968	0.00101391	0.00291085	0.0106195	0.0123894
8q loss	0.03	0.533411	0.08	0.523926	0.00936575	0.0129675	0.327434	0.116814
9p gain	0.01	0.515758	0.01	0.510078	0.00289052	0.00119229	0.0123894	0.0123894
9p loss	0.08	0.580683	0.08	0.606224	0.0196316	0.022384	0.0884956	0.0884956
9q gain	0.01	0.513428	0.01	0.527749	0.00467292	0.00933088	0.0123894	0.0123894
9q loss	0.02	0.509636	0.21	0.508306	0.00299252	0.00559327	0.214159	0.155752
10p gain	0.02	0.514887	0.01	0.518913	0.00201785	0.002572	0.00884956	0.0123894
10p loss	0.01	0.569561	0.1	0.558618	0.0105126	0.00646367	0.118584	0.0867257
10q gain	0.01	0.508932	0.01	0.514417	0.00127122	0.00208823	0.00530973	0.00530973
10q loss	0.08	0.625312	0.06	0.626565	0.0170023	0.0194836	0.143363	0.168142
11p gain	0.01	0.520583	0.01	0.522082	0.00236177	0.00375803	0.0230088	0.0230088
11p loss	0.03	0.570081	0.03	0.594057	0.0118468	0.0154846	0.214159	0.214159
11q gain	0.01	0.53715	0.01	0.534198	0.00472462	0.0061714	0.0318584	0.0318584
11q loss	0.02	0.560236	0.02	0.579109	0.0119086	0.0120593	0.175221	0.175221
12p gain	0.97	0.497244	0.97	0.494548	0.000308887	0.000228337	0.019469	0.019469
12p loss	0.2	0.52377	0.01	0.547314	0.0065303	0.00852845	0.0424779	0.0902655
12q gain	0.9	0.504048	0.01	0.510529	0.00281617	0.00400344	0.0141593	0.0353982
12q loss	0.18	0.558105	0.16	0.601823	0.0163524	0.029307	0.0831858	0.0884956
13q gain	0.81	0.510709	0.01	0.51719	0.00374478	0.00271689	0.0176991	0.0424779
13q loss	0.29	0.541632	0.29	0.577125	0.0149507	0.0173659	0.115044	0.115044
14q gain	0.01	0.514063	0.01	0.521858	0.00175669	0.0026288	0.0123894	0.0123894
14q loss	0.02	0.625138	0.17	0.635821	0.0133701	0.0117843	0.323894	0.219469
15q gain	0.03	0.516064	0.02	0.530099	0.00878979	0.00613582	0.0265487	0.0690265
15q loss	0.03	0.534905	0.03	0.551116	0.00865437	0.0111536	0.139823	0.139823
16p gain	0.51	0.500459	0.01	0.5173	0.00116663	0.00450664	0.00530973	0.0247788
16p loss	0.01	0.520168	0.01	0.537653	0.00389421	0.00891359	0.290265	0.290265
16q gain	0.01	0.507273	0.01	0.514108	0.00315258	0.00497001	0.0106195	0.0106195
16q loss	0.01	0.532295	0.01	0.5483	0.00676706	0.00987208	0.0690265	0.0690265
17p gain	0.01	0.504354	0.01	0.510947	0.00117681	0.00204363	0.0176991	0.0176991
17p loss	0.01	0.536604	0.01	0.545281	0.00967107	0.0104774	0.0460177	0.0460177
17q gain	0.08	0.57603	0.08	0.574818	0.0289912	0.0285734	0.0814159	0.0814159
17q loss	0.01	0.558025	0.01	0.54735	0.0138605	0.00990856	0.0619469	0.0619469
18p gain	0.01	0.510771	0.01	0.510545	0.0025434	0.00329003	0.0212389	0.0212389
18p loss	0.55	0.590732	0.36	0.587379	0.00462469	0.00530453	0.139823	0.145133
18q gain	0.01	0.501977	0.94	0.496746	0.00110746	0.000596502	0.0106195	0.00530973
18q loss	0.07	0.630119	0.07	0.62655	0.015002	0.0139001	0.215929	0.215929
19p gain	0.01	0.534791	0.01	0.550186	0.0104193	0.00793579	0.0389381	0.0389381
19p loss	0.08	0.556975	0.1	0.53819	0.0181113	0.0115683	0.146903	0.143363
19q gain	0.12	0.526475	0.02	0.533316	0.00555217	0.00595495	0.019469	0.0230088
19q loss	0.04	0.505042	0.03	0.517493	0.00377186	0.00864196	0.0495575	0.0530973
20p gain	0.06	0.522696	0.06	0.54772	0.00323682	0.00282535	0.0761062	0.0761062
20p loss	0.02	0.517679	0.02	0.512096	0.00340242	0.00183216	0.0283186	0.0283186
20q gain	0.03	0.535369	0.06	0.572573	0.00789151	0.0125344	0.0938053	0.0920354
20q loss	0.07	0.503589	0.07	0.506357	0.00191986	0.00201208	0.00884956	0.00884956
21q gain	0.02	0.51566	0.02	0.517324	0.00795049	0.00577681	0.0247788	0.0247788
21q loss	0.16	0.544781	0.23	0.542627	0.0127897	0.0161906	0.226549	0.143363
22q gain	0.14	0.520842	0.01	0.530076	0.00498908	0.0085918	0.0123894	0.0230088
22q loss	0.32	0.613363	0.32	0.561691	0.0201863	0.0119091	0.623009	0.623009

## Sheet: SData2
Supplementary Data 2. Percentage of meningiomas with CNAs across size thresholds.
CNA	Optimal LFFR	Optimal OS	0.01	0.02	0.03	0.04	0.05	0.06	0.07	0.08	0.09	0.1	0.11	0.12	0.13	0.14	0.15	0.16	0.17	0.18	0.19	0.2	0.21	0.22	0.23	0.24	0.25	0.26	0.27	0.28	0.29	0.3	0.31	0.32	0.33	0.34	0.35	0.36	0.37	0.38	0.39	0.4	0.41	0.42	0.43	0.44	0.45	0.46	0.47
1p gain	0.0654867	0.060177	0.0654867	0.060177	0.0442478	0.0300885	0.0230088	0.0212389	0.0176991	0.0176991	0.0176991	0.0176991	0.0123894	0.0123894	0.0123894	0.0106195	0.0106195	0.0106195	0.00884956	0.00884956	0.00884956	0.00707965	0.00707965	0.00707965	0.00707965	0.00707965	0.00707965	0.00707965	0.00707965	0.00707965	0.00707965	0.00707965	0.00707965	0.00707965	0.00707965	0.00707965	0.00707965	0.00530973	0.00353982	0.00353982	0.00353982	0.00353982	0.00353982	0	0	0	0	0	0
1p loss	0.380531	0.368142	0.40708	0.40531	0.40354	0.39823	0.39469	0.39292	0.39115	0.389381	0.389381	0.389381	0.389381	0.389381	0.389381	0.387611	0.385841	0.385841	0.385841	0.385841	0.385841	0.385841	0.384071	0.384071	0.380531	0.380531	0.378761	0.378761	0.376991	0.376991	0.373451	0.371681	0.369912	0.368142	0.362832	0.357522	0.357522	0.355752	0.355752	0.353982	0.352212	0.352212	0.352212	0.352212	0.352212	0.352212	0.352212	0.352212	0.352212
1q gain	0.0920354	0.0849558	0.0920354	0.0920354	0.0884956	0.0884956	0.0884956	0.0884956	0.0884956	0.0849558	0.0831858	0.0831858	0.0814159	0.0814159	0.0814159	0.0814159	0.079646	0.079646	0.079646	0.079646	0.079646	0.079646	0.0778761	0.0778761	0.0778761	0.0778761	0.0778761	0.0778761	0.0778761	0.0778761	0.0778761	0.0761062	0.0761062	0.0743363	0.0743363	0.0743363	0.0743363	0.0707965	0.0707965	0.0690265	0.0690265	0.0690265	0.0690265	0.0690265	0.0690265	0.0672566	0.0672566	0.0672566	0.0672566
1q loss	0.276106	0.276106	0.463717	0.460177	0.458407	0.454867	0.453097	0.453097	0.453097	0.453097	0.446018	0.438938	0.276106	0.235398	0.221239	0.212389	0.20354	0.145133	0.106195	0.102655	0.102655	0.099115	0.0955752	0.0920354	0.0920354	0.0920354	0.0920354	0.079646	0.0761062	0.0743363	0.0743363	0.0743363	0.0743363	0.0743363	0.0725664	0.0707965	0.0672566	0.0654867	0.0654867	0.0654867	0.0654867	0.0654867	0.0637168	0.0637168	0.0619469	0.0619469	0.0619469	0.0619469	0.0619469
2p gain	0.00530973	0.00530973	0.00707965	0.00707965	0.00530973	0.00353982	0.00353982	0.00353982	0.00353982	0.00353982	0.00353982	0.00353982	0.00353982	0.00353982	0.00353982	0.00353982	0.00353982	0.00353982	0.00353982	0.00353982	0.00353982	0.00353982	0.00353982	0.00353982	0.00353982	0.00353982	0.00353982	0.00353982	0.00353982	0.00353982	0.00353982	0.00353982	0.00353982	0.00353982	0.00353982	0.00353982	0.00353982	0.00353982	0.00353982	0.00353982	0.00353982	0.00353982	0.00353982	0.00353982	0.00353982	0.00353982	0.00353982	0.00353982	0.00176991
2p loss	0.155752	0.155752	0.175221	0.155752	0.138053	0.120354	0.120354	0.118584	0.118584	0.115044	0.115044	0.113274	0.113274	0.109735	0.109735	0.109735	0.109735	0.109735	0.109735	0.109735	0.109735	0.109735	0.104425	0.104425	0.104425	0.104425	0.104425	0.104425	0.104425	0.099115	0.099115	0.0973451	0.0973451	0.0973451	0.0973451	0.0938053	0.0920354	0.0884956	0.0884956	0.0884956	0.0884956	0.0884956	0.0884956	0.0884956	0.0867257	0.0849558	0.0849558	0.0849558	0.0849558
2q gain	0.00707965	0.0123894	0.0123894	0.00707965	0.00707965	0.00707965	0.00707965	0.00707965	0.00707965	0.00353982	0.00353982	0.00353982	0.00353982	0.00176991	0.00176991	0.00176991	0.00176991	0.00176991	0.00176991	0.00176991	0.00176991	0.00176991	0.00176991	0.00176991	0.00176991	0.00176991	0.00176991	0.00176991	0.00176991	0.00176991	0.00176991	0.00176991	0.00176991	0.00176991	0.00176991	0.00176991	0.00176991	0.00176991	0.00176991	0.00176991	0.00176991	0.00176991	0.00176991	0.00176991	0.00176991	0.00176991	0.00176991	0.00176991	0.00176991
2q loss	0.256637	0.256637	0.256637	0.20885	0.189381	0.159292	0.155752	0.127434	0.120354	0.109735	0.0973451	0.0920354	0.0902655	0.0867257	0.0849558	0.0849558	0.0831858	0.079646	0.079646	0.0778761	0.0761062	0.0761062	0.0743363	0.0743363	0.0743363	0.0707965	0.0690265	0.0672566	0.0654867	0.0637168	0.0637168	0.0619469	0.0619469	0.0619469	0.0584071	0.0584071	0.0584071	0.0566372	0.0566372	0.0566372	0.0566372	0.0566372	0.0566372	0.0566372	0.0566372	0.0566372	0.0548673	0.0548673	0.0548673
3p gain	0.0336283	0.0283186	0.0336283	0.0300885	0.0300885	0.0300885	0.0283186	0.0265487	0.0265487	0.0265487	0.0265487	0.0265487	0.0265487	0.0265487	0.0265487	0.0265487	0.0265487	0.0230088	0.0230088	0.0230088	0.0230088	0.0212389	0.0212389	0.0212389	0.0212389	0.0212389	0.0212389	0.0212389	0.0212389	0.0212389	0.0212389	0.0212389	0.0212389	0.0212389	0.0212389	0.0212389	0.0212389	0.0212389	0.0212389	0.0212389	0.0212389	0.0212389	0.0212389	0.0212389	0.0212389	0.0212389	0.0212389	0.0212389	0.0212389
3p loss	0.115044	0.115044	0.345133	0.341593	0.339823	0.338053	0.338053	0.338053	0.338053	0.338053	0.338053	0.338053	0.338053	0.338053	0.336283	0.315044	0.315044	0.136283	0.115044	0.104425	0.0938053	0.0938053	0.0938053	0.0902655	0.0902655	0.0902655	0.0902655	0.0902655	0.0902655	0.0902655	0.0902655	0.0902655	0.0902655	0.0902655	0.0902655	0.0884956	0.0884956	0.0884956	0.0867257	0.0867257	0.0867257	0.0867257	0.0831858	0.0831858	0.0814159	0.0814159	0.0814159	0.0814159	0.079646
3q gain	0.019469	0.0176991	0.0212389	0.0212389	0.0212389	0.0212389	0.0212389	0.0212389	0.0212389	0.0212389	0.019469	0.019469	0.019469	0.019469	0.019469	0.019469	0.019469	0.019469	0.019469	0.019469	0.019469	0.019469	0.019469	0.019469	0.019469	0.019469	0.019469	0.019469	0.019469	0.019469	0.019469	0.019469	0.0176991	0.0176991	0.0159292	0.0141593	0.0141593	0.0141593	0.0141593	0.0141593	0.0141593	0.0141593	0.0141593	0.0141593	0.0141593	0.0141593	0.0141593	0.0141593	0.0141593
3q loss	0.157522	0.157522	0.343363	0.343363	0.339823	0.157522	0.152212	0.146903	0.141593	0.100885	0.0955752	0.0814159	0.079646	0.0743363	0.0672566	0.0637168	0.060177	0.0584071	0.0530973	0.0530973	0.0513274	0.0495575	0.0495575	0.0495575	0.0495575	0.0495575	0.0495575	0.0495575	0.0495575	0.0477876	0.0477876	0.0477876	0.0477876	0.0477876	0.0477876	0.0460177	0.0442478	0.0442478	0.0442478	0.0442478	0.0442478	0.0442478	0.0442478	0.0442478	0.0442478	0.040708	0.040708	0.0389381	0.0389381
4p gain	0.00707965	0.00707965	0.00707965	0.00707965	0.00707965	0.00707965	0.00707965	0.00707965	0.00707965	0.00707965	0.00707965	0.00707965	0.00707965	0.00707965	0.00707965	0.00707965	0.00707965	0.00707965	0.00707965	0.00707965	0.00707965	0.00707965	0.00707965	0.00707965	0.00707965	0.00530973	0.00530973	0.00530973	0.00530973	0.00530973	0.00530973	0.00530973	0.00530973	0.00176991	0.00176991	0.00176991	0.00176991	0.00176991	0.00176991	0.00176991	0.00176991	0.00176991	0.00176991	0.00176991	0.00176991	0.00176991	0.00176991	0.00176991	0.00176991
4p loss	0.269027	0.279646	0.288496	0.284956	0.279646	0.279646	0.279646	0.279646	0.279646	0.279646	0.269027	0.269027	0.260177	0.260177	0.173451	0.148673	0.146903	0.143363	0.138053	0.132743	0.123894	0.123894	0.122124	0.120354	0.120354	0.120354	0.116814	0.116814	0.113274	0.113274	0.113274	0.113274	0.111504	0.111504	0.111504	0.111504	0.111504	0.111504	0.111504	0.111504	0.111504	0.111504	0.109735	0.104425	0.104425	0.104425	0.102655	0.102655	0.102655
4q gain	0.0106195	0.00884956	0.0106195	0.0106195	0.00884956	0.00884956	0.00707965	0.00530973	0.00530973	0.00530973	0.00530973	0.00530973	0.00530973	0.00530973	0.00530973	0.00530973	0.00530973	0.00530973	0.00530973	0.00530973	0.00530973	0.00530973	0.00530973	0.00530973	0.00530973	0.00530973	0.00530973	0.00530973	0.00530973	0.00530973	0.00530973	0.00530973	0.00530973	0.00530973	0.00530973	0.00530973	0.00530973	0.00530973	0.00530973	0.00530973	0.00530973	0.00530973	0.00530973	0.00530973	0.00530973	0.00530973	0.00530973	0.00530973	0.00530973
4q loss	0.338053	0.267257	0.346903	0.346903	0.346903	0.345133	0.338053	0.329204	0.327434	0.322124	0.267257	0.265487	0.265487	0.263717	0.261947	0.20885	0.161062	0.161062	0.161062	0.161062	0.155752	0.143363	0.139823	0.139823	0.139823	0.139823	0.139823	0.139823	0.139823	0.138053	0.138053	0.136283	0.136283	0.136283	0.136283	0.136283	0.136283	0.136283	0.136283	0.134513	0.134513	0.134513	0.134513	0.134513	0.134513	0.132743	0.132743	0.132743	0.132743
5p gain	0.0849558	0.0867257	0.0902655	0.0867257	0.0867257	0.0849558	0.0849558	0.0849558	0.0849558	0.0849558	0.0849558	0.0849558	0.0831858	0.0831858	0.0831858	0.0831858	0.0831858	0.0814159	0.0814159	0.0814159	0.079646	0.079646	0.079646	0.079646	0.0761062	0.0761062	0.0761062	0.0761062	0.0743363	0.0743363	0.0743363	0.0743363	0.0743363	0.0743363	0.0743363	0.0743363	0.0743363	0.0743363	0.0743363	0.0743363	0.0725664	0.0654867	0.060177	0.060177	0.060177	0.060177	0.060177	0.060177	0.060177
5p loss	0.136283	0.136283	0.322124	0.322124	0.322124	0.322124	0.322124	0.322124	0.322124	0.318584	0.316814	0.315044	0.311504	0.309735	0.307965	0.307965	0.306195	0.306195	0.300885	0.300885	0.299115	0.297345	0.295575	0.293805	0.290265	0.277876	0.277876	0.136283	0.134513	0.113274	0.102655	0.102655	0.0336283	0.0336283	0.0247788	0.0230088	0.0230088	0.0230088	0.0212389	0.0212389	0.0212389	0.0212389	0.0212389	0.0212389	0.019469	0.019469	0.019469	0.019469	0.019469
5q gain	0.0637168	0.0637168	0.0637168	0.0637168	0.0637168	0.0637168	0.0637168	0.0637168	0.0637168	0.0637168	0.0637168	0.0619469	0.0619469	0.0619469	0.0619469	0.060177	0.060177	0.060177	0.060177	0.060177	0.060177	0.060177	0.060177	0.060177	0.060177	0.060177	0.060177	0.060177	0.060177	0.060177	0.060177	0.060177	0.060177	0.060177	0.060177	0.060177	0.060177	0.060177	0.060177	0.060177	0.060177	0.0584071	0.0584071	0.0584071	0.0566372	0.0566372	0.0566372	0.0530973	0.0530973
5q loss	0.0814159	0.0814159	0.099115	0.0814159	0.0690265	0.0513274	0.0353982	0.0336283	0.0336283	0.0336283	0.0336283	0.0336283	0.0300885	0.0300885	0.0300885	0.0300885	0.0300885	0.0300885	0.0300885	0.0300885	0.0300885	0.0300885	0.0300885	0.0300885	0.0283186	0.0283186	0.0283186	0.0283186	0.0283186	0.0283186	0.0283186	0.0283186	0.0265487	0.0265487	0.0265487	0.0265487	0.0265487	0.0265487	0.0265487	0.0265487	0.0247788	0.0247788	0.0247788	0.0230088	0.0230088	0.0230088	0.0230088	0.0230088	0.0230088
6p gain	0.0176991	0.0176991	0.0176991	0.0141593	0.0141593	0.0141593	0.0141593	0.0141593	0.0141593	0.0141593	0.0141593	0.0141593	0.0141593	0.0141593	0.0141593	0.0141593	0.0141593	0.0141593	0.0141593	0.0141593	0.0141593	0.0141593	0.0141593	0.0141593	0.0141593	0.0141593	0.0141593	0.0141593	0.0141593	0.0141593	0.0141593	0.0141593	0.0141593	0.0141593	0.0141593	0.0141593	0.0141593	0.0141593	0.0141593	0.0141593	0.0141593	0.0141593	0.0141593	0.0141593	0.0141593	0.0141593	0.0141593	0.0141593	0.0141593
6p loss	0.111504	0.102655	0.111504	0.109735	0.104425	0.102655	0.102655	0.102655	0.100885	0.100885	0.100885	0.099115	0.099115	0.0973451	0.0973451	0.0973451	0.0973451	0.0973451	0.0955752	0.0955752	0.0955752	0.0955752	0.0955752	0.0955752	0.0955752	0.0955752	0.0955752	0.0955752	0.0955752	0.0938053	0.0938053	0.0938053	0.0938053	0.0938053	0.0938053	0.0938053	0.0938053	0.0938053	0.0902655	0.0902655	0.0902655	0.0902655	0.0902655	0.0902655	0.0902655	0.0902655	0.0902655	0.0902655	0.0902655
6q gain	0.0230088	0.0212389	0.0230088	0.0230088	0.0212389	0.0212389	0.0212389	0.0176991	0.0176991	0.0141593	0.0106195	0.0106195	0.0106195	0.0106195	0.0106195	0.00707965	0.00707965	0.00707965	0.00707965	0.00707965	0.00707965	0.00707965	0.00707965	0.00707965	0.00707965	0.00707965	0.00707965	0.00707965	0.00707965	0.00530973	0.00530973	0.00530973	0.00530973	0.00530973	0.00530973	0.00530973	0.00530973	0.00530973	0.00530973	0.00530973	0.00530973	0.00530973	0.00530973	0.00530973	0.00530973	0.00530973	0.00530973	0.00530973	0.00530973
6q loss	0.19292	0.19646	0.261947	0.19646	0.19469	0.19292	0.19115	0.19115	0.189381	0.189381	0.187611	0.187611	0.187611	0.187611	0.187611	0.185841	0.184071	0.184071	0.184071	0.182301	0.182301	0.182301	0.182301	0.182301	0.182301	0.182301	0.180531	0.180531	0.180531	0.180531	0.180531	0.180531	0.180531	0.178761	0.178761	0.178761	0.178761	0.178761	0.176991	0.176991	0.176991	0.176991	0.176991	0.176991	0.176991	0.176991	0.176991	0.176991	0.176991
7p gain	0.00884956	0.00884956	0.0159292	0.0141593	0.0123894	0.0123894	0.0106195	0.00884956	0.00707965	0.00707965	0.00707965	0.00707965	0.00707965	0.00530973	0.00530973	0.00353982	0.00353982	0.00353982	0.00353982	0.00353982	0.00353982	0.00353982	0.00353982	0.00353982	0.00353982	0.00353982	0.00353982	0.00353982	0.00353982	0.00353982	0.00353982	0.00353982	0.00353982	0.00353982	0.00353982	0.00353982	0.00353982	0.00353982	0.00353982	0.00353982	0.00353982	0.00353982	0.00353982	0.00353982	0.00353982	0.00353982	0.00353982	0.00353982	0.00353982
7p loss	0.247788	0.139823	0.253097	0.247788	0.219469	0.19646	0.180531	0.180531	0.180531	0.180531	0.178761	0.178761	0.178761	0.178761	0.178761	0.178761	0.178761	0.178761	0.178761	0.175221	0.175221	0.173451	0.171681	0.169912	0.166372	0.157522	0.153982	0.148673	0.148673	0.145133	0.139823	0.139823	0.139823	0.138053	0.138053	0.138053	0.138053	0.138053	0.138053	0.138053	0.138053	0.138053	0.138053	0.134513	0.134513	0.134513	0.134513	0.134513	0.134513
7q gain	0.0283186	0.0283186	0.0283186	0.0283186	0.0230088	0.0212389	0.0212389	0.0212389	0.0212389	0.0212389	0.0212389	0.0212389	0.0212389	0.0212389	0.0212389	0.0212389	0.019469	0.019469	0.019469	0.019469	0.019469	0.019469	0.019469	0.019469	0.019469	0.019469	0.019469	0.019469	0.019469	0.019469	0.019469	0.019469	0.019469	0.019469	0.019469	0.019469	0.019469	0.0176991	0.0176991	0.0176991	0.0176991	0.0176991	0.0176991	0.0176991	0.0176991	0.0176991	0.0176991	0.0176991	0.0176991
7q loss	0.283186	0.309735	0.375221	0.371681	0.359292	0.348673	0.309735	0.300885	0.283186	0.111504	0.102655	0.100885	0.0814159	0.0778761	0.0778761	0.0778761	0.0761062	0.0743363	0.0707965	0.0707965	0.0707965	0.0707965	0.0690265	0.0690265	0.0690265	0.0672566	0.0654867	0.0637168	0.0637168	0.0619469	0.060177	0.0566372	0.0566372	0.0566372	0.0548673	0.0548673	0.0548673	0.0548673	0.0548673	0.0548673	0.0530973	0.0530973	0.0530973	0.0513274	0.0513274	0.0513274	0.0513274	0.0513274	0.0513274
8p gain	0.0176991	0.0123894	0.0176991	0.0123894	0.0123894	0.0123894	0.0123894	0.0123894	0.0123894	0.0106195	0.00884956	0.00884956	0.00884956	0.00884956	0.00884956	0.00884956	0.00884956	0.00884956	0.00884956	0.00884956	0.00884956	0.00884956	0.00884956	0.00884956	0.00884956	0.00884956	0.00884956	0.00884956	0.00884956	0.00884956	0.00884956	0.00884956	0.00884956	0.00884956	0.00884956	0.00884956	0.00884956	0.00884956	0.00884956	0.00884956	0.00884956	0.00707965	0.00707965	0.00707965	0.00707965	0.00707965	0.00707965	0.00707965	0.00707965
8p loss	0.19646	0.277876	0.410619	0.371681	0.318584	0.277876	0.19646	0.19115	0.166372	0.150442	0.136283	0.122124	0.118584	0.115044	0.115044	0.115044	0.115044	0.115044	0.113274	0.109735	0.109735	0.109735	0.109735	0.109735	0.109735	0.107965	0.107965	0.107965	0.106195	0.104425	0.102655	0.102655	0.102655	0.102655	0.102655	0.102655	0.102655	0.102655	0.102655	0.102655	0.102655	0.102655	0.102655	0.102655	0.102655	0.100885	0.100885	0.100885	0.100885
8q gain	0.0106195	0.0123894	0.0123894	0.0123894	0.0123894	0.0123894	0.0106195	0.0106195	0.0106195	0.0106195	0.0106195	0.0106195	0.0106195	0.0106195	0.0106195	0.0106195	0.0106195	0.0106195	0.0106195	0.0106195	0.0106195	0.0106195	0.0106195	0.0106195	0.0106195	0.0106195	0.0106195	0.0106195	0.0106195	0.0106195	0.0106195	0.00884956	0.00884956	0.00884956	0.00884956	0.00884956	0.00884956	0.00884956	0.00884956	0.00884956	0.00884956	0.00884956	0.00884956	0.00884956	0.00884956	0.00884956	0.00707965	0.00707965	0.00707965
8q loss	0.327434	0.116814	0.334513	0.334513	0.327434	0.260177	0.182301	0.138053	0.132743	0.116814	0.115044	0.113274	0.113274	0.113274	0.113274	0.109735	0.107965	0.107965	0.107965	0.107965	0.104425	0.104425	0.104425	0.104425	0.102655	0.102655	0.102655	0.102655	0.100885	0.099115	0.099115	0.099115	0.099115	0.0973451	0.0973451	0.0973451	0.0973451	0.0973451	0.0973451	0.0973451	0.0973451	0.0973451	0.0973451	0.0973451	0.0973451	0.0973451	0.0973451	0.0973451	0.0973451
9p gain	0.0123894	0.0123894	0.0123894	0.0106195	0.00884956	0.00884956	0.00707965	0.00707965	0.00707965	0.00707965	0.00707965	0.00707965	0.00707965	0.00707965	0.00707965	0.00707965	0.00530973	0.00530973	0.00530973	0.00530973	0.00530973	0.00530973	0.00530973	0.00530973	0.00530973	0.00530973	0.00530973	0.00530973	0.00530973	0.00530973	0.00530973	0.00530973	0.00530973	0.00530973	0.00530973	0.00530973	0.00530973	0.00530973	0.00530973	0.00530973	0.00530973	0.00530973	0.00530973	0.00530973	0.00530973	0.00530973	0.00530973	0.00530973	0.00530973
9p loss	0.0884956	0.0884956	0.230088	0.228319	0.228319	0.224779	0.223009	0.223009	0.221239	0.0884956	0.0849558	0.0814159	0.0743363	0.0690265	0.0690265	0.0690265	0.0690265	0.0672566	0.0672566	0.0672566	0.0672566	0.0672566	0.0672566	0.0672566	0.0672566	0.0672566	0.0672566	0.0672566	0.0672566	0.0672566	0.0672566	0.0672566	0.0672566	0.0654867	0.0654867	0.0654867	0.0654867	0.0654867	0.0654867	0.0654867	0.0654867	0.0654867	0.0654867	0.0637168	0.0619469	0.0619469	0.0619469	0.060177	0.060177
9q gain	0.0123894	0.0123894	0.0123894	0.0123894	0.0123894	0.0123894	0.0123894	0.0123894	0.0123894	0.0123894	0.0123894	0.0123894	0.0123894	0.0123894	0.0123894	0.0123894	0.0123894	0.0123894	0.0123894	0.0106195	0.00884956	0.00884956	0.00884956	0.00884956	0.00884956	0.00884956	0.00884956	0.00884956	0.00884956	0.00884956	0.00884956	0.00884956	0.00884956	0.00884956	0.00884956	0.00884956	0.00884956	0.00884956	0.00884956	0.00884956	0.00884956	0.00884956	0.00884956	0.00884956	0.00884956	0.00884956	0.00884956	0.00884956	0.00884956
9q loss	0.214159	0.155752	0.215929	0.214159	0.185841	0.184071	0.184071	0.184071	0.184071	0.182301	0.182301	0.182301	0.180531	0.180531	0.180531	0.180531	0.180531	0.180531	0.180531	0.180531	0.180531	0.180531	0.155752	0.155752	0.155752	0.0973451	0.019469	0.019469	0.019469	0.019469	0.019469	0.019469	0.0176991	0.0159292	0.0159292	0.0159292	0.0159292	0.0159292	0.0159292	0.0159292	0.0159292	0.0159292	0.0159292	0.0159292	0.0159292	0.0159292	0.0159292	0.0159292	0.0159292
10p gain	0.00884956	0.0123894	0.0123894	0.00884956	0.00707965	0.00707965	0.00707965	0.00707965	0.00707965	0.00707965	0.00707965	0.00707965	0.00707965	0.00707965	0.00707965	0.00707965	0.00707965	0.00707965	0.00707965	0.00707965	0.00707965	0.00707965	0.00707965	0.00707965	0.00707965	0.00707965	0.00707965	0.00707965	0.00707965	0.00707965	0.00707965	0.00707965	0.00707965	0.00707965	0.00707965	0.00707965	0.00707965	0.00707965	0.00707965	0.00707965	0.00530973	0.00530973	0.00530973	0.00530973	0.00530973	0.00530973	0.00530973	0.00530973	0.00530973
10p loss	0.118584	0.0867257	0.118584	0.116814	0.115044	0.115044	0.0938053	0.0902655	0.0884956	0.0884956	0.0884956	0.0867257	0.0867257	0.0867257	0.0849558	0.0849558	0.0849558	0.0849558	0.0849558	0.0849558	0.0849558	0.0849558	0.0849558	0.0849558	0.0849558	0.0849558	0.0849558	0.0849558	0.0849558	0.0849558	0.0849558	0.0849558	0.0849558	0.0849558	0.0849558	0.0849558	0.0849558	0.0849558	0.0849558	0.079646	0.079646	0.079646	0.079646	0.079646	0.079646	0.079646	0.079646	0.079646	0.079646
10q gain	0.00530973	0.00530973	0.00530973	0.00530973	0.00176991	0	0	0	0	0	0	0	0	0	0	0	0	0	0	0	0	0	0	0	0	0	0	0	0	0	0	0	0	0	0	0	0	0	0	0	0	0	0	0	0	0	0	0	0
10q loss	0.143363	0.168142	0.454867	0.39469	0.293805	0.238938	0.180531	0.168142	0.161062	0.143363	0.129204	0.125664	0.125664	0.125664	0.123894	0.123894	0.123894	0.122124	0.122124	0.122124	0.122124	0.122124	0.120354	0.116814	0.115044	0.115044	0.115044	0.113274	0.111504	0.109735	0.109735	0.107965	0.107965	0.107965	0.107965	0.104425	0.104425	0.104425	0.102655	0.102655	0.102655	0.102655	0.100885	0.100885	0.100885	0.100885	0.100885	0.100885	0.100885
11p gain	0.0230088	0.0230088	0.0230088	0.0159292	0.0159292	0.0159292	0.0159292	0.0106195	0.0106195	0.0106195	0.0106195	0.0106195	0.0106195	0.0106195	0.0106195	0.0106195	0.0106195	0.00884956	0.00884956	0.00884956	0.00884956	0.00884956	0.00884956	0.00884956	0.00884956	0.00884956	0.00884956	0.00884956	0.00884956	0.00884956	0.00707965	0.00707965	0.00707965	0.00707965	0.00707965	0.00707965	0.00530973	0.00530973	0.00530973	0.00530973	0.00530973	0.00530973	0.00530973	0.00530973	0.00530973	0.00530973	0.00530973	0.00530973	0.00530973
11p loss	0.214159	0.214159	0.226549	0.221239	0.214159	0.20885	0.136283	0.127434	0.127434	0.127434	0.127434	0.116814	0.113274	0.113274	0.113274	0.107965	0.104425	0.104425	0.102655	0.0973451	0.0938053	0.0938053	0.0884956	0.0814159	0.0814159	0.0814159	0.0814159	0.0814159	0.0814159	0.0814159	0.0814159	0.0814159	0.079646	0.0761062	0.0761062	0.0761062	0.0761062	0.0725664	0.0690265	0.0672566	0.0672566	0.0637168	0.060177	0.060177	0.060177	0.060177	0.060177	0.060177	0.060177
11q gain	0.0318584	0.0318584	0.0318584	0.0265487	0.0265487	0.0265487	0.0265487	0.0265487	0.0247788	0.0247788	0.0247788	0.0247788	0.0247788	0.0247788	0.0247788	0.0247788	0.0247788	0.0247788	0.0247788	0.0247788	0.0247788	0.0247788	0.0230088	0.0230088	0.0230088	0.0230088	0.0230088	0.0230088	0.0230088	0.0230088	0.0230088	0.0230088	0.0212389	0.0212389	0.0212389	0.0212389	0.0212389	0.019469	0.019469	0.019469	0.019469	0.019469	0.019469	0.019469	0.019469	0.019469	0.019469	0.019469	0.019469
11q loss	0.175221	0.175221	0.288496	0.175221	0.0920354	0.0743363	0.0654867	0.0654867	0.0619469	0.0530973	0.0530973	0.0495575	0.0495575	0.0460177	0.0460177	0.0424779	0.0424779	0.040708	0.0389381	0.0371681	0.0353982	0.0336283	0.0318584	0.0318584	0.0300885	0.0300885	0.0283186	0.0283186	0.0283186	0.0283186	0.0265487	0.0265487	0.0265487	0.0265487	0.0247788	0.0247788	0.0230088	0.0230088	0.0230088	0.0230088	0.0230088	0.0230088	0.0230088	0.0230088	0.0230088	0.0230088	0.0230088	0.0230088	0.0230088
12p gain	0.019469	0.019469	0.0230088	0.0212389	0.0212389	0.0212389	0.0212389	0.0212389	0.0212389	0.0212389	0.0212389	0.0212389	0.0212389	0.0212389	0.0212389	0.0212389	0.0212389	0.0212389	0.0212389	0.0212389	0.0212389	0.0212389	0.0212389	0.0212389	0.0212389	0.0212389	0.0212389	0.0212389	0.0212389	0.0212389	0.0212389	0.0212389	0.0212389	0.0212389	0.0212389	0.0212389	0.0212389	0.0212389	0.0212389	0.0212389	0.0212389	0.0212389	0.0212389	0.0212389	0.0212389	0.0212389	0.0212389	0.0212389	0.0212389
12p loss	0.0424779	0.0902655	0.0902655	0.0584071	0.0566372	0.0566372	0.0530973	0.0495575	0.0495575	0.0442478	0.0442478	0.0442478	0.0442478	0.0442478	0.0442478	0.0442478	0.0442478	0.0442478	0.0442478	0.0442478	0.0442478	0.0424779	0.0424779	0.0424779	0.0424779	0.0424779	0.0424779	0.0424779	0.0424779	0.0424779	0.0424779	0.0424779	0.0424779	0.0424779	0.0424779	0.0424779	0.0424779	0.0424779	0.0424779	0.0424779	0.0424779	0.0424779	0.0424779	0.0424779	0.0424779	0.0424779	0.0424779	0.0424779	0.0424779
12q gain	0.0141593	0.0353982	0.0353982	0.0336283	0.0336283	0.0336283	0.0336283	0.0336283	0.0336283	0.0336283	0.0336283	0.0336283	0.0336283	0.0336283	0.0336283	0.0336283	0.0336283	0.0336283	0.0336283	0.0336283	0.0336283	0.0336283	0.0336283	0.0300885	0.0300885	0.0300885	0.0300885	0.0300885	0.0300885	0.0300885	0.0300885	0.0300885	0.0300885	0.0300885	0.0300885	0.0300885	0.0300885	0.0300885	0.0300885	0.0300885	0.0300885	0.0300885	0.0300885	0.0300885	0.0300885	0.0300885	0.0300885	0.0283186	0.0283186
12q loss	0.0831858	0.0884956	0.238938	0.228319	0.19823	0.19823	0.19823	0.19469	0.19292	0.19115	0.185841	0.173451	0.129204	0.129204	0.127434	0.123894	0.116814	0.0884956	0.0849558	0.0831858	0.079646	0.0159292	0.0159292	0.0159292	0.0123894	0.00884956	0.00884956	0.00884956	0.00884956	0.00884956	0.00884956	0.00884956	0.00707965	0.00707965	0.00707965	0.00707965	0.00530973	0.00530973	0.00530973	0.00530973	0.00530973	0.00530973	0.00530973	0.00530973	0.00530973	0.00530973	0.00530973	0.00530973	0.00530973
13q gain	0.0176991	0.0424779	0.0424779	0.040708	0.040708	0.040708	0.040708	0.040708	0.040708	0.040708	0.040708	0.040708	0.040708	0.040708	0.040708	0.040708	0.040708	0.040708	0.040708	0.040708	0.040708	0.040708	0.040708	0.0389381	0.0389381	0.0389381	0.0389381	0.0371681	0.0371681	0.0371681	0.0371681	0.0371681	0.0371681	0.0371681	0.0353982	0.0353982	0.0353982	0.0353982	0.0353982	0.0353982	0.0353982	0.0353982	0.0353982	0.0353982	0.0353982	0.0353982	0.0353982	0.0353982	0.0353982
13q loss	0.115044	0.115044	0.385841	0.384071	0.382301	0.382301	0.382301	0.378761	0.376991	0.375221	0.375221	0.359292	0.339823	0.334513	0.318584	0.311504	0.311504	0.311504	0.311504	0.311504	0.309735	0.230088	0.162832	0.136283	0.134513	0.132743	0.132743	0.127434	0.122124	0.120354	0.115044	0.104425	0.104425	0.0530973	0.0530973	0.0513274	0.0495575	0.0495575	0.0495575	0.0477876	0.0442478	0.0442478	0.0353982	0.0336283	0.0318584	0.0300885	0.0300885	0.0300885	0.0300885
14q gain	0.0123894	0.0123894	0.0123894	0.0106195	0.00707965	0.00707965	0.00707965	0.00707965	0.00707965	0.00530973	0.00530973	0.00530973	0.00530973	0.00530973	0.00530973	0.00530973	0.00530973	0.00530973	0.00530973	0.00530973	0.00530973	0.00530973	0.00530973	0.00530973	0.00530973	0.00530973	0.00530973	0.00530973	0.00530973	0.00530973	0.00530973	0.00530973	0.00530973	0.00530973	0.00530973	0.00530973	0.00530973	0.00530973	0.00530973	0.00530973	0.00530973	0.00530973	0.00530973	0.00530973	0.00530973	0.00530973	0.00530973	0.00530973	0.00530973
14q loss	0.323894	0.219469	0.368142	0.323894	0.320354	0.316814	0.307965	0.302655	0.279646	0.277876	0.263717	0.261947	0.256637	0.254867	0.253097	0.242478	0.238938	0.223009	0.219469	0.217699	0.215929	0.215929	0.215929	0.215929	0.214159	0.214159	0.214159	0.212389	0.212389	0.212389	0.212389	0.212389	0.212389	0.210619	0.210619	0.20885	0.20885	0.20708	0.20531	0.20531	0.20531	0.20531	0.20531	0.20531	0.20531	0.20531	0.20531	0.20531	0.20531
15q gain	0.0265487	0.0690265	0.0725664	0.0690265	0.0265487	0.0265487	0.0265487	0.0265487	0.0265487	0.0265487	0.0265487	0.0265487	0.0265487	0.0265487	0.0265487	0.0265487	0.0265487	0.0265487	0.0265487	0.0265487	0.0265487	0.0265487	0.0265487	0.0265487	0.0265487	0.0265487	0.0265487	0.0265487	0.0265487	0.0265487	0.0265487	0.0265487	0.0265487	0.0265487	0.0247788	0.0247788	0.0212389	0.0212389	0.0212389	0.0212389	0.0212389	0.0212389	0.0212389	0.0212389	0.0212389	0.0212389	0.0212389	0.0212389	0.0212389
15q loss	0.139823	0.139823	0.353982	0.348673	0.139823	0.0548673	0.0495575	0.0495575	0.0495575	0.0495575	0.0495575	0.0495575	0.0495575	0.0495575	0.0495575	0.0495575	0.0477876	0.0424779	0.0424779	0.040708	0.040708	0.040708	0.040708	0.040708	0.040708	0.040708	0.040708	0.040708	0.040708	0.040708	0.040708	0.0389381	0.0371681	0.0371681	0.0371681	0.0371681	0.0371681	0.0371681	0.0353982	0.0318584	0.0318584	0.0318584	0.0318584	0.0318584	0.0318584	0.0318584	0.0318584	0.0318584	0.0300885
16p gain	0.00530973	0.0247788	0.0247788	0.0212389	0.019469	0.0176991	0.0141593	0.0141593	0.0141593	0.0106195	0.0106195	0.0106195	0.0106195	0.0106195	0.0106195	0.0106195	0.0106195	0.0106195	0.0106195	0.0106195	0.0106195	0.0106195	0.0106195	0.0106195	0.0106195	0.0106195	0.0106195	0.0106195	0.0106195	0.0106195	0.0106195	0.0106195	0.0106195	0.0106195	0.0106195	0.0106195	0.0106195	0.0106195	0.0106195	0.0106195	0.0106195	0.0106195	0.0106195	0.0106195	0.0106195	0.0106195	0.0106195	0.0106195	0.00884956
16p loss	0.290265	0.290265	0.290265	0.265487	0.254867	0.247788	0.224779	0.176991	0.138053	0.123894	0.122124	0.0654867	0.0353982	0.0336283	0.0336283	0.0318584	0.0318584	0.0318584	0.0318584	0.0318584	0.0318584	0.0300885	0.0300885	0.0283186	0.0283186	0.0283186	0.0283186	0.0283186	0.0283186	0.0283186	0.0283186	0.0283186	0.0283186	0.0283186	0.0283186	0.0283186	0.0283186	0.0283186	0.0247788	0.0247788	0.0247788	0.0247788	0.0247788	0.0247788	0.0230088	0.0230088	0.0230088	0.0230088	0.0212389
16q gain	0.0106195	0.0106195	0.0106195	0.0106195	0.0106195	0.0106195	0.0106195	0.0106195	0.0106195	0.0106195	0.0106195	0.0106195	0.0106195	0.00884956	0.00884956	0.00884956	0.00884956	0.00884956	0.00884956	0.00884956	0.00884956	0.00884956	0.00884956	0.00884956	0.00884956	0.00884956	0.00884956	0.00884956	0.00884956	0.00884956	0.00884956	0.00884956	0.00884956	0.00884956	0.00884956	0.00884956	0.00884956	0.00884956	0.00884956	0.00884956	0.00884956	0.00884956	0.00884956	0.00884956	0.00884956	0.00884956	0.00884956	0.00884956	0.00884956
16q loss	0.0690265	0.0690265	0.0690265	0.0672566	0.0566372	0.0513274	0.0513274	0.0495575	0.0495575	0.0495575	0.0495575	0.0477876	0.0424779	0.0371681	0.0336283	0.0318584	0.0300885	0.0283186	0.0265487	0.0265487	0.0265487	0.0265487	0.0265487	0.0265487	0.0265487	0.0265487	0.0265487	0.0265487	0.0247788	0.0247788	0.0247788	0.0247788	0.0230088	0.0230088	0.0212389	0.0212389	0.0212389	0.0212389	0.0212389	0.0212389	0.0212389	0.0212389	0.0212389	0.0212389	0.0212389	0.019469	0.019469	0.019469	0.019469
17p gain	0.0176991	0.0176991	0.0176991	0.0176991	0.0159292	0.0159292	0.0123894	0.0123894	0.0123894	0.0123894	0.0123894	0.0123894	0.0123894	0.0123894	0.0123894	0.0123894	0.0123894	0.0123894	0.0123894	0.0123894	0.0123894	0.0123894	0.0123894	0.0123894	0.0123894	0.0123894	0.0123894	0.0123894	0.0123894	0.0123894	0.0123894	0.0123894	0.0123894	0.0123894	0.0123894	0.0123894	0.0123894	0.0123894	0.0123894	0.0123894	0.0123894	0.0123894	0.0123894	0.0123894	0.0123894	0.0123894	0.0123894	0.0123894	0.0123894
17p loss	0.0460177	0.0460177	0.0460177	0.0460177	0.0424779	0.0424779	0.040708	0.040708	0.040708	0.040708	0.040708	0.040708	0.040708	0.040708	0.040708	0.040708	0.0389381	0.0389381	0.0389381	0.0389381	0.0389381	0.0389381	0.0389381	0.0389381	0.0389381	0.0389381	0.0389381	0.0389381	0.0389381	0.0371681	0.0371681	0.0371681	0.0371681	0.0371681	0.0371681	0.0371681	0.0371681	0.0371681	0.0371681	0.0371681	0.0371681	0.0371681	0.0371681	0.0371681	0.0353982	0.0353982	0.0353982	0.0353982	0.0353982
17q gain	0.0814159	0.0814159	0.106195	0.0831858	0.0831858	0.0831858	0.0831858	0.0831858	0.0831858	0.0814159	0.0814159	0.0814159	0.0814159	0.0814159	0.0814159	0.079646	0.079646	0.079646	0.0778761	0.0778761	0.0778761	0.0761062	0.0761062	0.0761062	0.0761062	0.0761062	0.0761062	0.0761062	0.0761062	0.0761062	0.0761062	0.0761062	0.0761062	0.0761062	0.0743363	0.0725664	0.0725664	0.0725664	0.0725664	0.0707965	0.0707965	0.0707965	0.0707965	0.0707965	0.0707965	0.0707965	0.0707965	0.0707965	0.0707965
17q loss	0.0619469	0.0619469	0.0619469	0.0566372	0.0530973	0.0513274	0.0424779	0.0424779	0.040708	0.0389381	0.0371681	0.0371681	0.0371681	0.0371681	0.0353982	0.0265487	0.0265487	0.0247788	0.0230088	0.0230088	0.0230088	0.0230088	0.0212389	0.019469	0.019469	0.019469	0.0176991	0.0176991	0.0176991	0.0176991	0.0159292	0.0106195	0.00884956	0.00884956	0.00884956	0.00530973	0.00530973	0.00530973	0.00530973	0.00530973	0.00530973	0.00530973	0.00353982	0.00353982	0.00353982	0.00353982	0.00353982	0.00176991	0.00176991
18p gain	0.0212389	0.0212389	0.0212389	0.0212389	0.0212389	0.0212389	0.0212389	0.0212389	0.0212389	0.0159292	0.0159292	0.0159292	0.0159292	0.0159292	0.0159292	0.0159292	0.0159292	0.0159292	0.0159292	0.0159292	0.0159292	0.0159292	0.0159292	0.0159292	0.0159292	0.0159292	0.0141593	0.0141593	0.0123894	0.0123894	0.0123894	0.0123894	0.0123894	0.0123894	0.0123894	0.0123894	0.0123894	0.0123894	0.0123894	0.0123894	0.0123894	0.0123894	0.0123894	0.0123894	0.0123894	0.0123894	0.0123894	0.0123894	0.0123894
18p loss	0.139823	0.145133	0.171681	0.171681	0.171681	0.169912	0.169912	0.169912	0.169912	0.152212	0.152212	0.150442	0.150442	0.148673	0.148673	0.148673	0.148673	0.148673	0.148673	0.148673	0.148673	0.148673	0.148673	0.146903	0.146903	0.146903	0.146903	0.146903	0.146903	0.146903	0.146903	0.146903	0.146903	0.146903	0.146903	0.146903	0.146903	0.145133	0.145133	0.145133	0.145133	0.145133	0.145133	0.145133	0.145133	0.141593	0.141593	0.141593	0.141593
18q gain	0.0106195	0.00530973	0.0106195	0.0106195	0.0106195	0.0106195	0.0106195	0.0106195	0.00884956	0.00884956	0.00884956	0.00884956	0.00884956	0.00884956	0.00884956	0.00884956	0.00884956	0.00884956	0.00884956	0.00884956	0.00884956	0.00884956	0.00884956	0.00884956	0.00884956	0.00884956	0.00884956	0.00884956	0.00884956	0.00884956	0.00884956	0.00884956	0.00884956	0.00884956	0.00884956	0.00884956	0.00884956	0.00884956	0.00884956	0.00884956	0.00884956	0.00884956	0.00884956	0.00884956	0.00884956	0.00884956	0.00884956	0.00884956	0.00884956
18q loss	0.215929	0.215929	0.410619	0.410619	0.410619	0.410619	0.366372	0.359292	0.215929	0.19469	0.187611	0.185841	0.185841	0.182301	0.182301	0.182301	0.180531	0.180531	0.180531	0.180531	0.180531	0.180531	0.178761	0.178761	0.178761	0.178761	0.178761	0.178761	0.178761	0.178761	0.178761	0.178761	0.178761	0.178761	0.178761	0.178761	0.178761	0.176991	0.176991	0.176991	0.176991	0.176991	0.176991	0.176991	0.176991	0.175221	0.175221	0.175221	0.173451
19p gain	0.0389381	0.0389381	0.0389381	0.0353982	0.0336283	0.0318584	0.0318584	0.0318584	0.0318584	0.0300885	0.0300885	0.0283186	0.0283186	0.0283186	0.0265487	0.0247788	0.0247788	0.0247788	0.0247788	0.0247788	0.019469	0.019469	0.019469	0.019469	0.019469	0.019469	0.019469	0.019469	0.019469	0.019469	0.019469	0.019469	0.019469	0.0159292	0.0141593	0.0106195	0.0106195	0.0106195	0.0106195	0.0106195	0.0106195	0.0106195	0.00884956	0.00884956	0.00884956	0.00884956	0.00884956	0.00884956	0.00884956
19p loss	0.146903	0.143363	0.171681	0.155752	0.155752	0.152212	0.150442	0.150442	0.148673	0.146903	0.146903	0.143363	0.139823	0.139823	0.139823	0.139823	0.138053	0.138053	0.134513	0.134513	0.134513	0.134513	0.134513	0.134513	0.134513	0.134513	0.134513	0.134513	0.134513	0.127434	0.123894	0.123894	0.123894	0.123894	0.122124	0.122124	0.120354	0.118584	0.118584	0.118584	0.118584	0.116814	0.116814	0.115044	0.113274	0.113274	0.113274	0.113274	0.111504
19q gain	0.019469	0.0230088	0.0247788	0.0230088	0.0230088	0.0230088	0.0212389	0.0212389	0.0212389	0.0212389	0.0212389	0.0212389	0.0212389	0.019469	0.019469	0.0176991	0.0176991	0.0176991	0.0176991	0.0176991	0.0176991	0.0176991	0.0176991	0.0176991	0.0176991	0.0176991	0.0176991	0.0176991	0.0176991	0.0176991	0.0176991	0.0176991	0.0176991	0.0176991	0.0176991	0.0176991	0.0176991	0.0176991	0.0176991	0.0176991	0.0176991	0.0159292	0.0123894	0.0123894	0.0123894	0.0123894	0.0106195	0.00884956	0.00884956
19q loss	0.0495575	0.0530973	0.0973451	0.0725664	0.0530973	0.0495575	0.0495575	0.0495575	0.0477876	0.0460177	0.0460177	0.0442478	0.0424779	0.040708	0.040708	0.040708	0.0389381	0.0389381	0.0389381	0.0389381	0.0389381	0.0389381	0.0389381	0.0389381	0.0389381	0.0389381	0.0389381	0.0389381	0.0389381	0.0389381	0.0389381	0.0389381	0.0389381	0.0389381	0.0389381	0.0389381	0.0389381	0.0371681	0.0371681	0.0371681	0.0371681	0.0371681	0.0371681	0.0353982	0.0353982	0.0353982	0.0353982	0.0353982	0.0353982
20p gain	0.0761062	0.0761062	0.0778761	0.0778761	0.0778761	0.0778761	0.0778761	0.0761062	0.0761062	0.0761062	0.0761062	0.0761062	0.0761062	0.0761062	0.0761062	0.0761062	0.0761062	0.0761062	0.0761062	0.0761062	0.0743363	0.0743363	0.0743363	0.0743363	0.0743363	0.0743363	0.0743363	0.0743363	0.0743363	0.0743363	0.0743363	0.0743363	0.0743363	0.0743363	0.0743363	0.0743363	0.0743363	0.0743363	0.0743363	0.0743363	0.0743363	0.0743363	0.0743363	0.0743363	0.0743363	0.0743363	0.0743363	0.0743363	0.0743363
20p loss	0.0283186	0.0283186	0.0831858	0.0283186	0.019469	0.019469	0.0159292	0.0106195	0.0106195	0.0106195	0.0106195	0.0106195	0.0106195	0.0106195	0.0106195	0.0106195	0.0106195	0.0106195	0.0106195	0.0106195	0.0106195	0.0106195	0.0106195	0.0106195	0.0106195	0.0106195	0.0106195	0.0106195	0.0106195	0.0106195	0.00884956	0.00884956	0.00884956	0.00884956	0.00884956	0.00884956	0.00884956	0.00884956	0.00884956	0.00884956	0.00884956	0.00884956	0.00884956	0.00884956	0.00884956	0.00884956	0.00884956	0.00884956	0.00884956
20q gain	0.0938053	0.0920354	0.0973451	0.0955752	0.0938053	0.0938053	0.0938053	0.0920354	0.0920354	0.0920354	0.0920354	0.0920354	0.0920354	0.0920354	0.0920354	0.0920354	0.0920354	0.0920354	0.0920354	0.0920354	0.0920354	0.0920354	0.0920354	0.0920354	0.0920354	0.0920354	0.0920354	0.0920354	0.0920354	0.0920354	0.0920354	0.0920354	0.0920354	0.0902655	0.0902655	0.0902655	0.0902655	0.0902655	0.0902655	0.0884956	0.0884956	0.0884956	0.0867257	0.0867257	0.0867257	0.0867257	0.0867257	0.0867257	0.0867257
20q loss	0.00884956	0.00884956	0.120354	0.113274	0.113274	0.0300885	0.0123894	0.0123894	0.00884956	0.00884956	0.00884956	0.00884956	0.00707965	0.00707965	0.00707965	0.00707965	0.00707965	0.00707965	0.00707965	0.00530973	0.00530973	0.00530973	0.00530973	0.00530973	0.00530973	0.00530973	0.00530973	0.00530973	0.00530973	0.00530973	0.00530973	0.00530973	0.00530973	0.00353982	0.00353982	0.00353982	0.00353982	0.00353982	0.00176991	0.00176991	0.00176991	0.00176991	0.00176991	0	0	0	0	0	0
21q gain	0.0247788	0.0247788	0.0300885	0.0247788	0.0247788	0.0247788	0.0247788	0.0247788	0.0247788	0.0247788	0.0247788	0.0247788	0.0247788	0.0247788	0.0247788	0.0247788	0.0247788	0.0247788	0.0247788	0.0247788	0.0247788	0.0247788	0.0230088	0.0230088	0.0230088	0.0230088	0.0230088	0.0230088	0.0230088	0.0230088	0.0230088	0.0230088	0.0230088	0.0230088	0.0230088	0.0230088	0.0230088	0.0230088	0.0230088	0.0230088	0.0230088	0.0230088	0.0230088	0.0212389	0.0212389	0.0212389	0.0212389	0.019469	0.019469
21q loss	0.226549	0.143363	0.330973	0.330973	0.327434	0.325664	0.325664	0.325664	0.325664	0.323894	0.323894	0.323894	0.323894	0.323894	0.323894	0.318584	0.318584	0.226549	0.226549	0.162832	0.162832	0.145133	0.145133	0.145133	0.143363	0.143363	0.143363	0.139823	0.139823	0.134513	0.125664	0.115044	0.115044	0.104425	0.0955752	0.0353982	0.0318584	0.0300885	0.0300885	0.0247788	0.0247788	0.0247788	0.0247788	0.0230088	0.0230088	0.0230088	0.0212389	0.0212389	0.0212389
22q gain	0.0123894	0.0230088	0.0230088	0.019469	0.019469	0.019469	0.019469	0.019469	0.019469	0.0159292	0.0159292	0.0159292	0.0141593	0.0141593	0.0141593	0.0123894	0.0106195	0.0106195	0.00353982	0.00353982	0.00353982	0.00353982	0.00353982	0.00353982	0.00353982	0.00353982	0.00353982	0.00353982	0.00353982	0.00353982	0.00176991	0.00176991	0.00176991	0.00176991	0.00176991	0.00176991	0.00176991	0.00176991	0.00176991	0.00176991	0.00176991	0.00176991	0.00176991	0.00176991	0.00176991	0.00176991	0.00176991	0.00176991	0.00176991
22q loss	0.623009	0.623009	0.633628	0.630088	0.630088	0.624779	0.624779	0.624779	0.624779	0.624779	0.624779	0.624779	0.624779	0.624779	0.624779	0.624779	0.624779	0.624779	0.624779	0.624779	0.624779	0.624779	0.624779	0.624779	0.624779	0.624779	0.624779	0.624779	0.624779	0.624779	0.624779	0.624779	0.624779	0.623009	0.623009	0.623009	0.623009	0.623009	0.619469	0.619469	0.619469	0.619469	0.619469	0.619469	0.619469	0.619469	0.619469	0.619469	0.619469
[truncated: 52 more columns]

## Sheet: SData3
Supplementary Data 3. Cox proportional hazards of size-dependent CNA models and clinical variables.
External Test Cohort 1 (University of Hong Kong)
Variable	n	Event	LFFR HR [CI]	p		Variable	n	Event	OS HR [CI]	p
Size Optimized Risk score	357	85	231.5 [12-4476]	0.000315		Size Optimized Risk score	357	74	649 [38.1-11063.3]	7.63e-06
Sex, M	357	85	2.5 [1.6-3.9]	4.53e-05		Sex, M	357	74	1.7 [1-2.7]	0.0373
EOR, STR	357	85	1.6 [1-2.5]	0.077386		EOR, STR	357	74	1.3 [0.7-2.2]	0.394
WHO 2016 Grade	357	85	1.7 [0.9-3.2]	0.097569		WHO 2016 Grade	357	74	1.4 [0.8-2.6]	0.2734
Recurrent	357	85	3.8 [2.2-6.4]	6.4e-07		Recurrent	357	74	3.3 [1.9-5.7]	2.56e-05
Adjuvant Radiotherapy	357	85	0.4 [0.2-0.8]	0.015613		Adjuvant Radiotherapy	357	74	0.7 [0.3-1.4]	0.2968
Variable	n	Event	LFFR HR [CI]	p		Variable	n	Event	OS HR [CI]	p
Size Optimized Risk score	357	85	55 [1.5-1988.5]	0.028646		Size Optimized Risk score	357	74	391.9 [18.6-8255.9]	0.000123
Sex, M	357	85	2.3 [1.5-3.6]	0.000177		Sex, M	357	74	1.5 [0.9-2.5]	0.0816
EOR, STR	357	85	1.5 [0.9-2.4]	0.110445		EOR, STR	357	74	1.1 [0.6-2]	0.6617
Recurrent	357	85	3.6 [2.1-5.9]	1.4e-06		Recurrent	357	74	3.1 [1.8-5.3]	3.83e-05
Adjuvant Radiotherapy	357	85	0.5 [0.3-1]	0.065932		Adjuvant Radiotherapy	357	74	0.7 [0.4-1.4]	0.3755
Integrated grade - Intermediate	357	85	1.6 [0.8-3]	0.148733		Integrated grade - Intermediate	357	74	2 [1-4]	0.054
Integrated grade - High	357	85	2.5 [1.1-5.4]	0.025009		Integrated grade - High	357	74	2.1 [1-4.5]	0.0644
Variable	n	Event	LFFR HR [CI]	p		Variable	n	Event	OS HR [CI]	p
Size Optimized Risk score	357	85	12.5 [0.3-547.7]	0.1908		Size Optimized Risk score	357	74	133.1 [4.3-4168]	0.0054
Sex, M	357	85	2.1 [1.4-3.4]	0.0011		Sex, M	357	74	1.5 [0.9-2.4]	0.1203
EOR, STR	357	85	1.5 [0.9-2.5]	0.0853		EOR, STR	357	74	1.2 [0.7-2]	0.5877
WHO 2016 Grade	357	85	1.9 [1-3.5]	0.0486		WHO 2016 Grade	357	74	1.5 [0.8-2.9]	0.1955
Recurrent	357	85	3.2 [1.9-5.5]	1.9e-05		Recurrent	357	74	2.8 [1.6-4.9]	0.0003
Adjuvant Radiotherapy	357	85	0.4 [0.2-0.8]	0.0141		Adjuvant Radiotherapy	357	74	0.6 [0.3-1.3]	0.1795
Integrated grade - Intermediate	357	85	1.6 [0.9-3.1]	0.1352		Integrated grade - Intermediate	357	74	2 [1-4.1]	0.0482
Integrated grade - High	357	85	2.7 [1.2-5.9]	0.0118		Integrated grade - High	357	74	2.2 [1-4.7]	0.0454
External Test Cohort 2 (Baylor College of Medicine*)
Variable	n	Event	LFFR HR [CI]	p		Variable	n	Event	OS HR [CI]	p
Size Optimized Risk score**	126	28	104.2 [12-907.8]	<0.0001		Size Optimized Risk score**	126	6	55.3 [0.50-6045.1]	0.09
Sex, M	126	28	1.1 [0.5-2.3]	0.8955		Sex, M	126	6	6.4 [0.7-57.9]	0.1
EOR, STR	126	28	4.7 [1.9-11.3]	0.0007		EOR, STR	126	6	1.0 [0.1-10.1]	0.99
WHO 2016 Grade	126	28	2 [0.8-5.3]	0.1505		WHO 2016 Grade	126	6	1.07 [0.2-7.4]	0.94
*All primary tumors, no recurrent tumors
**Version of the risk score without mitoses/10 hpf, not available in the external test set
Variable	n	Event	LFFR HR [CI]	p		Variable	n	Event	OS HR [CI]	p
Size Optimized Risk score**	126	28	209.4 [6.6-6663.6]	0.00247		Size Optimized Risk score**	126	6	20.2 [0-22376.4]	0.401
Integrated score - Intermediate	126	28	0.8 [0.2-3]	0.68881		Integrated score - Intermediate	126	6	1.4 [0.1-18.4]	0.792
Integrated score - High	126	28	2.6 [0.3-19.9]	0.36426		Integrated score - Low	126	6	9 [0.1-800.2]	0.337
EOR, STR	126	28	3.8 [1.5-9.7]	0.00466		EOR, STR	126	6	1 [0.1-9.8]	0.971
WHO 2016 Grade	126	28	1.6 [0.5-5]	0.3814		WHO 2016 Grade	126	6	0.8 [0.1-10.3]	0.831
*All primary tumors, no recurrent tumors
**Version of the risk score without mitoses/10 hpf, not available in the external test set
Variable	n	Event	LFFR HR [CI]	p		Variable	n	Event	OS HR [CI]	p
Size Optimized Risk score**	126	28	113.8 [12.9-1002.1]	1.99e-05		Size Optimized Risk score**	126	6	127.1 [0.9-17216.5]	0.0531
Sex, M	126	28	1.1 [0.5-2.4]	0.8282		Sex, M	126	6	10.8 [0.9-126.9]	0.0584
EOR, STR	126	28	4 [1.5-10.4]	0.0047		EOR, STR	126	6	0.5 [0-6.6]	0.6379
WHO 2016 Grade	126	28	2.5 [0.8-7.5]	0.0962		WHO 2016 Grade	126	6	2.3 [0.2-25.5]	0.4961
Location, Skull Base vs Non Skull Base	126	28	1.6 [0.6-4.6]	0.373		Location, Skull Base vs Non Skull Base	126	6	5.4 [0.4-66.4]	0.1895
*All primary tumors, no recurrent tumors
**Version of the risk score without mitoses/10 hpf, not available in the external test set
All p-values two-sided. No adjustments were made for multiple comparisons

## Sheet: SData4
Supplementary Data 4. Focal recurrently gained or lost regions in meningioma.
CNV	change	region	Start	End	Genes
1q	loss	1q_1	186407294	199067294	PDC-AS1, PDC, PTGS2, PACERR, PLA2G4A, LINC01036, FDPSP1, SLC4A1APP2, RN7SKP156, RPS3AP9, LINC01035, CLPTM1LP1, GAPDHP75, RNA5SP73, LINC01701, BRINP3, BRINP3-DT, LINC01720, HNRNPA1P46, LINC01680, LINC02770, RGS18, RGS21, RGS1, RGS13, RPS27AP5, MIR4426, RGS2, RN7SKP126, ZNF101P2, UCHL5, SCARNA18B, RO60, GLRX2, CDC73, MIR1278, B3GALT2, LINC01031, RPL23AP22, EEF1A1P14, RNU6-983P, LINC01724, KCNT2, MI…
2q	loss	2q_1	131438008	132098008	NOC2LP2, RHOQP2, MZT2A, TUBA3D, MIR4784, SMPD4BP, CCDC74A, MED15P4, POTEKP, RNU6-617P, LINC01087, GRAMD4P8, C2orf27A, NBEAP2, TOMM40P4, CDRT15P4, CDRT15P3, LINC01945, BNIP3P46
2q	loss	2q_2	162668008	166448008	KCNH7-AS1, RPL7P61, RNU6-627P, FIGN, PRPS1P1, CYP2C56P, GRB14, COBLL1, SNORA70F, RNA5SP110, SLC38A11, RNA5SP111, SCN3A, SCN2A, MAPRE1P3, CSRNP3, GALNT3, TTC21B, TTC21B-AS1, SCN1A-AS1, SCN1A, RN7SKP152, SCN9A
2q	loss	2q_3	183908008	189098008	MIR548AE1, ZNF804A, RPL23AP33, ELF2P4, FSIP2-AS1, FSIP2-AS2, FSIP2, RPL21P32, LINC01473, RPL23AP35, MED28P3, ZC3H15, DPRXP1, ITGAV, FAM171B, ZSWIM2, IMPDH1P7, CALCRL-AS1, RN7SKP42, RNU6-989P, CALCRL, GAPDHP59, TFPI, LINC01090, ST13P2, RNA5SP114, GULP1, MIR561, DIRC1, COL3A1, MIR1245A, MIR1245B, MIR3606
2q	loss	2q_4	210818008	214598008	RPS27P10, ERBB4, RNA5SP119, MTND2P23, MTCO1P46, MIR548F2, LINC01878, PCED1CP, MIR4776-1, MIR4776-2, IKZF2, LINC01953, SPAG16-DT, SPAG16, MIR4438, RPL5P8, VWC2L, VWC2L-IT1
3q	loss	3q_1	162577787	166627787	LINC01192, RPS6P4, RNU7-82P, NGRNP1, MIR1263, LINC01323, LINC01324, SI, LINC02023, SLITRK3, LINC01322, BCHE, MTND4P17, MTND4LP10, MTND3P7, MTCO3P38, MCUR1P2, SSBL6P, LINC01326
4p	loss	4p_1	29755000	35815000	RPS3AP17, PCDH7, MTCYBP43, LINC02497, LINC02501, LINC02506, LINC02353, MAPRE1P2, RPL31P31, LINC02484, SEC63P2, RNU6-573P
4q	loss	4q_1	58301976	70151976	LINC02494, LINC02619, LINC02429, RNU6-1325P, LINC02496, MIR548AG1, LINC02271, ADGRL3, RPL17P19, ADGRL3-AS1, RPS15AP17, RPL21P47, HMGN1P11, EXOC5P1, LARP1BP1, TECRL, RNU6-191P, DPP3P1, MTCO3P27, MTCYBP16, MTND6P16, MTND5P13, MTND4LP31, MTND3P24, MTCO3P28, LINC02232, EFL1P2, LINC02835, EPHA5, RPL6P10, EPHA5-AS1, RNU2-40P, IFITM3P1, MIR1269A, RPS23P3, RNU6-699P, RNU1-63P, RNA5SP527, CENPC, STAP1, UB…
4q	loss	4q_2	130151976	138221976	LINC02479, PGBD4P4, GAPDHP56, RNU6-224P, LINC02377, RN7SL205P, SNHG27, RPL7AP28, ELL2P2, LINC01256, AARS1P1, PCDH10-DT, R3HDM2P1, PCDH10, PABPC4L, PES1P1, LINC02462, EEF1A1P35, LINC02485, KRT18P54, TARS2P1, LINC00613, RNU1-89P, TERF1P3, LINC02511, LINC02510, SERF1AP1, STMN1P2, RPS23P2, PCDH18, LINC02172, LINC00616, SLC7A11-AS1
5p	loss	5p_1	11755000	13705000	RNU6-679P, LINC01194, LINC02220, RPS23P5, NENFP3, RPL29P13
5p	loss	5p_2	18745000	30235000	UBE2V1P12, RPL32P14, HSPD1P15, CDH18, CDH18-AS1, LINC02146, LINC02241, GUSBP1, CDH12, HSPD1P1, PMCHL1, GCNT1P2, PTPN11P4, PRDM9, TRPC6P9, LINC02899, ADH5P5, AKTIPP2, CDH10, TRPC6P6, BTG4P1, LINC02239, LINC02228, LINC02211, RNU6-374P, MSNP1, RNU4-43P, CCNB3P1, CDH9, RNU6-738P, PURPL, LINC02103, RNU6-909P, LINC02109, DPPA3P12, LSP1P3, SUCLG2P4, LINC02064, UBL5P1, ZCCHC10P2, RN7SKP207
5q	loss	5q_1	120129904	121419904	RNU6-718P, PRR16, PRELID3BP8, RNU4-69P
5q	loss	5q_2	161739904	165399904	GLRXP3, GABRA1, LINC01202, GABRG2, RNU6-164P, ARL2BPP5, MRPL57P6, CCNG1, NUDCD2, HMMR, HMMR-AS1, MAT2B, RNU6-168P, LSM1P2, LINC03000, LINC02143, RNU6-209P, LINC01938
6p	loss	6p_1	32555000	32645000	HLA-DRB5, RNU1-61P, HLA-DRB6, HLA-DRB1
6p	gain	6p_2	32555000	32645000	HLA-DRB5, RNU1-61P, HLA-DRB6, HLA-DRB1
6q	loss	6q_1	140233482	142183482	MIR4465, RPS3AP24, RN7SKP106, RPS3AP23, NMBR, NMBR-AS1, GJE1
7p	loss	7p_1	7765000	21295000	RNU6-534P, CCNB2P1, GLCCI1-DT, GLCCI1, ICA1, ICA1-AS1, NXPH1, GAPDHP68, PER3P1, HSPA8P8, NDUFA4, PHF14, RPL23AP52, NPM1P11, THSD7A, THRAP3P3, TMEM106B, VWDE, SSBL5P, TAS2R2P, SCIN, ARL4A, RN7SKP228, RBMX2P4, ETV1, RPL6P21, DGKB, EEF1A1P26, GTF3AP5, AGMO, MEOX2, LINC02587, RPL36AP26, CRPPA, RPL36AP29, CRPPA-AS1, SOSTDC1, LRRC72, ANKMY2, BZW2, TSPAN13, AGR2, AGR3, RAD17P1, AHR, BRWD1P3, LINC02888, …
7p	loss	7p_2	52195000	54595000	SGO1P2, RRBP1P1, POM121L12, HAUS6P1, RNF138P2, RNU1-14P, RN7SKP218, LINC01446, RNU2-29P, RAC1P9, HAUS6P3, LINC02854, LINC01445, SLC25A5P3, VSTM2A, VSTM2A-OT1
7q	loss	7q_1	79003390	86023390	MAGI2-AS2, RNU6-337P, RNU6-530P, MAGI2-AS3, NUP35P2, RNA5SP234, GNAI1, RNU6-849P, RPL10P11, RN7SL869P, RN7SL35P, CD36, SNRPBP1, GNAT3, SEMA3C, EIF4EP4, CDHR17P, DDX43P3, HGF, CACNA2D1, CACNA2D1-AS1, MTHFD2P5, PCLO, RNA5SP235, SEMA3E, RAD23BP2, SEMA3A, RPL7P30, LINC03017, HMGN2P11, HNRNPA1P8, SEMA3D, HSPA8P16, DYNLL1P7, LINC00972
7q	loss	7q_2	143803390	147193390	TCAF1, OR2F2, OR2F1, CAPZA1P5, OR2Q1P, SLC16A1P1, OR6B1, OR2A5, OR2A25, OR2A41P, OR2A12, OR2A2, OR2A15P, OR2A14, OR2A13P, OR2A3P, OR2AO1P, CTAGE4, ARHGEF35, ARHGEF35-AS1, OR2A42, OR2A20P, OR2A7, CTAGE8, ARHGEF34P, OR2A9P, OR2A1-AS1, OR2A1, ARHGEF5, NOBOX, PPIAP83, RNU6ATAC40P, TPK1, EEF1A1P10, RN7SKP174, EI24P4, RPL7P59, DPY19L4P2, CNTNAP2-AS1, DUTP3, RANP2
8p	loss	8p_1	7080000	8070000	VPS51P14, RPS3AP30, SNRPCP6, SNRPCP15, RPS3AP33, VPS51P8, OR7E125P, FAM90A15P, FAM90A3P, FAM90A4P, FAM90A13P, FAM90A5P, FAM90A20P, FAM66B, DEFB109B, USP17L1, USP17L4, ZNF705G, DEFB108C, DEFB4B, HSPD1P3, DEFB103B, SPAG11B, DEFB104B, DEFB106B, DEFB105B, DEFB107B, PRR23D1, FAM90A6P, FAM90A7, FAM90A21P, FAM90A22, FAM90A23, OR7E157P, VPS51P15, VPS51P9, OR7E154P, FAM90A14, FAM90A18, FAM90A16, FAM90A8, …
8p	loss	8p_2	11940000	12660000	DEFB136, DEFB135, DEFB134, DEFB131E, VPS51P12, DEFB131C, DEFB130B, RNA5SP253, ZNF705D, DEFB108D, FAM66D, USP17L7, USP17L2, DEFB109D, FAM90A2P, ALG1L11P, FAM86B1, ENPP7P12, DEFB131D, DEFB130A, RNA5SP254, DEFB108E, ZNF705CP, FAM66A, DEFB109A, FAM90A25P, ALG1L12P, FAM86B2, ENPP7P6, RPS3AP34, RPS3AP35
8p	loss	8p_3	13980000	16770000	SGCZ, EIF4EP5, RNU7-153P, RNU6-397P, MIR383, TUSC3, PPM1AP1, RPL32P19, MSR1, CCT3P1, MRPL49P2
8p	loss	8p_4	39060000	39900000	ADAM32, RPL3P10, ADAM5, ADAM3A, ADAM18, ADAM2, RPL7AP80
8q	loss	8q_1	81703633	83773633	CHMP4C, SNX16, HNRNPA1P36, LINC02235, LINC02839, HNRNPA1P4, DPPA3P9, LINC01419, TPM3P3
8q	loss	8q_2	111073633	114673633	LINC01609, EEF1A1P37, LINC02237, SERPINA15P, H2AZP7, RNU4-37P, CSMD3, RPL30P16, MIR2053
9q	loss	9q_1	73027088	74497088	CYP1D1P, ANXA1, DPP3P2, RNA5SP286
10q	loss	10q_1	45918133	46818133	RPL35AP23, TIMM23, SNORA74C-1, NCOA4, MSMB, RPL23AP61, AGAP7P, ANTXRLP1, ANTXRL, AGAP14P, FAM25BP, ANXA8L1, LINC00842, HNRNPA1P33, NPY4R, GPRIN2, SYT15, SYT15-AS1, SHLD2P1, LINC02637, RHEBP1, RN7SL248P, FAM245B, CTSLP3, GLUD1P2, BMS1P1, RNA5SP311
10q	loss	10q_2	53418133	55968133	RNA5SP318, PCDH15, RNU6-687P, NEFMP1, MIR548F1, GAPDHP21
11p	loss	11p_1	4870000	5200000	OR51H2P, OR51T1, OR51A6P, OR51A7, OR51G2, OR51G1, OR51A3P, OR51A4, OR51A2, OR51A5P, OR51L1, OR51P1P, OR52J2P, OR52J3, OR52E2, OR52E1, OR52S1P, OR52E3P, OR52J1P, OR52A4P, OR52A5, OR52A1, OR51A1P, OR52Z1P
11p	loss	11p_2	21580000	26740000	ANO5, SLC17A6-DT, SLC17A6, LINC01495, FANCF, GAS2, RNA5SP338, SVIP, CCDC179, LINC02718, WIZP1, MIR8054, THAP12P4, LINC02726, RNU6-783P, LINC02686, LUZP2, RPL36AP40, LINC02699, ANO3, ANO3-AS1, MUC15, SLC5A12
11p	loss	11p_3	38500000	43300000	LINC02759, LINC01493, RNU6-99P, LRRC4C, RNU6-365P, LINC02741, LINC01499, LINC02745, LINC02740, HNRNPKP3
11q	loss	11q_1	124057537	124537537	OR10D4P, OR10N1P, VWA5A, OR10D1P, OR10D3, OR8F1P, OR8G3P, OR8G2P, OR8G7P, OR8G1, OR8G5, SLC5A4P1, OR8D1, OR8D2, OR8B7P, OR8B6P, OR8B5P, OR8B1P, OR8C1P, OR8B2, OR8B3, OR8X1P, OR8B4, OR8B8, OR8A2P, OR8B9P, OR8B10P, OR8A3P
12p	loss	12p_1	8125000	8545000	POU5F1P3, GCSHP4, ZNF705A, FAM66C, DEFB109F, FAM90A1, ALG1L10P, FAM86FP, LINC02449, ENPP7P5, LINC00937, RPS3AP43, VPS51P3, OR7E140P, OR7E148P, OR7E149P, CLEC6A, RPL15P17, RNU6-275P, CLEC4D, SUPT4H1P2, CLEC4E
12q	loss	12q_1	72935064	91625064	LINC02444, RPL31P48, RNU6-1012P, LINC02445, LINC02882, LINC02394, VENTXP3, ATXN7L3B, KCNC2, CAPS2-AS1, CCNG2P1, CAPS2, GLIPR1L1, GLIPR1L2, GLIPR1, GLIPR1-AS1, KRR1, RPL10P13, RN7SL734P, PHLDA1, PHLDA1-AS1, PHLDA1-DT, NAP1L1, RNU6-1271P, LNCOG, RN7SKP172, BBS10, OSBPL8, RPL7AP9, YWHAQP7, RPL21P98, RPL7P43, ZDHHC17, CSRP2, E2F7, LINC02464, NAV3, PRXL2AP1, LINC02424, SYT1, MIR1252, NOP56P3, PAWR, PP…
13q	loss	13q_1	61859053	70799053	LINC00358, LINC01075, LINC01074, LINC00459, RPL32P28, SQSTM1P1, LINC00448, LINC00376, LINC00395, OR7E156P, RNU6-81P, PPP1R2P10, OR7E104P, LINC00355, NFYAP1, LGMNP1, STARP1, HNRNPA3P5, LINC01052, MIR548X2, MIR4704, TRIM60P19, PCDH9, PCDH9-AS1, RNU7-87P, PCDH9-AS2, PCDH9-AS3, PCDH9-AS4, RPSAP53, LINC00364, BCRP9, NPM1P22, OR7E111P, OR7E33P, ELL2P3, HNRNPA1P18, RPL37P21, RPS3AP52, RPL12P34, RN7SL761…
13q	loss	13q_2	81179053	90239053	LINC00564, RNU6-77P, HIGD1AP2, PTMAP5, GYG1P2, RNU6-67P, SLITRK1, VENTXP2, UBE2D3P4, MTND4P1, MTND5P3, LINC00333, LINC00375, LINC00351, SLITRK6, MOB1AP1, DDX6P2, TXNL1P1, LINC00430, UBBP5, LIN28AP2, MIR4500HG, MIR4500, SLITRK5, LINC00397, TET1P1, LINC00373, RPL29P29, LINC00433, LINC00560, GRPEL2P1, LINC00440, LINC01047, TRIM60P13, SP3P, LINC02336, LINC01040, LINC00353, RPL7L1P1, PEX12P1, LINC0055…
14q	loss	14q_1	25466322	30716322	LINC02306, CYB5AP5, NOVA1, NOVA1-DT, LINC02294, LINC02293, MIR4307HG, MIR4307, MIR3171HG, LINC00645, MIR3171, BNIP3P1, RPL26P3, LINC02300, EIF4A1P12, BTF3P2, FOXG1-AS1, FOXG1, LINC01551, LINC02282, LINC02281, LINC02327, LINC02326, RNU6-864P, RNU11-5P, PRKD1, RNU6-1234P, G2E3-AS1, SYF2P1, G2E3, UBE2CP1
14q	loss	14q_2	40676322	48326322	LINC02315, LRFN5-DT, LRFN5, FKBP1BP1, YWHAQP1, TUBBP3, HNRNPUP1, KRT8P2, ARHGAP16P, LINC02307, EIF4BP1, YWHAZP1, LINC02277, FSCB, LINC02302, DOCK11P1, RRAGAP1-AS1, RRAGAP1, C14orf28, KLHL28, TOGARAM1, PRPF39-DT, PRPF39, SNORD127, FKBP3, FANCM, MIS18BP1, RNU6-552P, DNAJC19P9, LINC02303, LINC00871, RPL10L, MDGA2, RPA2P1, RPL13AP2, RPS15AP3, MIR548Y, LINC00648
16p	loss	16p_1	32305000	33745000	CHEK2P7, ACTR3BP3, PABPC1P13, ABCD1P3, FAM153DP, TP53TG3, ABHD17AP7, HERC2P5, IGHV2OR16-5, BCAP31P2, SLC6A10P, IGHV3OR16-15, IGHV3OR16-6, IGHV1OR16-2, IGHV3OR16-10, IGHV1OR16-4, IGHV3OR16-8, HERC2P8, ABHD17AP9, TP53TG3C, TP53TG3E, TP53TG3B, TP53TG3F, CHEK2P6, BMS1P8
18q	loss	18q_1	65485603	69085603	CDH7, PRPF19P1, CDH19, RNU6-1037P, MIR5011, RPL31P9, DSEL, DSEL-AS1, FAM32DP, LINC01903, LINC01912, AKR1B10P2, MTL3P, TMX3, CCDC102B, RNU6-39P, SDHCP1
19q	loss	19q_1	42835437	43255437	PSG10P, PSG1, PSG6, PSG7, CEACAMP7, PSG11-AS1, PSG11, CEACAMP8, PSG2, CEACAMP9, PSG5, PSG4, CEACAMP10
21q	loss	21q_1	14292904	17982904	HSPA13, SAMSN1, SAMSN1-AS1, POLR2CP1, GAPDHP16, ASMER1, RBMX2P1, NRIP1, LINC02920, CYCSP42, RNU6-1326P, RAD23BP3, USP25, RBPMSLP, MIR99AHG, RNU6-426P, VDAC2P1, RPS26P5, SNORD74B, MIR99A, MIRLET7C, MIR125B2, RNU1-98P, NEK4P1, RNU6-113P, LINC01549, RPL39P40, RN7SL163P, CXADR, BTF3L4P1, BTG3, BTG3-AS1, C21orf91-OT1, C21orf91, CHODL-AS1, RPL37P3
21q	loss	21q_2	19062904	24102904	SLC6A6P1, RNU1-139P, RPL37P4, NIPA2P3, SREK1IP1P1, C1QBPP1, LINC01683, LINC02573, RNU6-772P, RN7SKP147, FDPSP6, KRT18P2, RPS3AP1, LINC00320, PPIAP1, NCAM2, LINC00317, LINC01425, LINC01687, LINC00308, RNU4-45P, MAPK6P2, MIR6130, ZNF299P, MSANTD2P1, RNU2-55P, EEF1A1P1, TUBAP1

## Sheet: SData5
Supplementary Data 5. Focally prognostic regions in meningioma.
CNV	change	index	region	Corresponding region in SupplementaryTable2	Increase in AUC compared to median of chromosome arm	Start	End	Genes
2q	loss	1	2q_a	2q_3	0.0485237	183890557	189090557	MIR548AE1, ZNF804A, RPL23AP33, ELF2P4, FSIP2-AS1, FSIP2-AS2, FSIP2, RPL21P32, LINC01473, RPL23AP35, MED28P3, ZC3H15, DPRXP1, ITGAV, FAM171B, ZSWIM2, IMPDH1P7, CALCRL-AS1, RN7SKP42, RNU6-989P, CALCRL, GAPDHP59, TFPI, LINC01090, ST13P2, RNA5SP114, GULP1, MIR561, DIRC1, COL3A1, MIR1245A, MIR1245B, MIR3606
3q	loss	1	3q_a	3q_1	0.0565475	162455574	166455574	TOMM22P6, LINC01192, RPS6P4, RNU7-82P, NGRNP1, MIR1263, LINC01323, LINC01324, SI, LINC02023, SLITRK3, LINC01322, BCHE, MTND4P17, MTND4LP10, MTND3P7, MTCO3P38, MCUR1P2, SSBL6P
4p	loss	1	4p_a	4p_1	0.0469372	29600000	36400000	EEF1A1P21, RPS3AP17, PCDH7, MTCYBP43, LINC02497, LINC02501, LINC02506, LINC02353, MAPRE1P2, RPL31P31, LINC02484, SEC63P2, RNU6-573P, ARAP2, DTHD1
4q	loss	2	4q_a	4q_2	0.0388547	129543951	138143951	LINC02466, LINC02465, EEF1GP8, LINC02479, PGBD4P4, GAPDHP56, RNU6-224P, LINC02377, RN7SL205P, SNHG27, RPL7AP28, ELL2P2, LINC01256, AARS1P1, PCDH10-DT, R3HDM2P1, PCDH10, PABPC4L, PES1P1, LINC02462, EEF1A1P35, LINC02485, KRT18P54, TARS2P1, LINC00613, RNU1-89P, TERF1P3, LINC02511, LINC02510, SERF1AP1, STMN1P2, RPS23P2, PCDH18, LINC02172, LINC00616
4q	loss	3	4q_b		0.0365107	174543951	181943951	GLRA3, ADAM29, TSEN2P1, ADAM20P2, GPM6A, GPM6A-DT, MARK2P4, WDR17, SPATA4, ASB5, SPCS3-AS1, SPCS3, HAFML, VEGFC, LINC02509, RN7SKP136, NEIL3, AGA, AGA-DT, RNA5SP172, LINC01098, LINC01099, RNU1-45P, RNA5SP173, NDUFB5P1, LINC00290, LINC02500, TEMN3-AS1, RN7SKP13, CCNHP1
5p	loss	1	5p_a	5p_1	0.0615498	11600000	13600000	RNU6-679P, LINC01194, LINC02220, RPS23P5, NENFP3
5q	loss	2	5q_a	5q_2	0.0505161	161659807	167059807	GLRXP3, GABRA1, LINC01202, GABRG2, RNU6-164P, ARL2BPP5, MRPL57P6, CCNG1, NUDCD2, HMMR, HMMR-AS1, MAT2B, RNU6-168P, LSM1P2, LINC03000, LINC02143, RNU6-209P, LINC01938, RN7SKP60, RPL21P59, RPL7P20, RPLP0P9, LINC01947
8p	loss	3	8p_a	8p_3	0.0417555	13800000	16600000	SGCZ, EIF4EP5, RNU7-153P, RNU6-397P, MIR383, TUSC3, PPM1AP1, RPL32P19, MSR1, CCT3P1, MRPL49P2
8q	loss	3	8q_a		0.0387298	114677265	115077265	CARS1P2
9p	loss	1	9p_a		0.0479546	21200000	23000000	IFNA7, IFNA10, IFNWP18, IFNA16, IFNA17, IFNWP5, IFNA14, IFNA22P, IFNA5, IFNA20P, KLHL9, IFNA6, IFNA13, MIR31HG, IFNA2, IFNA11P, IFNA12P, IFNA8, IFNWP2, IFNA1, IFNWP19, IFNE, MIR31, H3P30, KHSRPP1, RN7SL151P, MTAP, TUBB8P1, ERVFRD-3, CDKN2A-DT, CDKN2A, CDKN2B-AS1, CDKN2B, UBA52P6, DMRTA1, LINC01239, CLIC4P1
12q	loss	1	12q_a	12q_1	0.062558	88185252	91785252	KITLG, RNU1-117P, LINC02458, RNU7-120P, MRPS6P4, DUSP6, POC1B, CENPCP1, POC1B-GALNT4, GALNT4, POC1B-AS1, ATP2B1, ATP2B1-AS1, RNA5SP365, MRPL2P1, RNU6-148P, BRWD1P2, LINC02399, LINC02392, LINC02822, CCER1, LINC00615, EPYC, KERA, LUM, DCN, LINC02823
13q	loss	4	13q_a		0.054805	70851248	71451248	MTCL1P1, LINC00348, RABEPKP1
13q	loss	5	13q_b		0.0536291	54051248	61451248	MIR1297, RPL13AP25, LINC02335, MIR5007, HNF4GP1, SPATA2P1, RN7SKP6, PRR20A, PRR20C, PRR20B, PRR20D, PRR20E, PRR20FP, MTCO2P3, SLC25A5P4, RPL31P53, PCDH17, RNA5SP30, LINC02338, LINC00374, RNY4P29, CTAGE16P, DNAJA1P1, HMGN2P39, POLR3KP1, RPP40P2, RNU7-88P, DIAPH3, DIAPH3-AS1, RN7SL375P, DIAPH3-AS2, RNY4P28, LINC00434, TARDBPP2, TDRD3, RNA5SP31, LINC00378, EIF4A1P6, RNY3P5, LINC01442, MIR3169, PCDH2…
13q	loss	6	13q_c		0.0632674	90251248	92651248	LINC01049, RNU6-75P, LINC00410, BRK1P2, LINC00380, LINC00379, PPIAP23, MIR17HG, MIR17, MIR18A, MIR19A, MIR20A, MIR19B1, MIR92A1, RNU4ATAC3P, FABP5P4, GPC5-AS2, GPC5-IT1, MIR548AS
14q	loss	1	14q_a	14q_1	0.0617905	25373523	30573523	LINC02306, CYB5AP5, NOVA1, NOVA1-DT, LINC02294, LINC02293, MIR4307HG, MIR4307, MIR3171HG, LINC00645, MIR3171, BNIP3P1, RPL26P3, LINC02300, EIF4A1P12, BTF3P2, FOXG1-AS1, FOXG1, LINC01551, LINC02282, LINC02281, LINC02327, LINC02326, RNU6-864P, RNU11-5P, PRKD1, RNU6-1234P, SYF2P1
21q	loss	1	21q_a	21q_1	0.0431574	14115808	18915808	ERLEC1P1, RBM11, ABCC13, HSPA13, SAMSN1, SAMSN1-AS1, POLR2CP1, GAPDHP16, ASMER1, RBMX2P1, NRIP1, LINC02920, CYCSP42, RNU6-1326P, RAD23BP3, USP25, RBPMSLP, MIR99AHG, RNU6-426P, VDAC2P1, RPS26P5, SNORD74B, MIR99A, MIRLET7C, MIR125B2, RNU1-98P, NEK4P1, RNU6-113P, LINC01549, RPL39P40, RN7SL163P, CXADR, BTF3L4P1, BTG3, BTG3-AS1, C21orf91-OT1, C21orf91, CHODL-AS1, RPL37P3, CHODL, TMPRSS15, MIR548XHG, M…

## Sheet: SData6
Supplementary Data 6. Multivariate Cox regression results of important co-occurrent pairs and triplets in meningioma.
Variable	n	Event	LFFR HR [CI]	p		Variable	n	Event	LFFR HR [CI]	p		Variable	n	Event	LFFR HR [CI]	p		Variable	n	Event	OS HR [CI]	p		Variable	n	Event	OS HR [CI]	p		Variable	n	Event	OS HR [CI]	p		Variable	n	Event	LFFR HR [CI]	p		Variable	n	Event	LFFR HR [CI]	p		Variable	n
CNA	365	88		0.0002		CNA	365	88		0.0552		CNA	365	88		0.5207		CNA	365	78		0.0065		CNA	365	78		0.0115		CNA	365	78		0.2985		CNA	365	88		0.0003		CNA	365	88		0.0011		CNA	365
1p/22q intact			Reference			9p/18q intact			Reference			1q/22q intact			Reference			12q/14q intact			Reference			6q/12q intact			Reference			4q/13q intact			Reference			1p/22q/9p intact			Reference			1p/22q/7p intact			Reference			1p/1q/22q intact
1p loss			0.8 [0.2-3.5]	0.7274		9p loss			2.3 [1-5]	0.0445		1q gain			NA [NA]			12q loss			5.3 [0.7-38.9]	0.1002		6q loss			2.2 [1.2-4]	0.014		4q loss			1.5 [0.8-2.7]	0.1932		1p loss			1.2 [0.3-5.2]	0.8281		1p loss			1 [0.1-7.6]	0.9916		1p loss
22q loss			0.7 [0.3-1.3]	0.2188		18q loss			1.8 [1-3.4]	0.0491		22q loss			1.3 [0.8-2.2]	0.2851		14q loss			2 [1.2-3.4]	0.0061		12q loss			5.6 [0.8-41.3]	0.0906		13q loss			0.4 [0-2.6]	0.3111		22q loss			0.6 [0.3-1.2]	0.1848		22q loss			0.6 [0.3-1.2]	0.124		1q gain
1p/22q loss			2.6 [1.4-4.9]	0.0038		9p/18q loss			3 [1.2-7.2]	0.0158		1q gain/22q loss			1.4 [0.6-3.2]	0.4087		12q loss/14q loss			8 [1.9-34]	0.0048		6q loss/12q loss			8.9 [2.1-38.2]	0.0035		4q/13q loss			1.1 [0.3-3.8]	0.8814		9p loss			1 [0.1-7.3]	0.9775		7p loss			0 [0-Inf]	0.9954		22q loss
CNA burden	365	88	1 [1-1.1]	0.0069		CNA burden	365	88	1.1 [1-1.1]	0.0003		CNA burden	365	88	1.1 [1.1-1.1]	<0.0001		CNA burden	365	78	1.1 [1.1-1.1]	<0.0001		CNA burden	365	78	1.1 [1-1.1]	<0.0001		CNA burden	365	78	1.1 [1.1-1.1]	<0.0001		1p/22q loss			2.4 [1.2-4.7]	0.0102		1p/22q loss			2.2 [1.1-4.2]	0.0245		1p loss/1q gain
																																				1p/9p loss			0 [0-Inf]	0.9951		1p/7p loss			0.5 [0.1-4]	0.5067		1p/22q loss
All p-values two-sided. No adjustments were made for multiple comparisons																																				22q/9p loss			3.3 [0.4-25]	0.2394		22q/7p loss			0.7 [0.1-5.4]	0.7558		1q gain/22q loss
																																				1p/22q/9p loss			4.9 [2-11.7]	0.0004		1p/22q/7p loss			2.3 [1-5.3]	0.0382		1p loss/1q gain/22q loss
																																				CNA burden	365	88	1 [1-1.1]	0.0369		CNA burden	365	88	1.1 [1-1.1]	0.005		CNA burden	365
[truncated: 18 more columns]

## Sheet: SData7
Supplementary Data 7. Size-dependent CNAs in TCGA.
Cancer	Samples	Aneuploidy score	Copy number heterogeneity	Size-dependent CNAs
ACC	89	15.9438	0.0537255	1p gain, 1q gain, 10p gain, 10q gain, 14q gain, 16q loss, 17p loss, 18q gain, 19p gain, 19q gain, 2p gain, 2q gain, 20p loss, 4p loss, 4q loss, 5p loss, 5q loss, 7p loss, 7q loss, 8p gain, 8q gain, 9q gain
BLCA	406	11.9227	0.0988338	None
BRCA	1067	10.5294	0.0747553	18q loss
CESC	294	9.08503	0.0712943	17p loss, 19p loss, 5q loss, 8p loss
CHOL	36	8.86111	0.0605403	1p loss, 11p loss, 11q gain, 11q loss, 12q loss, 14q loss, 18q loss, 3p loss, 3q gain, 3q loss, 4q loss, 6p gain, 6p loss, 6q loss, 7p gain, 7q gain, 9p loss
COAD	426	9.71562	0.0652811	1p loss, 1q loss, 10q loss, 11p loss, 11q loss, 16p gain, 16p loss, 16q gain, 17q loss, 18p loss, 18q loss, 22q loss, 4p loss, 4q loss, 5q loss, 8p loss
DLBC	48	5.59574	0.044639	1q gain, 1q loss, 11p gain, 11q gain, 12p gain, 12q gain, 9p loss
ESCA	182	12.537	0.106582	1p gain, 1q gain, 10p gain, 10p loss, 10q loss, 11p gain, 11p loss, 11q loss, 12p gain, 13q gain, 14q gain, 15q gain, 15q loss, 16p gain, 17p loss, 18p loss, 18q loss, 19q gain, 19q loss, 2p gain, 2q gain, 20q gain, 21q loss, 3p loss, 3q gain, 4p loss, 4q gain, 4q loss, 5p gain, 6q loss, 7p gain, 7q gain, 8p gain, 8q gain, 9p loss, 9q loss
GBM	571	7.19604	0.0581176	10p loss, 10q loss, 13q loss, 14q loss, 19p gain, 19q gain, 20p gain, 6q loss, 7p gain, 7q gain
HNSC	517	10.0176	0.0811447	None
KICH	65	13.0615	0.0341944	11p gain, 11q gain, 11q loss, 12p loss, 12q gain, 19p loss, 19q loss, 20p gain, 22q loss, 3p gain, 3q gain, 4q loss, 5p gain, 5q gain, 8p gain, 8q gain
KIRC	506	6.38095	0.0413604	9p loss
KIRP	283	7.48214	0.0288866	1p loss, 10p loss, 10q loss, 11p loss, 11q loss, 13q loss, 14q loss, 19p loss, 2p gain, 2q gain, 21q loss, 22q loss, 3p loss, 4p loss, 4q loss, 5q loss, 8p loss, 8q gain, 9p loss, 9q loss
LAML	191	1.35484	0.015747	None
LGG	510	3.41617	0.0419735	10q loss, 13q loss, 9p loss
LIHC	367	9.26111	0.0635846	10q loss, 12p loss, 13q loss, 17p loss, 20p gain
LUAD	500	13.022	0.105365	7p gain
LUSC	487	14.0581	0.108791	None
MESO	87	6.30864	0.0500107	1p loss, 10p loss, 10q loss, 12q loss, 14q loss, 15q loss, 16p loss, 17p loss, 18q loss, 2q loss, 22q loss, 3p loss, 3q loss, 4q loss, 5q loss, 6p loss, 9p loss, 9q loss
OV	562	11.9706	0.0959334	11p loss, 15q loss, 3p gain, 3q gain, 8q gain
PAAD	183	8.14545	0.0576856	17p loss, 18p loss, 18q loss, 19p loss, 9p loss
PCPG	161	4.80625	0.0314943	1p loss, 1q gain, 1q loss, 12p gain, 16p loss, 17p loss, 17q gain, 17q loss, 19q gain, 22q loss, 3p loss, 4q loss, 5p loss, 8q loss
PRAD	489	2.24628	0.0429793	1p loss, 1q loss, 14q loss, 16q loss, 17p loss, 18p gain, 18q gain, 18q loss, 2q loss, 22q loss, 8p loss, 8q gain
READ	154	12.1558	0.0747217	1q gain, 12p loss, 13q gain, 15q loss, 16p loss, 17p loss, 17q gain, 20p gain, 20p loss, 20q gain, 22q loss, 3p loss, 3q loss, 5p gain, 5q gain, 6q gain, 7q gain, 8p gain, 8p loss, 8q gain, 9p loss, 9q loss
SARC	252	9.47951	0.0826107	1q gain, 12q gain, 18q gain, 5p loss, 5q loss, 6p gain, 8q gain
SKCM	104	10.3654	0.06659	10q loss, 11q loss, 12q loss, 16q loss, 17q gain, 17q loss, 19p loss, 20p gain, 20q gain, 21q loss, 22q gain, 3p loss, 4p loss, 4q loss, 6p gain, 6q loss, 8p gain, 8p loss, 8q loss, 9p loss
STAD	438	9.77752	0.0838699	7p gain
TGCT	133	16.0451	0.0812529	1p loss, 1q gain, 10q loss, 13q loss, 2q loss, 8p gain, 8q gain, 9q gain, 9q loss
THCA	497	0.640693	0.00977447	None
THYM	123	3.33962	0.0229137	1p gain, 1q gain, 16q loss, 3p loss, 3q gain, 6p loss, 6q loss, 8q gain
UCEC	519	5.25194	0.0447321	1p gain, 1p loss, 1q gain, 10q gain, 10q loss, 11p loss, 11q loss, 13q loss, 14q loss, 15q loss, 16p loss, 16q loss, 17p loss, 17q gain, 17q loss, 19p gain, 19p loss, 19q gain, 2q gain, 20q gain, 22q gain, 22q loss, 3p loss, 3q gain, 4q loss, 5q gain, 5q loss, 7q gain, 8p loss, 8q gain, 9q loss
UCS	56	14.9184	0.115693	10q loss, 11p loss, 11q loss, 12q loss, 15q loss, 16q loss, 17p loss, 17q loss, 19p gain, 20q gain, 21q loss, 22q loss, 3q gain, 3q loss, 4p loss, 4q loss, 5p loss, 7q gain, 7q loss, 8p gain, 8p loss, 8q gain
UVM	80	4.9625	0.0288376	1p loss, 17q gain, 3q loss, 8q gain

## Sheet: SData8
Supplementary Data 8. Optimal size thresholds and AUCs for size-dependent cancers in TCGA
Cancer	CNA	Optimal PFS threshold	Maximum 5-year PFS AUC	Optimal OS threshold	Maximum 5-year OS AUC
ACC	1p gain	0.01	0.615935	0.01	0.630036
ACC	1q gain	0.01	0.629698	0.01	0.724186
ACC	10p gain	0.01	0.575318	0.01	0.613258
ACC	10q gain	0.02	0.608491	0.02	0.649336
ACC	14q gain	0.01	0.600873	0.01	0.582245
ACC	16q loss	0.01	0.610545	0.01	0.630856
ACC	17p loss	0.01	0.586306	0.04	0.600048
ACC	18q gain	0.02	0.567629	0.02	0.603695
ACC	19p gain	0.02	0.530702	0.02	0.624209
ACC	19q gain	0.52	0.521141	0.02	0.609375
ACC	2p gain	0.01	0.635258	0.01	0.662646
ACC	2q gain	0.01	0.635258	0.01	0.643754
ACC	20p loss	0.05	0.654835	0.05	0.559477
ACC	4p loss	0.01	0.652721	0.1	0.623462
ACC	4q loss	0.01	0.655995	0.01	0.681524
ACC	5p loss	0.17	0.583358	0.17	0.662545
ACC	5q loss	0.01	0.569765	0.01	0.621763
ACC	7p loss	0.01	0.625596	0.01	0.692577
ACC	7q loss	0.05	0.635258	0.05	0.618796
ACC	8p gain	0.01	0.538374	0.01	0.601753
ACC	8q gain	0.01	0.526854	0.01	0.614829
ACC	9q gain	0.01	0.631212	0.01	0.594608
BRCA	18q loss	0.98	0.580037	0.93	0.613745
CESC	17p loss	0.39	0.602065	0.56	0.53565
CESC	19p loss	0.22	0.673227	0.79	0.675092
CESC	5q loss	0.65	0.609646	0.75	0.619599
CESC	8p loss	0.16	0.633834	0.16	0.624712
CHOL	1p loss	0.28	0.671449	0.24	0.663763
CHOL	11p loss	0.47	0.605379	0.96	0.568267
CHOL	11q gain	0.01	0.585724	0.01	0.659289
CHOL	11q loss	0.01	0.640072	0.05	0.750311
CHOL	12q loss	0.01	0.64753	0.35	0.526177
CHOL	14q loss	0.01	0.568339	0.6	0.795822
CHOL	18q loss	0.01	0.565619	0.16	0.7048
CHOL	3p loss	0.97	0.749915	0.97	0.66535
CHOL	3q gain	0.01	0.575423	0.01	0.659289
CHOL	3q loss	0.73	0.563227	0.05	0.651197
CHOL	4q loss	0.09	0.596222	0.84	0.632925
CHOL	6p gain	0.05	0.64753	0.01	0.727555
CHOL	6p loss	0.01	0.544994	0.01	0.682044
CHOL	6q loss	0.84	0.704721	0.84	0.594189
CHOL	7p gain	0.15	0.564649	0.15	0.636533
CHOL	7q gain	0.24	0.543573	0.03	0.636533
CHOL	9p loss	0.02	0.63214	0.71	0.573852
COAD	1p loss	0.01	0.682021	0.01	0.670253
COAD	1q loss	0.03	0.616364	0.01	0.592254
COAD	10q loss	0.56	0.62084	0.56	0.552703
COAD	11p loss	0.32	0.591749	0.01	0.641151
COAD	11q loss	0.87	0.609651	0.87	0.649917
COAD	16p gain	0.29	0.605175	0.29	0.643798
COAD	16p loss	0.02	0.590102	0.02	0.633269
COAD	16q gain	0.17	0.609651	0.17	0.649917
COAD	17q loss	0.06	0.558513	0.06	0.606328
COAD	18p loss	0.62	0.600212	0.63	0.59913
COAD	18q loss	0.99	0.600654	0.81	0.584766
COAD	22q loss	0.01	0.634213	0.02	0.667228
COAD	4p loss	0.15	0.646144	0.15	0.659933
COAD	4q loss	0.27	0.666	0.27	0.6615
COAD	5q loss	0.41	0.600566	0.58	0.576941
COAD	8p loss	0.01	0.601927	0.01	0.614603
DLBC	1q gain	0.39	0.627611	0.39	0.493916
DLBC	1q loss	0.03	0.840472	0.55	0.486984
DLBC	11p gain	0.21	0.636189	0.21	0.447936
DLBC	11q gain	0.67	0.704283	0.67	0.500118
DLBC	12p gain	0.34	0.602142	0.34	0.656486
DLBC	12q gain	0.33	0.542108	0.33	0.604423
DLBC	9p loss	0.01	0.631694	0.01	0.595811
ESCA	1p gain	0.04	0.574914	0.01	0.713121
ESCA	1q gain	0.26	0.608876	0.06	0.734084
ESCA	10p gain	0.12	0.591049	0.01	0.65722
ESCA	10p loss	0.03	0.669092	0.03	0.681677
ESCA	10q loss	0.61	0.520536	0.5	0.639751
ESCA	11p gain	0.03	0.620315	0.07	0.597826
ESCA	11p loss	0.24	0.695106	0.24	0.709627
ESCA	11q loss	0.26	0.727623	0.26	0.744565
ESCA	12p gain	0.03	0.701609	0.03	0.716615
ESCA	13q gain	0.01	0.600008	0.01	0.530114
ESCA	14q gain	0.06	0.633322	0.06	0.643245
ESCA	15q gain	0.04	0.633322	0.02	0.65722
ESCA	15q loss	0.09	0.691854	0.09	0.706133
ESCA	16p gain	0.13	0.529281	0.01	0.608307
ESCA	17p loss	0.95	0.600283	0.09	0.521213
ESCA	18p loss	0.63	0.613899	0.63	0.671195
ESCA	18q loss	0.99	0.607308	0.97	0.650233
ESCA	19q gain	0.31	0.584546	0.27	0.604814
ESCA	19q loss	0.63	0.600805	0.63	0.608307
ESCA	2p gain	0.05	0.607308	0.05	0.615295
ESCA	2q gain	0.07	0.656085	0.01	0.727096
ESCA	20q gain	0.51	0.597334	0.51	0.619849
ESCA	21q loss	0.86	0.664491	0.86	0.68571
ESCA	3p loss	0.99	0.711365	0.99	0.727096
ESCA	3q gain	0.42	0.763393	0.02	0.880822
ESCA	4p loss	0.01	0.710766	0.01	0.755928
ESCA	4q gain	0.99	0.485545	0.07	0.60132
ESCA	4q loss	0.06	0.630107	0.07	0.623016
ESCA	5p gain	0.01	0.61662	0.98	0.660714
ESCA	6q loss	0.52	0.620315	0.52	0.62927
ESCA	7p gain	0.41	0.5976	0.01	0.696212
ESCA	7q gain	0.01	0.64987	0.01	0.657195
ESCA	8p gain	0.04	0.569335	0.04	0.620505
ESCA	8q gain	0.02	0.600327	0.02	0.61248
ESCA	9p loss	0.5	0.660686	0.5	0.696715
ESCA	9q loss	0.28	0.662588	0.28	0.674689
GBM	10p loss	0.13	0.857592	0.18	0.719436
GBM	10q loss	0.85	0.855055	0.85	0.723299
GBM	13q loss	0.35	0.624468	0.35	0.586662
GBM	14q loss	0.74	0.611838	0.78	0.563612
GBM	19p gain	0.7	0.65389	0.71	0.546082
GBM	19q gain	0.45	0.627943	0.02	0.539201
GBM	20p gain	0.15	0.661047	0.79	0.532286
GBM	6q loss	0.39	0.608259	0.02	0.52885
GBM	7p gain	0.01	0.87307	0.02	0.678949
GBM	7q gain	0.93	0.807409	0.93	0.646746
KICH	11p gain	0.14	0.615948	0.14	0.657543
KICH	11q gain	0.01	0.633385	0.01	0.683789
KICH	11q loss	0.01	0.612407	0.01	0.644875
KICH	12p loss	0.83	0.55179	0.01	0.606325
KICH	12q gain	0.01	0.579829	0.01	0.623733
KICH	19p loss	0.01	0.585513	0.01	0.619415
KICH	19q loss	0.01	0.606891	0.01	0.649269
KICH	20p gain	0.01	0.570403	0.01	0.608098
KICH	22q loss	0.05	0.576479	0.05	0.600062
KICH	3p gain	0.13	0.613773	0.13	0.645537
KICH	3q gain	0.01	0.626573	0.01	0.656584
KICH	4q loss	0.01	0.707162	0.01	0.712649
KICH	5p gain	0.01	0.661732	0.01	0.693612
KICH	5q gain	0.01	0.587753	0.01	0.617565
KICH	8p gain	0.35	0.592458	0.35	0.627898
KICH	8q gain	0.01	0.605846	0.01	0.646164
KIRC	9p loss	0.11	0.608911	0.13	0.58622
KIRP	1p loss	0.24	0.587657	0.01	0.639648
KIRP	10p loss	0.52	0.592134	0.95	0.621363
KIRP	10q loss	0.71	0.613271	0.97	0.609025
KIRP	11p loss	0.01	0.559394	0.01	0.620618
KIRP	11q loss	0.01	0.569232	0.01	0.659745
KIRP	13q loss	0.01	0.594656	0.01	0.630323
KIRP	14q loss	0.01	0.588891	0.01	0.628345
KIRP	19p loss	0.3	0.560741	0.3	0.614282
KIRP	2p gain	0.01	0.673221	0.01	0.667611
KIRP	2q gain	0.26	0.647366	0.26	0.625175
KIRP	21q loss	0.16	0.571929	0.31	0.603885
KIRP	22q loss	0.96	0.563275	0.96	0.644401
KIRP	3p loss	0.01	0.583694	0.01	0.609841
KIRP	4p loss	0.02	0.624779	0.02	0.753829
KIRP	4q loss	0.96	0.627795	0.44	0.744093
KIRP	5q loss	0.94	0.558273	0.94	0.674804
KIRP	8p loss	0.01	0.541577	0.01	0.645229
KIRP	8q gain	0.03	0.579821	0.01	0.631501
KIRP	9p loss	0.01	0.585106	0.01	0.660869
KIRP	9q loss	0.22	0.556071	0.22	0.612983
LGG	10q loss	0.55	0.624041	0.18	0.720058
LGG	13q loss	0.14	0.572785	0.01	0.620518
LGG	9p loss	0.01	0.637873	0.01	0.667518
LIHC	10q loss	0.1	0.616275	0.6	0.571363
LIHC	12p loss	0.01	0.608566	0.95	0.513848
LIHC	13q loss	0.15	0.651037	0.32	0.563561
LIHC	17p loss	0.78	0.671616	0.72	0.581089
LIHC	20p gain	0.21	0.613818	0.77	0.546086
LUAD	7p gain	0.05	0.645564	0.05	0.585444
MESO	1p loss	0.31	0.526354	0.01	0.743578
MESO	10p loss	0.01	0.527295	0.01	0.69456
MESO	10q loss	0.01	0.692632	0.01	0.70753
MESO	12q loss	0.01	0.457007	0.01	0.623221
MESO	14q loss	0.01	0.467231	0.01	0.64356
MESO	15q loss	0.01	0.667776	0.01	0.681589
MESO	16p loss	0.01	0.680204	0.01	0.626666
MESO	17p loss	0.01	0.67399	0.01	0.681589
MESO	18q loss	0.01	0.507712	0.01	0.668618
MESO	2q loss	0.01	0.605637	0.01	0.61025
MESO	22q loss	0.57	0.418841	0.57	0.701598
MESO	3p loss	0.14	0.748557	0.19	0.733471
MESO	3q loss	0.01	0.630492	0.01	0.636192
MESO	4q loss	0.52	0.544996	0.56	0.600588
MESO	5q loss	0.01	0.618065	0.01	0.623221
MESO	6p loss	0.28	0.543497	0.01	0.616736
MESO	9p loss	0.01	0.804482	0.02	0.817781
MESO	9q loss	0.01	0.680204	0.03	0.668618
OV	11p loss	0.25	0.65973	0.64	0.543648
OV	15q loss	0.78	0.609626	0.81	0.545185
OV	3p gain	0.04	0.603381	0.04	0.5454
OV	3q gain	0.63	0.608926	0.61	0.523064
OV	8q gain	0.55	0.63804	0.95	0.564877
PAAD	17p loss	0.1	0.670146	0.59	0.55528
PAAD	18p loss	0.01	0.611334	0.68	0.520068
PAAD	18q loss	0.01	0.799982	0.55	0.595007
PAAD	19p loss	0.01	0.611334	0.01	0.531972
PAAD	9p loss	0.29	0.609769	0.67	0.582538
PCPG	1p loss	0.22	0.613844	0.85	0.582933
PCPG	1q gain	0.22	0.576229	0.01	0.728308
PCPG	1q loss	0.19	0.614485	0.01	0.520312
PCPG	12p gain	0.01	0.52947	0.01	0.605246
PCPG	16p loss	0.04	0.560272	0.35	0.653214
PCPG	17p loss	0.99	0.41469	0.94	0.65335
PCPG	17q gain	0.03	0.519647	0.01	0.672366
PCPG	17q loss	0.13	0.550051	0.05	0.711581
PCPG	19q gain	0.01	0.510574	0.01	0.634063
PCPG	22q loss	0.84	0.517921	0.86	0.812963
PCPG	3p loss	0.01	0.663907	0.46	0.567111
PCPG	4q loss	0.01	0.563196	0.01	0.608828
PCPG	5p loss	0.01	0.540813	0.01	0.749151
PCPG	8q loss	0.01	0.577754	0.02	0.62422
PRAD	1p loss	0.01	0.543953	0.07	0.61489
PRAD	1q loss	0.01	0.542872	0.01	0.735608
PRAD	14q loss	0.01	0.562236	0.2	0.671195
PRAD	16q loss	0.79	0.569588	0.79	0.621992
PRAD	17p loss	0.03	0.556155	0.02	0.646181
PRAD	18p gain	0.95	0.513525	0.08	0.704975
PRAD	18q gain	0.07	0.52367	0.07	0.824026
PRAD	18q loss	0.99	0.512036	0.03	0.682421
PRAD	2q loss	0.24	0.527986	0.45	0.672611
PRAD	22q loss	0.09	0.520778	0.13	0.81417
PRAD	8p loss	0.36	0.582886	0.97	0.684182
PRAD	8q gain	0.22	0.554223	0.53	0.641064
READ	1q gain	0.73	0.545776	0.7	0.657866
READ	12p loss	0.03	0.479153	0.01	0.685321
READ	13q gain	0.36	0.62036	0.61	0.562352
READ	15q loss	0.55	0.693727	0.55	0.761064
READ	16p loss	0.01	0.49003	0.03	0.60982
READ	17p loss	0.94	0.92773	0.94	0.714348
READ	17q gain	0.02	0.481068	0.42	0.602956
READ	20p gain	0.02	0.677285	0.01	0.66117
READ	20p loss	0.07	0.623351	0.01	0.632357
READ	20q gain	0.7	0.602348	0.76	0.574385
READ	22q loss	0.24	0.492192	0.24	0.734057
READ	3p loss	0.04	0.500841	0.01	0.740231
READ	3q loss	0.01	0.537563	0.01	0.651002
READ	5p gain	0.02	0.58742	0.36	0.602956
READ	5q gain	0.01	0.598262	0.01	0.616684
READ	6q gain	0.01	0.551553	0.2	0.616684
READ	7q gain	0.04	0.663127	0.09	0.613209
READ	8p gain	0.2	0.609823	0.01	0.631464
READ	8p loss	0.9	0.56234	0.97	0.60982
READ	8q gain	0.02	0.640095	0.67	0.600422
READ	9p loss	0.01	0.585479	0.01	0.625212
READ	9q loss	0.63	0.609823	0.63	0.53772
SARC	1q gain	0.01	0.576447	0.01	0.600772
SARC	12q gain	0.04	0.570671	0.14	0.603614
SARC	18q gain	0.03	0.575219	0.03	0.607369
SARC	5p loss	0.02	0.603991	0.02	0.588087
SARC	5q loss	0.5	0.545398	0.38	0.613411
SARC	6p gain	0.02	0.590875	0.03	0.601091
SARC	8q gain	0.11	0.584082	0.07	0.612049
SKCM	10q loss	0.01	0.874986	0.01	0.879981
SKCM	11q loss	0.01	0.851549	0.01	0.856232
SKCM	12q loss	0.01	0.664056	0.01	0.666241
SKCM	16q loss	0.01	0.728507	0.01	0.731551
SKCM	17q gain	0.01	0.599606	0.01	0.600932
SKCM	17q loss	0.01	0.646479	0.01	0.64843
SKCM	19p loss	0.01	0.623042	0.01	0.624681
SKCM	20p gain	0.01	0.681634	0.01	0.684053
SKCM	20q gain	0.4	0.716789	0.4	0.719676
SKCM	21q loss	0.01	0.599606	0.01	0.600932
SKCM	22q gain	0.01	0.646479	0.01	0.64843
SKCM	3p loss	0.01	0.611324	0.01	0.612807
SKCM	4p loss	0.13	0.599606	0.13	0.600932
SKCM	4q loss	0.01	0.658197	0.01	0.660304
SKCM	6p gain	0.01	0.77538	0.01	0.779048
SKCM	6q loss	0.01	0.839831	0.01	0.844357
SKCM	8p gain	0.01	0.64062	0.01	0.642493
SKCM	8p loss	0.01	0.687493	0.01	0.68999
SKCM	8q loss	0.04	0.478891	0.01	0.600932
SKCM	9p loss	0.01	0.968732	0.01	0.974976
STAD	7p gain	0.53	0.607292	0.54	0.56422
TGCT	1p loss	0.01	0.621784	0.3	0.75891
TGCT	1q gain	0.99	0.521489	0.8	0.635434
TGCT	10q loss	0.02	0.551309	0.99	0.636714
TGCT	13q loss	0.99	0.510056	0.99	0.651562
TGCT	2q loss	0.01	0.550781	0.14	0.601575
TGCT	8p gain	0.92	0.558962	0.92	0.646337
TGCT	8q gain	0.16	0.542044	0.99	0.695045
TGCT	9q gain	0.01	0.542671	0.41	0.609296
TGCT	9q loss	0.47	0.496928	0.12	0.632751
THYM	1p gain	0.01	0.523913	0.01	0.606459
THYM	1q gain	0.74	0.633457	0.74	0.96264
THYM	16q loss	0.01	0.567182	0.76	0.642593
THYM	3p loss	0.89	0.569299	0.89	0.730567
THYM	3q gain	0.01	0.539042	0.01	0.647828
THYM	6p loss	0.47	0.623069	0.47	0.910971
THYM	6q loss	0.01	0.614377	0.66	0.87797
THYM	8q gain	0.01	0.544075	0.01	0.633074
UCEC	1p gain	0.01	0.604272	0.01	0.606546
UCEC	1p loss	0.01	0.578274	0.01	0.609294
UCEC	1q gain	0.01	0.614647	0.02	0.616358
UCEC	10q gain	0.04	0.601322	0.01	0.566822
UCEC	10q loss	0.02	0.574742	0.02	0.602367
UCEC	11p loss	0.04	0.59091	0.05	0.612853
UCEC	11q loss	0.21	0.615911	0.02	0.619045
UCEC	13q loss	0.1	0.603274	0.1	0.621922
UCEC	14q loss	0.01	0.554911	0.01	0.602323
UCEC	15q loss	0.01	0.615925	0.18	0.639084
UCEC	16p loss	0.01	0.57764	0.11	0.614364
UCEC	16q loss	0.07	0.593247	0.69	0.616678
UCEC	17p loss	0.01	0.646046	0.01	0.675044
UCEC	17q gain	0.01	0.615877	0.01	0.625083
UCEC	17q loss	0.01	0.611679	0.03	0.61445
UCEC	19p gain	0.01	0.610332	0.01	0.627565
UCEC	19p loss	0.01	0.652343	0.01	0.683447
UCEC	19q gain	0.03	0.604616	0.03	0.662134
UCEC	2q gain	0.01	0.571844	0.01	0.603988
UCEC	20q gain	0.01	0.611103	0.01	0.633489
UCEC	22q gain	0.13	0.576833	0.13	0.61478
UCEC	22q loss	0.07	0.628904	0.07	0.654827
UCEC	3p loss	0.02	0.597934	0.01	0.627607
UCEC	3q gain	0.01	0.620395	0.01	0.624833
UCEC	4q loss	0.29	0.579506	0.01	0.632122
UCEC	5q gain	0.01	0.580001	0.02	0.606403
UCEC	5q loss	0.12	0.586055	0.13	0.63125
UCEC	7q gain	0.01	0.575324	0.01	0.610244
UCEC	8p loss	0.01	0.614619	0.04	0.633099
UCEC	8q gain	0.01	0.635859	0.01	0.657065
UCEC	9q loss	0.01	0.636102	0.01	0.675125
UCS	10q loss	0.01	0.638282	0.01	0.652346
UCS	11p loss	0.89	0.690374	0.89	0.707941
UCS	11q loss	0.84	0.666577	0.84	0.681948
UCS	12q loss	0.15	0.712605	0.23	0.651141
UCS	15q loss	0.76	0.622	0.98	0.5986
UCS	16q loss	0.93	0.619061	0.82	0.676005
UCS	17p loss	0.8	0.68062	0.94	0.610281
UCS	17q loss	0.36	0.654679	0.36	0.668952
UCS	19p gain	0.03	0.663982	0.24	0.655956
UCS	20q gain	0.18	0.642301	0.18	0.599706
UCS	21q loss	0.31	0.678476	0.31	0.694945
UCS	22q loss	0.29	0.638075	0.61	0.585744
UCS	3q gain	0.03	0.601896	0.02	0.56711
UCS	3q loss	0.01	0.635171	0.01	0.660236
UCS	4p loss	0.01	0.64454	0.88	0.628288
UCS	4q loss	0.91	0.626926	0.96	0.632701
UCS	5p loss	0.04	0.547517	0.04	0.603971
UCS	7q gain	0.02	0.623771	0.8	0.629963
UCS	7q loss	0.92	0.555423	0.55	0.668952
UCS	8p gain	0.04	0.647769	0.16	0.618455
UCS	8p loss	0.82	0.594957	0.88	0.629963
UCS	8q gain	0.72	0.604497	0.72	0.605653
UVM	1p loss	0.01	0.694375	0.99	0.503913
UVM	17q gain	0.72	0.476969	0.01	0.62199
UVM	3q loss	0.55	0.8421	0.55	0.763577
UVM	8q gain	0.81	0.707583	0.81	0.778677

## Sheet: SData9
Supplementary Data 9. Prognostic co-occurring CNA combinations in TCGA.
ACC
Variable	n	Event	PFS HR [CI]	p		Variable	n	Event	PFS HR [CI]	p		Variable	n	Event	PFS HR [CI]	p		Variable	n	Event	OS HR [CI]	p
CNA	89	51		<0.0001		CNA	89	51		0.021		CNA	89	51		0.0003		CNA	89	32		<0.0001
18p/19p intact			Reference			10p/12q intact			Reference			5p/9q intact			Reference			14q/2q intact			Reference
18p loss			0.5 [0.2-1.7]	0.2859		10p gain			2 [1-3.8]	0.0488		5p loss			1.6 [0.7-3.6]	0.2171		14q loss			0.3 [0.1-0.7]	0.0112
19p gain			3.4 [1.3-8.9]	0.0141		12q loss			2.2 [0.8-5.7]	0.106		9q gain			2 [1-4]	0.0641		2q gain			0.8 [0.2-3.5]	0.7583
18p loss/19p gain			0.4 [0.1-1.1]	0.0805		10p gain/12q loss			7.3 [2-26.3]	0.0025		5p loss/9q gain			18.9 [6.1-58.4]	<0.0001		14q loss/2q gain			8.6 [3.1-24.2]	<0.0001
CNA burden	89	51	1 [1-1.1]	0.0943		CNA burden	89	51	1 [1-1]	0.4979		CNA burden	89	51	1 [1-1]	0.6728		CNA burden	89	32	1 [1-1]	0.2611
BLCA
None
BRCA
Variable	n	Event	PFS HR [CI]	p		Variable	n	Event	OS HR [CI]	p		Variable	n	Event	PFS HR [CI]	p		Variable	n	Event	OS HR [CI]	p
CNA	1032	191		0.0006		CNA	1032	140		0.011		CNA	1032	191		<0.0001		CNA	1032	140		0.0075
18p/18q intact			Reference			18p/18q intact			Reference			10q/18p/18q intact			Reference			11p/18q/9p intact			Reference
18p loss			1.2 [0.6-2.2]	0.5776		18p loss			1.6 [0.9-2.8]	0.1347		10q loss			1.4 [0.9-2.3]	0.1538		11p loss			0.6 [0.3-1.2]	0.1618
18q loss			0.5 [0.2-0.9]	0.0241		18q loss			0.6 [0.2-1.6]	0.2918		18p loss			2.3 [1.2-4.7]	0.0187		18q loss			1.1 [0.6-1.9]	0.7767
18p/18q loss			1.5 [1.1-2.2]	0.0192		18p/18q loss			1.8 [1.2-2.7]	0.0062		18q loss			0.3 [0.1-1.1]	0.0749		9p loss			1.1 [0.5-2.2]	0.8963
CNA burden	1032	191	1 [1-1]	0.1084		CNA burden	1032	140	1 [1-1]	0.3434		10q/18p loss			0.8 [0.3-2.3]	0.6309		11p/18q loss			1 [0.5-2.2]	0.9141
												10q/18q loss			0.8 [0.3-1.7]	0.4894		11p/9p loss			1.8 [0.8-4]	0.1873
CESC
Variable	n	Event	PFS HR [CI]	p		Variable	n	Event	PFS HR [CI]	p		Variable	n	Event	PFS HR [CI]	p		Variable	n	Event	OS HR [CI]	p		Variable	n	Event	OS HR [CI]	p		Variable	n	Event	OS HR [CI]	p
CNA	294	81		0.0007		CNA	294	81		0.0003		CNA	294	81		0.0006		CNA	294	66		<0.0001		CNA	294	66		0.0002		CNA	294	66		0.0002
19p/21q intact		Reference				19p/4q intact			Reference			10q/19p intact			Reference			19p/22q intact			Reference			18q/19p intact			Reference			19p/4q intact			Reference
19p loss			2.1 [1-4.2]	0.0405		19p loss			1.3 [0.5-3.3]	0.5976		10q loss			1.1 [0.6-2]	0.8186		19p loss			3.5 [1.6-7.7]	0.0024		18q loss			0.9 [0.4-1.9]	0.7094		19p loss			2.8 [0.8-9.9]	0.0982
21q loss			1.1 [0.6-2.3]	0.7376		4q loss			0.7 [0.4-1.3]	0.2812		19p loss			2 [0.9-4.2]	0.0717		22q loss			1.2 [0.6-2.5]	0.6295		19p loss			3.4 [1.5-7.6]	0.0028		4q loss			0.7 [0.4-1.5]	0.399
19p/21q loss			5.3 [2.4-11.6]	<0.0001		19p/4q loss			3.7 [1.8-7.5]	0.0004		10q/19p loss			5.3 [2.4-12]	<0.0001		19p/22q loss			8.7 [3.6-20.7]	<0.0001		18q/19p loss			6.4 [2.7-15.2]	<0.0001		19p/4q loss			4.2 [1.9-9.3]	0.0003
CNA burden	294	81	1 [1-1]	0.9088		CNA burden	294	81	1 [1-1]	0.6928		CNA burden	294	81	1 [1-1]	0.8245		CNA burden	294	66	1 [0.9-1]	0.3746		CNA burden	294	66	1 [1-1]	0.652		CNA burden	294	66	1 [1-1]	0.7817
CHOL
Variable	n	Event	PFS HR [CI]	p		Variable	n	Event	OS HR [CI]	p		Variable	n	Event	OS HR [CI]	p		Variable	n	Event	OS HR [CI]	p
CNA	36	22		0.3522		CNA	36	18		0.0136		CNA	36	18		0.0137		CNA	36	18		0.0192
18q/7p intact			Reference			17p/4q intact			Reference			11q/12q intact			Reference			11q intact			Reference
18q loss			0.7 [0.2-2]	0.4868		17p loss			0 [0-Inf]	0.998		11q loss			2 [0.6-6.9]	0.2819		11q gain			NA [NA]
7p loss			1 [0.2-4.7]	0.9589		4q loss			0.8 [0.2-2.6]	0.682		12q loss			0 [0-Inf]	0.9981		11q loss			2.5 [0.7-8.7]	0.1414
18q/7p loss			10.4 [1.1-101.9]	0.0449		17p/4q loss			0.1 [0-0.9]	0.0425		11q/12q loss			10 [1.7-59]	0.0108		11q gain/11q loss		12.8 [2.4-69.2]	0.003
CNA burden	36	22	1 [1-1.1]	0.5737		CNA burden	36	18	1 [0.9-1.1]	0.5874		CNA burden	36	18	1 [0.9-1.1]	0.4111		CNA burden	36	18	0.9 [0.8-1]	0.134
COAD
Variable	n	Event	PFS HR [CI]	p
CNA	426	142		<0.0001
1p/8q intact			Reference
1p loss			1 [0.6-1.7]	0.9573
8q gain			0.5 [0.3-0.9]	0.0238
1p loss/8q gain		2 [1.2-3.4]	0.0136
CNA burden	426	142	1 [1-1]	0.5871
DLBC
Variable	n	Event	PFS HR [CI]	p		Variable	n	Event	PFS HR [CI]	p		Variable	n	Event	OS HR [CI]	p		Variable	n	Event	OS HR [CI]	p
CNA	48	16		0.1515		CNA	48	16		0.0359		CNA	48	9		0.0261		CNA	48	9		0.0166
12p/5p intact			Reference			1q/6p intact			Reference			12q/22q intact			Reference			12p/5p intact			Reference
12p gain			NA [NA]			1q gain			5.5 [1.4-21.2]	0.0142		12q gain			3.6 [0.3-39.7]	0.2999		12p gain			NA [NA]
5p gain			1.3 [0.2-7.5]	0.7504		6p gain			5.7 [1-30.5]	0.044		22q loss			0 [0-Inf]	0.9989		5p gain			4.8 [0.3-75.1]	0.2633
12p/5p gain			6.6 [1.4-32.3]	0.0195		1q/6p gain			40.1 [3-527.1]	0.005		12q gain/22q loss		38.8 [3.4-436.9]	0.0031			12p/5p gain			30.6 [3.4-270.8]	0.0021
CNA burden	48	16	1 [0.9-1.1]	0.9647		CNA burden	48	16	0.9 [0.8-1]	0.0454		CNA burden	48	9	0.9 [0.7-1]	0.0949		CNA burden	48	9	0.9 [0.7-1.1]	0.1738
ESCA
Variable	n	Event	PFS HR [CI]	p		Variable	n	Event	OS HR [CI]	p
CNA	182	111		<0.0001		CNA	182	76		0.0187
16q/20q intact			Reference			15q/16p intact			Reference
16q gain			0.9 [0.5-1.8]	0.818		15q gain			1.1 [0.6-2]	0.8377
20q gain			0.8 [0.5-1.2]	0.3085		16p loss			0.8 [0.4-1.6]	0.551
16q/20q gain			6.1 [3-12.6]	<0.0001		15q gain/16p loss			3.1 [1.5-6.6]	0.0027
CNA burden	182	111	1 [1-1]	0.1408		CNA burden	182	76	1 [1-1]	0.9573
GBM
Variable	n	Event	PFS HR [CI]	p		Variable	n	Event	PFS HR [CI]	p		Variable	n	Event	OS HR [CI]	p		Variable	n	Event	OS HR [CI]	p
CNA	571	519		0.0003		CNA	571	519		<0.0001		CNA	571	471		<0.0001		CNA	571	471		<0.0001
12q/7p intact			Reference			10p/10q intact			Reference			16q/7q intact			Reference			10p/10q intact			Reference
12q loss			0.9 [0.4-2.1]	0.8699		10p loss			NA [NA]			16q loss			0.7 [0.4-1.4]	0.3526		10p loss			1.1 [0.5-2.5]	0.8719
7p gain			1.5 [1.2-1.8]	0.0005		10q loss			1 [0.7-1.5]	0.919		7q gain			1.2 [1-1.6]	0.0575		10q loss			1.1 [0.7-1.7]	0.771
12q loss/7p gain			0.7 [0.4-1.3]	0.3191		10p/10q loss			1.7 [1.3-2.3]	0.0004		16q loss/7q gain			2.6 [1.8-3.7]	<0.0001		10p/10q loss			2 [1.4-2.8]	<0.0001
CNA burden	571	519	1 [1-1]	0.4187		CNA burden	571	519	1 [1-1]	0.104		CNA burden	571	471	1 [1-1]	0.0514		CNA burden	571	471	1 [1-1]	0.0901
HNSC
None
KICH
Variable	n	Event	PFS HR [CI]	p		Variable	n	Event	OS HR [CI]	p		Variable	n	Event	OS HR [CI]	p
CNA	65	12		<0.0001		CNA	65	9		0.005		CNA	65	9		0.0019
11q/16q intact			Reference			19q/5p intact			Reference			11q/16q intact			Reference
11q gain			3.8 [1-14.4]	0.0495		19q loss			0 [0-Inf]	0.9986		11q gain			4.7 [0.2-141.5]	0.3691
16q loss			0 [0-2.50331204715676e+303]	0.9792		5p gain			8.4 [0.4-196.3]	0.1841		16q loss			0 [0-Inf]	0.999
11q gain/16q loss			203.4 [35.9-1151.3]	<0.0001		19q loss/5p gain			279.1 [7.9-9819.9]	0.0019		11q gain/16q loss			75.3 [2.7-2107.3]	0.011
CNA burden	65	12	1 [0.9-1]	0.114		CNA burden	65	9	1 [0.9-1.1]	0.3875		CNA burden	65	9	1 [0.9-1.1]	0.4717
KIRC
Variable	n	Event	PFS HR [CI]	p		Variable	n	Event	OS HR [CI]	p		Variable	n	Event	OS HR [CI]	p
CNA	506	218		0.0001		CNA	506	169		0.0074		CNA	506	169		0.009
3p/9p intact			Reference			10q/9p intact			Reference			9p/9q intact			Reference
3p loss			0.9 [0.5-1.4]	0.5923		10q loss			1.2 [0.7-2.2]	0.4872		9p loss			1.8 [0.8-3.9]	0.1337
9p loss			1.7 [0.6-4.4]	0.2832		9p loss			1.7 [1.1-2.5]	0.0095		9q loss			0.3 [0-2.1]	0.2198
3p/9p loss			1.9 [1.1-3.1]	0.0156		10q/9p loss			2.8 [1.5-5.2]	0.0012		9p/9q loss			1.7 [1.2-2.4]	0.0051
CNA burden	506	218	1 [1-1]	0.4823		CNA burden	506	169	1 [1-1]	0.6866		CNA burden	506	169	1 [1-1]	0.2589
KIRP
Variable	n	Event	PFS HR [CI]	p		Variable	n	Event	PFS HR [CI]	p		Variable	n	Event	OS HR [CI]	p		Variable	n	Event	OS HR [CI]	p
CNA	283	68		<0.0001		CNA	283	68		0.0001		CNA	283	41		<0.0001		CNA	283	41		0.0009
17p/9p intact			Reference			1p/3p intact			Reference			18q/3p intact			Reference			17p/9p intact			Reference
17p loss			8.6 [3-24.8]	<0.0001		1p loss			0.9 [0.4-2.1]	0.8259		18q loss			3 [1.2-7.3]	0.0198		17p loss			4.2 [0.9-18.4]	0.0589
9p loss			4.2 [1.9-9.2]	0.0004		3p loss			2 [0.5-8.2]	0.3444		3p loss			2.8 [0.6-12]	0.1675		9p loss			3.4 [1.2-9.7]	0.0244
17p/9p loss			18.2 [7.1-46.6]	<0.0001		1p/3p loss			5.8 [2.7-12.4]	<0.0001		18q/3p loss			10.6 [4.5-25.1]	<0.0001		17p/9p loss			12.9 [4.2-39.3]	<0.0001
CNA burden	283	68	1 [0.9-1]	0.0318		CNA burden	283	68	1 [1-1]	0.9733		CNA burden	283	41	1 [1-1]	0.7545		CNA burden	283	41	1 [1-1]	0.809
LAML
None
LGG
Variable	n	Event	PFS HR [CI]	p		Variable	n	Event	PFS HR [CI]	p		Variable	n	Event	OS HR [CI]	p		Variable	n	Event	OS HR [CI]	p
CNA	510	161		<0.0001		CNA	510	161		<0.0001		CNA	510	100		<0.0001		CNA	510	100		<0.0001
10q/7q intact			Reference			10p/10q intact			Reference			10q/7p intact			Reference			10p/10q intact			Reference
10q loss			1.4 [0.8-2.4]	0.2368		10p loss			0 [0-Inf]	0.9938		10q loss			1.8 [1-3.3]	0.0702		10p loss			0 [0-Inf]	0.9949
7q gain			1 [0.6-1.6]	0.9492		10q loss			1.1 [0.6-2]	0.8009		7p gain			0.6 [0.2-1.6]	0.3147		10q loss			1.3 [0.6-2.7]	0.4936
10q loss/7q gain			4.4 [2.7-7]	<0.0001		10p/10q loss			3.6 [2.3-5.5]	<0.0001		10q loss/7p gain			7 [3.6-13.4]	<0.0001		10p/10q loss			5.6 [3.3-9.5]	<0.0001
CNA burden	510	161	1 [1-1.1]	0.005		CNA burden	510	161	1 [1-1.1]	0.0025		CNA burden	510	100	1 [1-1.1]	0.118		CNA burden	510	100	1.1 [1-1.1]	0.0071
LIHC
Variable	n	Event	PFS HR [CI]	p		Variable	n	Event	HR [CI]	p		Variable	n	Event	OS HR [CI]	p
CNA	367	218		0.0057		CNA	367	218		0.0109		CNA	367	128		0.0186
13q/17p intact			Reference			12q/20p intact			Reference			13q/15q intact			Reference
13q loss			1.1 [0.7-1.9]	0.705		12q gain			1 [0.5-1.8]	0.8815		13q loss			1.2 [0.8-1.9]	0.3351
17p loss			1.4 [0.9-2.1]	0.1025		20p gain			1.1 [0.7-1.7]	0.5803		15q loss			1.3 [0.7-2.7]	0.4327
13q/17p loss			1.9 [1.3-2.9]	0.0015		12q/20p gain			3.9 [1.9-8]	0.0002		13q/15q loss			2.5 [1.4-4.2]	0.0014
CNA burden	367	218	1 [1-1]	0.911		CNA burden	367	218	1 [1-1]	0.3146		CNA burden	367	128	1 [1-1]	0.5511
LUAD
Variable	n	Event	PFS HR [CI]	p		Variable	n	Event	PFS HR [CI]	p		Variable	n	Event	PFS HR [CI]	p		Variable	n	Event	PFS HR [CI]	p		Variable	n	Event	OS HR [CI]	p
CNA	500	251		0.0158		CNA	500	251		0.0376		CNA	500	251		0.0238		CNA	500	251		0.002		CNA	500	180		0.0045
22q/7p intact			Reference			21q/7p intact			Reference			20q/7p intact			Reference			19q/7p intact			Reference			10p/7p intact			Reference
22q loss			1.1 [0.8-1.6]	0.5599		21q loss			1.1 [0.7-1.6]	0.6297		20q gain			1 [0.6-1.5]	0.8743		19q gain			1.7 [1.1-2.5]	0.0143		10p loss			1 [0.5-1.7]	0.8689
7p gain			1.3 [0.9-1.8]	0.1886		7p gain			1.3 [1-1.8]	0.0955		7p gain			1.6 [1.2-2.2]	0.0045		7p gain			1.4 [1-2]	0.032		7p gain			1.1 [0.7-1.7]	0.6073
22q loss/7p gain			2.4 [1.4-3.9]	0.0008		21q loss/7p gain			2.4 [1.3-4.3]	0.0034		20q/7p gain			0.9 [0.5-1.5]	0.6275		19q/7p gain			3 [1.6-5.6]	0.0004		10p loss/7p gain			2.6 [1.6-4.3]	0.0001
CNA burden	500	251	1 [1-1]	0.4515		CNA burden	500	251	1 [1-1]	0.7332		CNA burden	500	251	1 [1-1]	0.6724		CNA burden	500	251	1 [1-1]	0.3852		CNA burden	500	180	1 [1-1]	0.754
LUSC
None
MESO
Variable	n	Event	PFS HR [CI]	p		Variable	n	Event	PFS HR [CI]	p		Variable	n	Event	PFS HR [CI]	p		Variable	n	Event	OS HR [CI]	p		Variable	n	Event	OS HR [CI]	p
CNA	87	80		0.0312		CNA	87	80		0.0023		CNA	87	80		0.0042		CNA	87	74		0.0641		CNA	87	74		0.0125
22q/8p intact			Reference			11q/15q intact			Reference			10p/2q intact			Reference			6p/9q intact			Reference			19q/7p intact			Reference
22q loss			0.8 [0.4-1.5]	0.4438		11q loss			0.9 [0.4-1.9]	0.8182		10p loss			1.6 [0.8-3.4]	0.1679		6p gain			1.3 [0.2-9.4]	0.8151		19q loss			0.3 [0.1-0.7]	0.0033
8p loss			0 [0-Inf]	0.9951		15q loss			1.5 [0.7-3.3]	0.2949		2q loss			1.2 [0.5-3.3]	0.6529		9q loss			0.6 [0.3-1.1]	0.0938		7p gain			0.7 [0.3-1.5]	0.3444
22q/8p loss			0.4 [0.2-0.9]	0.0198		11q/15q loss			4.5 [2.1-9.5]	<0.0001		10p/2q loss			4.6 [2.2-9.8]	<0.0001		6p gain/9q loss			0.2 [0.1-0.8]	0.0269		19q loss/7p gain			0.7 [0.2-2.5]	0.5507
CNA burden	87	80	1 [1-1.1]	0.1074		CNA burden	87	80	1 [1-1]	0.6911		CNA burden	87	80	1 [1-1]	0.8983		CNA burden	87	74	1.1 [1-1.1]	0.0027		CNA burden	87	74	1 [1-1.1]	0.0088
OV
Variable	n	Event	PFS HR [CI]	p		Variable	n	Event	PFS HR [CI]	p		Variable	n	Event	OS HR [CI]	p		Variable	n	Event	OS HR [CI]	p
CNA	562	430		0.0469		CNA	562	430		0.0099		CNA	562	331		0.0028		CNA	562	331		0.0014
16p/8q intact			Reference			15q/5q intact			Reference			13q/8q intact			Reference			12p/15q intact			Reference
16p gain			1.5 [0.5-4.7]	0.5172		15q loss			1.4 [1-2]	0.0451		13q loss			0.8 [0.5-1.3]	0.4014		12p gain			0.8 [0.6-1.1]	0.2145
8q gain			1 [0.7-1.2]	0.7139		5q loss			0.8 [0.6-1.1]	0.2029		8q gain			1.1 [0.7-1.7]	0.6876		15q loss			1 [0.6-1.5]	0.8983
16p/8q gain			0.5 [0.3-0.9]	0.0181		15q/5q loss			1.1 [0.8-1.4]	0.659		13q loss/8q gain			0.7 [0.4-1]	0.0479		12p gain/15q loss			1.5 [1-2.1]	0.0486
CNA burden	562	430	1 [1-1]	0.4255		CNA burden	562	430	1 [1-1]	0.9887		CNA burden	562	331	1 [1-1]	0.3731		CNA burden	562	331	1 [1-1]	0.6451
PAAD
Variable	n	Event	PFS HR [CI]	p		Variable	n	Event	PFS HR [CI]	p		Variable	n	Event	OS HR [CI]	p		Variable	n	Event	OS HR [CI]	p
CNA	183	126		0.0004		CNA	183	126		0.0105		CNA	183	99		0.0004		CNA	183	99		0.0017
10q/18q intact			Reference			5p/9p intact			Reference			17q/18q intact			Reference			8q/9p intact			Reference
10q gain			1.4 [0.2-10]	0.7549		5p loss			1.7 [0.6-4.4]	0.2895		17q loss			0.8 [0.2-3.5]	0.7746		8q loss			0.4 [0-3.2]	0.3671
18q loss			1.8 [1.2-2.7]	0.0054		9p loss			1.4 [0.9-2.1]	0.1609		18q loss			1.6 [1-2.7]	0.0671		9p loss			1.6 [1-2.6]	0.047
10q gain/18q loss			8.5 [3.4-21.3]	<0.0001		5p/9p loss			3.6 [1.8-7.2]	0.0003		17q/18q loss			3.7 [2-6.9]	<0.0001		8q/9p loss			0 [0-Inf]	0.9942
CNA burden	183	126	1 [1-1]	0.0508		CNA burden	183	126	1 [1-1]	0.1017		CNA burden	183	99	1 [0.9-1]	0.0098		CNA burden	183	99	1 [1-1]	0.6019
PCPG
Variable	n	Event	PFS HR [CI]	p		Variable	n	Event	PFS HR [CI]	p
CNA	161	20		0.1461		CNA	161	20		0.0169
17q/4q intact			Reference			2q/3p intact			Reference
17q loss			0.7 [0.1-3]	0.5948		2q loss			0 [0-Inf]	0.9977
4q loss			0 [0-Inf]	0.9975		3p loss			2 [0.7-5.6]	0.182
17q/4q loss			4.8 [1.1-22.1]	0.0419		2q/3p loss			11.8 [2.9-47.4]	0.0005
CNA burden	161	20	1 [0.9-1.1]	0.5809		CNA burden	161	20	0.9 [0.9-1]	0.193
PRAD
Variable	n	Event	PFS HR [CI]	p		Variable	n	Event	OS HR [CI]	p
CNA	489	95		0.0384		CNA	489	9		0.0036
1q/22q intact			Reference			22q/8q intact			Reference
1q loss			1.1 [0.7-1.8]	0.7606		22q loss			0 [0-Inf]	0.9997
22q loss			1.2 [0.6-2.4]	0.6705		8q gain			0 [0-Inf]	0.9975
1q/22q loss			3.3 [1.6-6.8]	0.0014		22q loss/8q gain			24.2 [5.4-108.8]	<0.0001
CNA burden	489	95	1 [1-1.1]	0.0135		CNA burden	489	9	0.9 [0.8-1.1]	0.4454
READ
Variable	n	Event	PFS HR [CI]	p		Variable	n	Event	PFS HR [CI]	p		Variable	n	Event	OS HR [CI]	p		Variable	n	Event	OS HR [CI]	p
CNA	154	41		0.0009		CNA	154	41		0.0098		CNA	154	22		0.0022		CNA	154	22		0.0041
16p/8q intact		Reference				12p/5p intact			Reference			22q/9p intact			Reference			1q/7p intact			Reference
16p gain			2 [0.4-9.9]	0.3791		12p loss			0.7 [0.3-1.8]	0.4474		22q loss			0.5 [0.1-2.2]	0.3508		1q gain			1.8 [0.2-16.2]	0.5952
8q gain			2.6 [1.2-5.5]	0.0145		5p loss			0.3 [0.1-1.2]	0.0954		9p loss			0 [0-Inf]	0.9974		7p gain			1.2 [0.4-3.8]	0.7025
16p/8q gain			0 [0-Inf]	0.9971		12p/5p loss			7.9 [1.8-34.2]	0.006		22q/9p loss			5.6 [1.7-18.1]	0.0044		1q/7p gain			13 [3.2-52.9]	0.0003
CNA burden	154	41	1.1 [1-1.1]	0.0219		CNA burden	154	41	1 [1-1.1]	0.0573		CNA burden	154	22	1 [0.9-1.1]	0.9431		CNA burden	154	22	1 [0.9-1]	0.3359
SARC
Variable	n	Event	PFS HR [CI]	p		Variable	n	Event	PFS HR [CI]	p		Variable	n	Event	PFS HR [CI]	p		Variable	n	Event	PFS HR [CI]	p		Variable	n	Event	OS HR [CI]	p		Variable	n	Event	OS HR [CI]	p
CNA	252	152		0.0193		CNA	252	152		0.0006		CNA	252	152		0.0002		CNA	252	152		<0.0001		CNA	252	96		0.0377		CNA	252	96		0.0051
7q/8q intact			Reference			5q/8q intact			Reference			3q/8q intact			Reference			1p/5q intact			Reference			21q/6p intact			Reference			16q/8q intact			Reference
7q loss			1 [0.5-2.2]	0.9038		5q loss			0.2 [0-1.6]	0.1329		3q gain			0.3 [0-2.4]	0.2702		1p gain			1.4 [0.9-2]	0.1173		21q gain			1.2 [0.5-2.7]	0.638		16q loss			0.8 [0.5-1.5]	0.5703
8q gain			1.1 [0.7-1.6]	0.8109		8q gain			1 [0.7-1.5]	0.8906		8q gain			1 [0.7-1.5]	0.9351		5q loss			0 [0-Inf]	0.9933		6p gain			1.5 [0.8-3.1]	0.2275		8q gain			1.4 [0.6-3.1]	0.3856
7q loss/8q gain			2.7 [1.5-4.9]	0.0013		5q loss/8q gain			4.8 [2.3-10.1]	<0.0001		3q/8q gain			5.3 [2.6-10.9]	<0.0001		1p gain/5q loss			4.7 [2.3-9.8]	<0.0001		21q/6p gain			3.3 [1.5-6.9]	0.002		16q loss/8q gain			2.4 [1.2-4.9]	0.0151
CNA burden	252	152	1 [1-1]	0.2781		CNA burden	252	152	1 [1-1]	0.1261		CNA burden	252	152	1 [1-1]	0.1538		CNA burden	252	152	1 [1-1]	0.5046		CNA burden	252	96	1 [1-1]	0.6186		CNA burden	252	96	1 [1-1]	0.9564
SKCM
Variable	n	Event	PFS HR [CI]	p		Variable	n	Event	PFS HR [CI]	p		Variable	n	Event	OS HR [CI]	p		Variable	n	Event	OS HR [CI]	p
CNA	104	45		<0.0001		CNA	104	45		0.0009		CNA	104	30		0.0091		CNA	104	30		0.0423
5q/8q intact			Reference			5q/8p intact			Reference			5p/9p intact			Reference			4q/6p intact			Reference
5q loss			1.5 [0.6-3.6]	0.3308		5q loss			1.1 [0.4-3.4]	0.8531		5p gain			2.1 [0.5-9.2]	0.3263		4q gain			0.4 [0.1-3.6]	0.4456
8q loss			0 [0-Inf]	0.9967		8p loss			1.3 [0.6-2.8]	0.4659		9p loss			1.3 [0.4-3.8]	0.6739		6p gain			1.6 [0.7-4]	0.2957
5q/8q loss			78.3 [14.2-430.7]	<0.0001		5q/8p loss			13.3 [4.6-38.6]	<0.0001		5p gain/9p loss			6.3 [1.8-22.6]	0.0046		4q/6p gain			8.9 [2.2-35]	0.0018
CNA burden	104	45	1 [1-1]	0.7502		CNA burden	104	45	1 [0.9-1]	0.5603		CNA burden	104	30	1 [0.9-1]	0.1851		CNA burden	104	30	1 [0.9-1]	0.277
STAD
Variable	n	Event	PFS HR [CI]	p		Variable	n	Event	PFS HR [CI]	p
CNA	438	210		0.0375		CNA	438	210		0.248
16p/7p intact			Reference			12p/7p intact			Reference
16p gain			1.7 [1-2.9]	0.0411		12p gain			1 [0.6-1.6]	0.8749
7p gain			1.2 [0.8-1.8]	0.3459		7p gain			1 [0.7-1.6]	0.8816
16p/7p gain			2.9 [1.4-6.1]	0.0055		12p/7p gain			1.9 [1.1-3.6]	0.0305
CNA burden	438	210	1 [1-1]	0.213		CNA burden	438	210	1 [1-1]	0.9951
TGCT
Variable	n	Event	PFS HR [CI]	p		Variable	n	Event	PFS HR [CI]	p
CNA	133	35		0.0368		CNA	133	35		0.0107
19p/2q intact			Reference			1q/3p intact			Reference
19p loss			1.5 [0.6-4]	0.3762		1q gain			0.6 [0.2-1.5]	0.2896
2q loss			0.7 [0.2-3.3]	0.6722		3p loss			0.4 [0.1-1.1]	0.0715
19p/2q loss			7.4 [2.1-25.9]	0.0016		1q gain/3p loss			4.4 [1.4-13.7]	0.0117
CNA burden	133	35	1 [1-1.1]	0.6205		CNA burden	133	35	1.1 [1-1.1]	0.0428
THCA
None
THYM
Variable	n	Event	PFS HR [CI]	p		Variable	n	Event	OS HR [CI]	p
CNA	123	25		0.0928		CNA	123	9		0.0036
1q/6p intact			Reference			1q/6p intact			Reference
1q gain			1.4 [0.2-12.2]	0.7335		1q gain			32.1 [1.9-551.9]	0.0169
6p loss			1.2 [0.2-5.5]	0.8528		6p loss			8.9 [1.3-62.6]	0.0274
1q gain/6p loss			10.2 [1.6-66.2]	0.0147		1q gain/6p loss			255.9 [7.8-8358.3]	0.0018
CNA burden	123	25	1 [0.9-1.1]	0.4453		CNA burden	123	9	0.9 [0.7-1.1]	0.2494
UCEC
Variable	n	Event	PFS HR [CI]	p		Variable	n	Event	PFS HR [CI]	p		Variable	n	Event	OS HR [CI]	p
CNA	519	129		0.1091		CNA	519	137		0.0214		CNA	519	79		0.0851
22q/7q intact			Reference			1p/20p intact			Reference			22q/7q intact			Reference
22q loss			1.4 [0.7-2.8]	0.3272		1p gain			1 [0.5-1.7]	0.8744		22q gain			0.8 [0.3-2.3]	0.6678
7q gain			1.2 [0.6-2.4]	0.7002		20p loss			0.6 [0.2-1.5]	0.2443		7q gain			1.2 [0.6-2.5]	0.6126
22q loss/7q gain			2.4 [1.1-5.1]	0.0255		1p gain/20p loss			2.1 [1.1-4.1]	0.0297		22q/7q gain			2.3 [1.1-4.9]	0.0274
CNA burden	519	129	1 [1-1]	0.1862		CNA burden	519	137	1 [1-1]	0.0007		CNA burden	519	79	1 [1-1]	0.0086
UCS
Variable	n	Event	PFS HR [CI]	p		Variable	n	Event	PFS HR [CI]	p
CNA	56	40		0.004		CNA	56	40		<0.0001
12q/20q intact			Reference			1q/15q intact			Reference
12q loss			0 [0-Inf]	0.9971		1q gain			0.3 [0.1-0.8]	0.0154
20q gain			1.1 [0.3-3.9]	0.9302		15q loss			0.5 [0.2-1.4]	0.2053
12q loss/20q gain			3.8 [1.1-13.3]	0.0359		1q gain/15q loss			4 [1.6-10.3]	0.004
CNA burden	56	40	1 [0.9-1]	0.1257		CNA burden	56	40	1 [0.9-1]	0.5798
UVM
Variable	n	Event	PFS HR [CI]	p		Variable	n	Event	PFS HR [CI]	p		Variable	n	Event	OS HR [CI]	p
CNA	80	34		<0.0001		CNA	80	34		<0.0001		CNA	80	23		<0.0001
3q/6q intact			Reference			3p/8q intact			Reference			3p/8q intact			Reference
3q loss			4.3 [1.3-13.8]	0.014		3p loss			1.4 [0.2-13.6]	0.7477		3p loss			0 [0-Inf]	0.999
6q loss			1.3 [0.2-7.5]	0.7675		8q gain			0.2 [0-1.8]	0.1451		8q gain			0 [0-Inf]	0.998
3q/6q loss			21.4 [5.6-81.4]	<0.0001		3p loss/8q gain			5.7 [1.8-18.5]	0.0037		3p loss/8q gain			8.1 [1.8-37.4]	0.0071
CNA burden	80	34	1 [0.9-1]	0.3688		CNA burden	80	34	1 [1-1.1]	0.8906		CNA burden	80	23	1 [0.9-1.1]	0.9291
All p-values two-sided. No adjustments were made for multiple comparisons

## Sheet: SData10
Supplementary Data 10. Manual subtype assignment based on histological data in TCGA.
Cancer type	Histological type from PanCancer Atlas	Manually-assigned Subtype	n
ACC	Adrenocortical Carcinoma- Myxoid Type	ACC	1
ACC	Adrenocortical Carcinoma- Oncocytic Type	ACC	4
ACC	Adrenocortical carcinoma- Usual Type	ACC	84
BLCA	Muscle invasive urothelial carcinoma (pT2 or above)	Muscle invasive BLCA	404
BLCA	[Not Available]	Muscle invasive BLCA	2
BRCA	Infiltrating Carcinoma NOS	Infiltrating Carcinoma NOS	1
BRCA	Infiltrating Ductal Carcinoma	Infiltrating Ductal Carcinoma	760
BRCA	Infiltrating Lobular Carcinoma	Infiltrating Lobular Carcinoma	198
BRCA	Medullary Carcinoma	Medullary Carcinoma	6
BRCA	Metaplastic Carcinoma	Metaplastic Carcinoma	8
BRCA	Mixed Histology (please specify)	EXCLUDE	30
BRCA	Mucinous Carcinoma	Mucinous Carcinoma	17
BRCA	Other, specify	EXCLUDE	4
BRCA	Other, specify	Infiltrating Lobular Carcinoma	42
BRCA	[Not Available]	EXCLUDE	1
CESC	Adenosquamous	EXCLUDE	6
CESC	Cervical Squamous Cell Carcinoma	CESC (Squamous)	242
CESC	Endocervical Adenocarcinoma of the Usual Type	CESC (Adenocarcinoma)	6
CESC	Endocervical Type of Adenocarcinoma	CESC (Adenocarcinoma)	20
CESC	Endometrioid Adenocarcinoma of Endocervix	EXCLUDE	3
CESC	Mucinous Adenocarcinoma of Endocervical Type	CESC (Adenocarcinoma)	17
CHOL	Cholangiocarcinoma; distal	CHOL	2
CHOL	Cholangiocarcinoma; hilar/perihilar	CHOL	4
CHOL	Cholangiocarcinoma; intrahepatic	CHOL	30
COAD	Colon Adenocarcinoma	COAD	364
COAD	Colon Mucinous Adenocarcinoma	COAD	58
COAD	[Discrepancy]	COAD	3
COAD	[Not Available]	COAD	1
DLBC	Diffuse large B-cell lymphoma (DLBCL) NOS (any anatomic site nodal or extranodal)	Diffuse large B-cell lymphoma (DLBCL) NOS (any anatomic site nodal or extranodal)	41
DLBC	Primary DLBCL of the CNS	Primary DLBCL of the CNS	3
DLBC	Primary mediastinal (thymic) DLBCL	Primary mediastinal (thymic) DLBCL	4
ESCA	Esophagus Adenocarcinoma, NOS	Esophagus Adenocarcinoma, NOS	87
ESCA	Esophagus Squamous Cell Carcinoma	Esophagus Squamous Cell Carcinoma	95
GBM	Glioblastoma Multiforme (GBM)	GBM	30
GBM	Treated primary GBM	GBM	18
GBM	Untreated primary (de novo) GBM	GBM	523
HNSC	Head & Neck Squamous Cell Carcinoma	HNSC	506
HNSC	Head & Neck Squamous Cell Carcinoma Basaloid Type	HNSC	10
HNSC	Head & Neck Squamous Cell Carcinoma, Spindle Cell Variant	HNSC	1
KICH	Kidney Chromophobe	KICH	65
KIRC	Kidney Clear Cell Renal Carcinoma	KIRC	506
KIRP	Kidney Papillary Renal Cell Carcinoma	KIRP	283
LAML		LAML	191
LGG	Astrocytoma	Astrocytoma	194
LGG	Oligoastrocytoma	EXCLUDE	129
LGG	Oligodendroglioma	Oligodendroglioma	187
LIHC	Fibrolamellar Carcinoma	Fibrolamellar Carcinoma	3
LIHC	Hepatocellular Carcinoma	Hepatocellular Carcinoma	357
LIHC	Hepatocholangiocarcinoma (Mixed)	EXCLUDE	7
LUAD	Lung Adenocarcinoma	LUAD	500
LUSC	Lung Squamous Cell Carcinoma	LUSC	487
MESO	Biphasic mesothelioma	MESO	23
MESO	Diffuse malignant mesothelioma - NOS	MESO	5
MESO	Epithelioid mesothelioma	MESO	57
MESO	Sarcomatoid mesothelioma	MESO	2
OV	Serous Cystadenocarcinoma	OV	562
PAAD	Pancreas-Adenocarcinoma Ductal Type	PAAD	152
PAAD	Pancreas-Adenocarcinoma-Other Subtype	PAAD	25
PAAD	Pancreas-Colloid (mucinous non-cystic) Carcinoma	PAAD	4
PAAD	Pancreas-Undifferentiated Carcinoma	PAAD	1
PAAD	[Discrepancy]	PAAD	1
PCPG	Paraganglioma	PCPG	16
PCPG	Paraganglioma; Extra-adrenal Pheochromocytoma	PCPG	11
PCPG	Pheochromocytoma	PCPG	134
PRAD	Prostate Adenocarcinoma Acinar Type	PRAD	475
PRAD	Prostate Adenocarcinoma, Other Subtype	PRAD	14
READ	Rectal Adenocarcinoma	READ	135
READ	Rectal Mucinous Adenocarcinoma	READ	13
READ	[Not Available]	READ	6
SARC	Dedifferentiated liposarcoma	SARC1	59
SARC	Desmoid Tumor	SARC2	2
SARC	Giant cell 'MFH' / Undifferentiated pleomorphic sarcoma with giant cells	EXCLUDE	1
SARC	Leiomyosarcoma (LMS)	SARC3	99
SARC	Malignant Peripheral Nerve Sheath Tumors (MPNST)	SARC4	9
SARC	Myxofibrosarcoma	SARC5	23
SARC	Pleomorphic 'MFH' / Undifferentiated pleomorphic sarcoma	Undifferentiated pleomorphic sarcoma	28
SARC	Sarcoma; synovial; poorly differentiated	SARC (synovial)	2
SARC	Synovial Sarcoma - Biphasic	SARC (synovial)	2
SARC	Synovial Sarcoma - Monophasic	SARC (synovial)	6
SARC	Undifferentiated Pleomorphic Sarcoma (UPS)	Undifferentiated pleomorphic sarcoma	21
SKCM		SKCM	104
STAD	Stomach Adenocarcinoma, Signet Ring Type	STAD	13
STAD	Stomach, Adenocarcinoma, Diffuse Type	STAD	72
STAD	Stomach, Adenocarcinoma, Not Otherwise Specified (NOS)	STAD	161
STAD	Stomach, Intestinal Adenocarcinoma, Mucinous Type	STAD	21
STAD	Stomach, Intestinal Adenocarcinoma, Not Otherwise Specified (NOS)	STAD	81
STAD	Stomach, Intestinal Adenocarcinoma, Papillary Type	STAD	8
STAD	Stomach, Intestinal Adenocarcinoma, Tubular Type	STAD	79
STAD	[Discrepancy]	STAD	1
STAD	[Not Available]	STAD	2
TGCT	Non-Seminoma; Choriocarcinoma|Non-Seminoma; Embryonal Carcinoma|Non-Seminoma; Yolk Sac Tumor|Non-Seminoma; Teratoma (Mature)|Non-Seminoma; Teratoma (Immature)	TGCT (Non-seminomatous)	1
TGCT	Non-Seminoma; Embryonal Carcinoma	TGCT (Non-seminomatous)	15
TGCT	Non-Seminoma; Embryonal Carcinoma|Non-Seminoma; Teratoma (Mature)	TGCT (Non-seminomatous)	1
TGCT	Non-Seminoma; Embryonal Carcinoma|Non-Seminoma; Teratoma (Mature)|Non-Seminoma; Choriocarcinoma|Non-Seminoma; Yolk Sac Tumor|Seminoma; NOS	TGCT (Non-seminomatous)	1
TGCT	Non-Seminoma; Embryonal Carcinoma|Non-Seminoma; Teratoma (Mature)|Non-Seminoma; Teratoma (Immature)|Non-Seminoma; Yolk Sac Tumor	TGCT (Non-seminomatous)	1
TGCT	Non-Seminoma; Embryonal Carcinoma|Non-Seminoma; Yolk Sac Tumor	TGCT (Non-seminomatous)	6
TGCT	Non-Seminoma; Embryonal Carcinoma|Non-Seminoma; Yolk Sac Tumor|Non-Seminoma; Choriocarcinoma	TGCT (Non-seminomatous)	1
TGCT	Non-Seminoma; Embryonal Carcinoma|Non-Seminoma; Yolk Sac Tumor|Non-Seminoma; Teratoma (Immature)	TGCT (Non-seminomatous)	1
TGCT	Non-Seminoma; Embryonal Carcinoma|Non-Seminoma; Yolk Sac Tumor|Non-Seminoma; Teratoma (Mature)	TGCT (Non-seminomatous)	1
TGCT	Non-Seminoma; Embryonal Carcinoma|Non-Seminoma; Yolk Sac Tumor|Non-Seminoma; Teratoma (Mature)|Non-Seminoma; Teratoma (Immature)|Seminoma; NOS	TGCT (Non-seminomatous)	1
TGCT	Non-Seminoma; Embryonal Carcinoma|Seminoma; NOS	TGCT (Non-seminomatous)	2
TGCT	Non-Seminoma; Embryonal Carcinoma|[Not Available]	TGCT (Non-seminomatous)	1
TGCT	Non-Seminoma; Embryonal Carcinoma|[Not Available]|[Not Available]|[Not Available]	TGCT (Non-seminomatous)	1
TGCT	Non-Seminoma; Teratoma (Immature)	TGCT (Non-seminomatous)	1
TGCT	Non-Seminoma; Teratoma (Immature)|Non-Seminoma; Teratoma (Mature)|Non-Seminoma; Yolk Sac Tumor	TGCT (Non-seminomatous)	1
TGCT	Non-Seminoma; Teratoma (Immature)|Non-Seminoma; Yolk Sac Tumor	TGCT (Non-seminomatous)	1
TGCT	Non-Seminoma; Teratoma (Immature)|Non-Seminoma; Yolk Sac Tumor|Non-Seminoma; Embryonal Carcinoma	TGCT (Non-seminomatous)	1
TGCT	Non-Seminoma; Teratoma (Immature)|Non-Seminoma; Yolk Sac Tumor|Non-Seminoma; Embryonal Carcinoma|Non-Seminoma; Teratoma (Mature)	TGCT (Non-seminomatous)	1
TGCT	Non-Seminoma; Teratoma (Mature)	TGCT (Non-seminomatous)	2
TGCT	Non-Seminoma; Teratoma (Mature)|Non-Seminoma; Embryonal Carcinoma|Non-Seminoma; Teratoma (Immature)|Non-Seminoma; Yolk Sac Tumor	TGCT (Non-seminomatous)	1
TGCT	Non-Seminoma; Teratoma (Mature)|Non-Seminoma; Teratoma (Immature)|Non-Seminoma; Embryonal Carcinoma	TGCT (Non-seminomatous)	1
TGCT	Non-Seminoma; Teratoma (Mature)|Non-Seminoma; Teratoma (Immature)|Non-Seminoma; Embryonal Carcinoma|Non-Seminoma; Yolk Sac Tumor	TGCT (Non-seminomatous)	4
TGCT	Non-Seminoma; Teratoma (Mature)|Non-Seminoma; Teratoma (Immature)|Non-Seminoma; Yolk Sac Tumor|Non-Seminoma; Embryonal Carcinoma|Non-Seminoma; Choriocarcinoma	TGCT (Non-seminomatous)	1
TGCT	Non-Seminoma; Teratoma (Mature)|Non-Seminoma; Teratoma (Immature)|Non-Seminoma; Yolk Sac Tumor|Non-Seminoma; Embryonal Carcinoma|Seminoma; NOS	TGCT (Non-seminomatous)	2
TGCT	Non-Seminoma; Teratoma (Mature)|Non-Seminoma; Yolk Sac Tumor	TGCT (Non-seminomatous)	2
TGCT	Non-Seminoma; Teratoma (Mature)|Seminoma; NOS|Non-Seminoma; Embryonal Carcinoma|Non-Seminoma; Yolk Sac Tumor	TGCT (Non-seminomatous)	2
TGCT	Non-Seminoma; Teratoma (Mature)|[Not Available]|Non-Seminoma; Embryonal Carcinoma|Non-Seminoma; Yolk Sac Tumor	TGCT (Non-seminomatous)	1
TGCT	Non-Seminoma; Yolk Sac Tumor	TGCT (Non-seminomatous)	3
TGCT	Non-Seminoma; Yolk Sac Tumor|Non-Seminoma; Embryonal Carcinoma	TGCT (Non-seminomatous)	2
TGCT	Non-Seminoma; Yolk Sac Tumor|Non-Seminoma; Embryonal Carcinoma|Non-Seminoma; Teratoma (Mature)|Non-Seminoma; Teratoma (Immature)	TGCT (Non-seminomatous)	1
TGCT	Non-Seminoma; Yolk Sac Tumor|Non-Seminoma; Embryonal Carcinoma|Non-Seminoma; Teratoma (Mature)|Seminoma; NOS	TGCT (Non-seminomatous)	1
TGCT	Non-Seminoma; Yolk Sac Tumor|Non-Seminoma; Teratoma (Mature)	TGCT (Non-seminomatous)	1
TGCT	Seminoma; NOS	TGCT (Seminomatous)	63
TGCT	Seminoma; NOS|Non-Seminoma; Choriocarcinoma	TGCT (Non-seminomatous)	1
TGCT	Seminoma; NOS|Non-Seminoma; Embryonal Carcinoma	TGCT (Non-seminomatous)	1
TGCT	Seminoma; NOS|Non-Seminoma; Teratoma (Mature)	TGCT (Non-seminomatous)	1
TGCT	Seminoma; NOS|Non-Seminoma; Teratoma (Mature)|Non-Seminoma; Embryonal Carcinoma	TGCT (Non-seminomatous)	1
TGCT	Seminoma; NOS|Non-Seminoma; Teratoma (Mature)|Non-Seminoma; Embryonal Carcinoma|Non-Seminoma; Yolk Sac Tumor	TGCT (Non-seminomatous)	1
TGCT	Seminoma; NOS|Non-Seminoma; Teratoma (Mature)|Non-Seminoma; Teratoma (Immature)|Non-Seminoma; Yolk Sac Tumor	TGCT (Non-seminomatous)	1
TGCT	Seminoma; NOS|Non-Seminoma; Yolk Sac Tumor|Non-Seminoma; Embryonal Carcinoma|Non-Seminoma; Teratoma (Immature)	TGCT (Non-seminomatous)	1
TGCT	Seminoma; NOS|Non-Seminoma; Yolk Sac Tumor|Non-Seminoma; Teratoma (Mature)|Non-Seminoma; Teratoma (Immature)	TGCT (Non-seminomatous)	1
THCA	Other, specify	Other, specify	7
THCA	Thyroid Papillary Carcinoma - Classical/usual	THCA (Classical)	354
THCA	Thyroid Papillary Carcinoma - Follicular (>= 99% follicular patterned)	THCA (Follicular)	100
THCA	Thyroid Papillary Carcinoma - Tall Cell (>= 50% tall cell features)	THCA (Classical)	36
THYM	Thymoma; Type A	THYM (A + AB)	15
THYM	Thymoma; Type AB	THYM (A + AB)	38
THYM	Thymoma; Type A|Thymoma; Type AB	THYM (A + AB)	2
THYM	Thymoma; Type B1	THYM (B)	14
THYM	Thymoma; Type B1|Thymoma; Type B2	THYM (B)	1
THYM	Thymoma; Type B2	THYM (B)	27
THYM	Thymoma; Type B2|Thymoma; Type B3	THYM (B)	3
THYM	Thymoma; Type B3	THYM (B)	12
THYM	Thymoma; Type C	THYM (C)	11
UCEC	Endometrioid endometrial adenocarcinoma	Endometrioid endometrial adenocarcinoma	393
UCEC	Mixed serous and endometrioid	EXCLUDE	20
UCEC	Serous endometrial adenocarcinoma	Serous endometrial adenocarcinoma	106
UCS	Uterine Carcinosarcoma/ MMMT: Heterologous Type	UCS	19
UCS	Uterine Carcinosarcoma/ Malignant Mixed Mullerian Tumor (MMMT): NOS	UCS	24
UCS	Uterine Carcinosarcoma/MMMT: Homologous Type	UCS	13
UVM	Epithelioid Cell	UVM	13
UVM	Epithelioid Cell|Spindle Cell	UVM	21
UVM	Spindle Cell	UVM	30
UVM	Spindle Cell|Epithelioid Cell	UVM	16
