# Supplementary material for: Pan-cancer copy number analysis identifies optimized size thresholds and co-occurrence models for individualized risk stratification
Source: Nat Commun. 2025 Jul 2;16:6024. doi: 10.1038/s41467-025-61063-y (PMC12222647; doi:10.1038/s41467-025-61063-y)
Supplement: Supplementary file 6 — Source Data [file 41467_2025_61063_MOESM6_ESM.xlsx]

## Sheet: Figure 2a
Figure 2a
LFFR AUC
threshold	1p gain	1p loss	1q gain	1q loss	10p gain	10p loss	10q gain	10q loss	11p gain	11p loss	11q gain	11q loss	12p gain	12p loss	12q gain	12q loss	13q gain	13q loss	14q gain	14q loss	15q gain	15q loss	16p gain	16p loss	16q gain	16q loss	17p gain	17p loss	17q gain	17q loss	18p gain	18p loss	18q gain	18q loss	19p gain	19p loss	19q gain	19q loss	2p gain	2p loss	2q gain	2q loss	20p gain	20p loss	20q gain	20q loss	21q gain	21q loss	22q gain
0.01	0.5532558812085773	0.7083607586879164	0.5945930012359228	0.49956367036590377	0.5119447843037004	0.5695605804501548	0.5089321465383789	0.5594364809129607	0.5205826719482181	0.5607973791397561	0.5371502829030547	0.5590483605183041	0.4942001165262513	0.5220439338900925	0.5007439812174996	0.5314092830134214	0.503994	0.5145400654178429	0.5140630916733473	0.600822	0.509126	0.5248526627396624	0.49161426722987045	0.5201682422053359	0.5072727562285231	0.5322945054752458	0.5043541333588328	0.5366044100801097	0.5608603742786833	0.5580250342954588	0.5107710738711297	0.5759397221146263	0.5019769878044057	0.5908282619740137	0.5347907367191173	0.5554837015335194	0.5229074442814734	0.4977372175425525	0.5034362992392507	0.555021	0.501071	0.5577806914276234	0.5208457986093719	0.5168958537010154	0.5328084498728054	0.493239	0.5123126483396521	0.5134477454768787	0.5118832451458873
0.02	0.5487037864586325	0.7102835538087864	0.5945930012359228	0.5015597090318725	0.5148869108972983	0.5692792302276487	0.5089321465383789	0.5921846083357765	0.5098499806579612	0.5627471877222816	0.5271307585102099	0.5602363180265968	0.49569257686718815	0.5192410795786647	0.49776659903803994	0.53679411185400006	0.5010167439932914	0.5112276479818427	0.5122154734243659	0.6251379194222509	0.5113712949686843	0.527887	0.49378610023450586	0.5046596821640145	0.5072727562285231	0.528469	0.5043541333588328	0.5366044100801097	0.5740912134164827	0.5494642086937406	0.5107710738711297	0.5759397221146263	0.5019769878044057	0.5908282619740137	0.5323953339995445	0.552107	0.5256329857088685	0.5036323319333015	0.5034362992392507	0.5560555838512148	0.5034362992392507	0.5471806316133488	0.5208457986093719	0.5176791963577758	0.5335008165468647	0.49202196541957965	0.5156601557035527	0.5134477454768787	0.5068607805672599
0.03	0.533358	0.7069738396433287	0.5932809012136274	0.49811126875903167	0.5119095287178386	0.568292	0.4987407674401657	0.6208470387889011	0.5098499806579612	0.5700807970578088	0.5271307585102099	0.5254387601938488	0.49569257686718815	0.5198952366102542	0.49776659903803994	0.5390192353754067	0.5010167439932914	0.5077494934556913	0.5055546066088976	0.623641	0.5160635832016608	0.534905	0.49509240629144347	0.5020984767914757	0.5072727562285231	0.52363	0.5013767511793732	0.5301842336013989	0.5740912134164827	0.5445538144487906	0.5107710738711297	0.5759397221146263	0.5019769878044057	0.5908282619740137	0.5287063721628387	0.552107	0.5256329857088685	0.5032895550519112	0.5089321465383789	0.5511254814677247	0.5034362992392507	0.5508307731601224	0.5208457986093719	0.5167731141001476	0.5353685623629751	0.49202196541957965	0.5156601557035527	0.5113816827606638	0.5068607805672599
0.04	0.5221738876121974	0.7133683430630531	0.5932809012136274	0.49075253451725454	0.5119095287178386	0.568292	0.5	0.618862	0.5098499806579612	0.5638900297288754	0.5271307585102099	0.5217541697328515	0.49569257686718815	0.5198952366102542	0.49776659903803994	0.5390192353754067	0.5010167439932914	0.5077494934556913	0.5055546066088976	0.6221502666226573	0.5160635832016608	0.5276824322848531	0.4964104807226568	0.5012515946393836	0.5072727562285231	0.5170117958226419	0.5013767511793732	0.5301842336013989	0.5740912134164827	0.5431327041583435	0.5107710738711297	0.575182	0.5019769878044057	0.5908282619740137	0.5254356858860433	0.555085	0.5256329857088685	0.5050418414491453	0.5059547643589193	0.5519799306389207	0.5034362992392507	0.5287054214506534	0.5208457986093719	0.5167731141001476	0.5353685623629751	0.4967634163646778	0.5156601557035527	0.5116970019270488	0.5068607805672599
0.05	0.5192881507778784	0.7114563861698916	0.5932809012136274	0.49109034244520744	0.5119095287178386	0.5615541542595911	0.5	0.61109	0.5098499806579612	0.5518408253833531	0.5271307585102099	0.5105009931855062	0.49569257686718815	0.5217834358049661	0.49776659903803994	0.5390192353754067	0.5010167439932914	0.5077494934556913	0.5055546066088976	0.6111189115474281	0.5160635832016608	0.5201215431942622	0.4941627542606196	0.5026761739164347	0.5072727562285231	0.5170117958226419	0.49711663271617146	0.5295463869849323	0.5740912134164827	0.5326731594361908	0.5107710738711297	0.575182	0.5019769878044057	0.6022569734713902	0.5254356858860433	0.5544996314450042	0.5237450187480845	0.5050418414491453	0.5059547643589193	0.5519799306389207	0.5034362992392507	0.5301057854565818	0.5208457986093719	0.5156753259244903	0.5353685623629751	0.5005059245076067	0.5156601557035527	0.5116970019270488	0.5068607805672599
0.06	0.5180760247397911	0.7136282280411238	0.5932809012136274	0.49109034244520744	0.5119095287178386	0.5656114790546193	0.5	0.6182810427338865	0.5019769878044057	0.5477636442053232	0.5271307585102099	0.5105009931855062	0.49569257686718815	0.5217040974365531	0.49776659903803994	0.5368843799161415	0.5010167439932914	0.5003071129196911	0.5055546066088976	0.604778	0.5160635832016608	0.5201215431942622	0.4941627542606196	0.5013905632891938	0.5072727562285231	0.5165105667639568	0.49711663271617146	0.5295463869849323	0.5740912134164827	0.5326731594361908	0.5107710738711297	0.575182	0.5019769878044057	0.609365	0.5254356858860433	0.5544996314450042	0.5237450187480845	0.5050418414491453	0.5059547643589193	0.5512981552244065	0.5034362992392507	0.5337107815418938	0.5226962458791097	0.5076964177024524	0.5318287709057027	0.5005059245076067	0.5156601557035527	0.5116970019270488	0.5068607805672599
0.07	0.5297738217945965	0.7154264927215214	0.5932809012136274	0.49109034244520744	0.5119095287178386	0.5677295589291607	0.5	0.619428	0.5019769878044057	0.5477636442053232	0.523019	0.5127292865572064	0.49569257686718815	0.5217040974365531	0.49776659903803994	0.5365733065424104	0.5010167439932914	0.4969426279504175	0.5055546066088976	0.5947534558893162	0.5160635832016608	0.5201215431942622	0.4941627542606196	0.4945219531056898	0.5072727562285231	0.5165105667639568	0.49711663271617146	0.5295463869849323	0.5740912134164827	0.5352029812194251	0.5107710738711297	0.575182	0.4979404519401225	0.6301193546661074	0.5254356858860433	0.5563041334314867	0.5237450187480845	0.5017147947180084	0.5059547643589193	0.5512981552244065	0.5034362992392507	0.5360245796192021	0.5226962458791097	0.5076964177024524	0.5318287709057027	0.5035892715925144	0.5156601557035527	0.5116970019270488	0.5068607805672599
0.08	0.5297738217945965	0.7121968547361619	0.5920001654887181	0.49109034244520744	0.5119095287178386	0.5677295589291607	0.5	0.625312	0.5019769878044057	0.5477636442053232	0.523019	0.5026021258644172	0.49569257686718815	0.5218188349467417	0.49776659903803994	0.5323746342241563	0.5010167439932914	0.49851868038052627	0.502577	0.5955492691124045	0.5160635832016608	0.5201215431942622	0.4966812193802882	0.500832	0.5072727562285231	0.5165105667639568	0.49711663271617146	0.5295463869849323	0.5760297975359727	0.5345221626670255	0.5006504743669229	0.587681	0.4979404519401225	0.61378352759086785	0.5240225922257076	0.5569750561500033	0.5237450187480845	0.4983573423736821	0.5059547643589193	0.5468588282676659	0.4974815348803314	0.536144	0.5226962458791097	0.5076964177024524	0.5318287709057027	0.5035892715925144	0.5156601557035527	0.5133329807039589	0.5093657961163275
0.09	0.5297738217945965	0.7121968547361619	0.5882673818736307	0.49199598249262644	0.5119095287178386	0.5677295589291607	0.5	0.6179600061227599	0.5019769878044057	0.5477636442053232	0.523019	0.5026021258644172	0.49569257686718815	0.5218188349467417	0.49776659903803994	0.5375130509973558	0.5010167439932914	0.49851868038052627	0.502577	0.6069540240836098	0.5160635832016608	0.5201215431942622	0.4966812193802882	0.5023381892077197	0.5072727562285231	0.5165105667639568	0.49711663271617146	0.5295463869849323	0.5760297975359727	0.533126	0.5006504743669229	0.587681	0.4979404519401225	0.6194305965461347	0.5240225922257076	0.5569750561500033	0.5237450187480845	0.4983573423736821	0.5059547643589193	0.5468588282676659	0.4974815348803314	0.5254616655922225	0.5226962458791097	0.5076964177024524	0.5318287709057027	0.5035892715925144	0.5156601557035527	0.5133329807039589	0.5093657961163275
0.1	0.5297738217945965	0.7121968547361619	0.5882673818736307	0.4932168592072652	0.5119095287178386	0.5635865108374092	0.5	0.6166252531450412	0.5019769878044057	0.5517879027170618	0.523019	0.4987387729402933	0.49569257686718815	0.5218188349467417	0.49776659903803994	0.5356650746964918	0.5010167439932914	0.4950452801764603	0.502577	0.6090379751898751	0.5160635832016608	0.5201215431942622	0.4966812193802882	0.5016694607881542	0.5072727562285231	0.5130711209046551	0.49711663271617146	0.5295463869849323	0.5760297975359727	0.533126	0.5006504743669229	0.583693	0.4979404519401225	0.6215936357291727	0.5226094985653719	0.5549034585574261	0.5237450187480845	0.5002886475275308	0.5059547643589193	0.54889	0.4974815348803314	0.5173	0.5226962458791097	0.5076964177024524	0.5318287709057027	0.5035892715925144	0.5156601557035527	0.5133329807039589	0.5093657961163275
0.11	0.5144867531472768	0.7121968547361619	0.584894	0.5397087276689698	0.5119095287178386	0.5635865108374092	0.5	0.6166252531450412	0.5019769878044057	0.5435079575044943	0.523019	0.4987387729402933	0.49569257686718815	0.5218188349467417	0.49776659903803994	0.551623	0.5010167439932914	0.49625973874158125	0.502577	0.6154223280493704	0.5160635832016608	0.5201215431942622	0.4966812193802882	0.5106752664180523	0.5072727562285231	0.5104885906705233	0.49711663271617146	0.5295463869849323	0.5760297975359727	0.533126	0.5006504743669229	0.583693	0.4979404519401225	0.6215936357291727	0.5226094985653719	0.5474436999201527	0.5237450187480845	0.5002771016264296	0.5059547643589193	0.54889	0.4974815348803314	0.5128039805264105	0.5226962458791097	0.5076964177024524	0.5318287709057027	0.5034362992392507	0.5156601557035527	0.5133329807039589	0.5132275205874425
0.12	0.5144867531472768	0.7121968547361619	0.584894	0.536031	0.5119095287178386	0.5635865108374092	0.5	0.6166252531450412	0.5019769878044057	0.5435079575044943	0.523019	0.49587652075209776	0.49569257686718815	0.5218188349467417	0.49776659903803994	0.551623	0.5010167439932914	0.49589180304565295	0.502577	0.6117205404939317	0.5160635832016608	0.5201215431942622	0.4966812193802882	0.5061858573427879	0.5035892715925144	0.5113655491168233	0.49711663271617146	0.5295463869849323	0.5760297975359727	0.533126	0.5006504743669229	0.5857644384396982	0.4979404519401225	0.6227227082290913	0.5226094985653719	0.5474436999201527	0.5264747376936207	0.5002655557253284	0.5059547643589193	0.5409968213498382	0.4987407674401657	0.5044274767301483	0.5226962458791097	0.5076964177024524	0.5318287709057027	0.5034362992392507	0.5156601557035527	0.5133329807039589	0.5132275205874425
0.13	0.5144867531472768	0.7121968547361619	0.584894	0.5298706833267431	0.5119095287178386	0.559823	0.5	0.6123132630595169	0.5019769878044057	0.5435079575044943	0.523019	0.49587652075209776	0.49569257686718815	0.5218188349467417	0.49776659903803994	0.5474911443799857	0.5010167439932914	0.4998109540684648	0.502577	0.6138947901053298	0.5160635832016608	0.5201215431942622	0.4966812193802882	0.5061858573427879	0.5035892715925144	0.5098024363655795	0.49711663271617146	0.5295463869849323	0.5760297975359727	0.531548	0.5006504743669229	0.5857644384396982	0.4979404519401225	0.6227227082290913	0.5252429151367977	0.5474436999201527	0.5264747376936207	0.5002655557253284	0.5059547643589193	0.5409968213498382	0.4987407674401657	0.5043371200621861	0.5226962458791097	0.5076964177024524	0.5318287709057027	0.5034362992392507	0.5156601557035527	0.5133329807039589	0.5132275205874425
0.14	0.511509	0.7143928128242938	0.584894	0.5308084126346438	0.5119095287178386	0.559823	0.5	0.6123132630595169	0.5019769878044057	0.5377855183443367	0.523019	0.4904319154180351	0.49569257686718815	0.5218188349467417	0.49776659903803994	0.5488414827044441	0.5010167439932914	0.5007937730565593	0.502577	0.6127092388851068	0.5160635832016608	0.5201215431942622	0.4966812193802882	0.5028078179323272	0.5035892715925144	0.5054127928412572	0.49711663271617146	0.5295463869849323	0.5729533425390835	0.5169209933274702	0.5006504743669229	0.5857644384396982	0.4979404519401225	0.6227227082290913	0.5282032127055908	0.5474436999201527	0.5231011535802086	0.5002655557253284	0.5059547643589193	0.5409968213498382	0.4987407674401657	0.5043371200621861	0.5226962458791097	0.5076964177024524	0.5318287709057027	0.5034362992392507	0.5156601557035527	0.5151675705851102	0.5208416752562176
0.15	0.511509	0.7166045542012656	0.5808435542949391	0.5170797064838809	0.5119095287178386	0.559823	0.5	0.6123132630595169	0.5019769878044057	0.5345535222373035	0.523019	0.4904319154180351	0.49569257686718815	0.5218188349467417	0.49776659903803994	0.5498973617041109	0.5010167439932914	0.5007937730565593	0.502577	0.607107	0.5160635832016608	0.5153928070065533	0.4966812193802882	0.5028078179323272	0.5035892715925144	0.5069043925977814	0.49711663271617146	0.5290975551937069	0.5729533425390835	0.5169209933274702	0.5006504743669229	0.5857644384396982	0.4979404519401225	0.6249138940046477	0.5282032127055908	0.5435889136316224	0.5231011535802086	0.5021277726309269	0.5059547643589193	0.5409968213498382	0.4987407674401657	0.504825	0.5226962458791097	0.5076964177024524	0.5318287709057027	0.5034362992392507	0.5156601557035527	0.5151675705851102	0.517864
0.16	0.511509	0.7166045542012656	0.5808435542949391	0.5110023862582757	0.5119095287178386	0.559823	0.5	0.6148519211679813	0.5035892715925144	0.5345535222373035	0.523019	0.4914431814093048	0.49569257686718815	0.5218188349467417	0.49776659903803994	0.5555774783765174	0.5010167439932914	0.5007937730565593	0.502577	0.58778	0.5160635832016608	0.5093378086921343	0.4966812193802882	0.5028078179323272	0.5035892715925144	0.5028425800055332	0.49711663271617146	0.5290975551937069	0.5729533425390835	0.5157929271056387	0.5006504743669229	0.5857644384396982	0.4979404519401225	0.6249138940046477	0.5282032127055908	0.5435889136316224	0.5231011535802086	0.5021277726309269	0.5059547643589193	0.5409968213498382	0.4987407674401657	0.502583	0.5226962458791097	0.5076964177024524	0.5318287709057027	0.5034362992392507	0.5156601557035527	0.5447805536342324	0.517864
0.17	0.5078258863318084	0.7166045542012656	0.5808435542949391	0.5021217665258924	0.5119095287178386	0.559823	0.5	0.6148519211679813	0.5035892715925144	0.534454	0.523019	0.49247754407126465	0.49569257686718815	0.5218188349467417	0.49776659903803994	0.5579978924675715	0.5010167439932914	0.5007937730565593	0.502577	0.5866784432376203	0.5160635832016608	0.5093378086921343	0.4966812193802882	0.5028078179323272	0.5035892715925144	0.5030648788879178	0.49711663271617146	0.5290975551937069	0.5693461496089431	0.5151692197813426	0.5006504743669229	0.5857644384396982	0.4979404519401225	0.6249138940046477	0.5282032127055908	0.542418	0.5231011535802086	0.5021277726309269	0.5059547643589193	0.5409968213498382	0.4987407674401657	0.502583	0.5226962458791097	0.5076964177024524	0.5318287709057027	0.5034362992392507	0.5156601557035527	0.5447805536342324	0.4974815348803314
0.18	0.5078258863318084	0.7166045542012656	0.5808435542949391	0.49458	0.5119095287178386	0.559823	0.5	0.6148519211679813	0.5035892715925144	0.5382902651898074	0.523019	0.49281947388620717	0.49569257686718815	0.5218188349467417	0.49776659903803994	0.558105	0.5010167439932914	0.5007937730565593	0.502577	0.5859979468062533	0.5160635832016608	0.5059339777922063	0.4966812193802882	0.5028078179323272	0.5035892715925144	0.5030648788879178	0.49711663271617146	0.5290975551937069	0.5693461496089431	0.5151692197813426	0.5006504743669229	0.5857644384396982	0.4979404519401225	0.6249138940046477	0.5282032127055908	0.542418	0.5231011535802086	0.5021277726309269	0.5059547643589193	0.5409968213498382	0.4987407674401657	0.4991256826176783	0.5226962458791097	0.5076964177024524	0.5318287709057027	0.5004589170597911	0.5156601557035527	0.534384	0.4974815348803314
0.19	0.5078258863318084	0.7166045542012656	0.5808435542949391	0.49458	0.5119095287178386	0.559823	0.5	0.6148519211679813	0.5035892715925144	0.5328895419275932	0.523019	0.49384752578598856	0.49569257686718815	0.5218188349467417	0.49776659903803994	0.5561980303291796	0.5010167439932914	0.5023650170360949	0.502577	0.5859953145590399	0.5160635832016608	0.5059339777922063	0.4966812193802882	0.5028078179323272	0.5035892715925144	0.5030648788879178	0.49711663271617146	0.5290975551937069	0.5693461496089431	0.5151692197813426	0.5006504743669229	0.5857644384396982	0.4979404519401225	0.6249138940046477	0.5191587316854882	0.542418	0.5231011535802086	0.5021277726309269	0.5059547643589193	0.5409968213498382	0.4987407674401657	0.49956324818816034	0.5223229031224121	0.5076964177024524	0.5318287709057027	0.5004589170597911	0.5156601557035527	0.534384	0.4974815348803314
0.2	0.5119095287178386	0.7166045542012656	0.5808435542949391	0.4922093817596971	0.5119095287178386	0.559823	0.5	0.6148519211679813	0.5035892715925144	0.5328895419275932	0.523019	0.48929887165651603	0.49569257686718815	0.5237695800370095	0.49776659903803994	0.5267964396151369	0.5010167439932914	0.5175556446742675	0.502577	0.5859953145590399	0.5160635832016608	0.5059339777922063	0.4966812193802882	0.49906478733417087	0.5035892715925144	0.5030648788879178	0.49711663271617146	0.5290975551937069	0.5660057206784388	0.5151692197813426	0.5006504743669229	0.5857644384396982	0.4979404519401225	0.6249138940046477	0.5191587316854882	0.542418	0.5231011535802086	0.5021277726309269	0.5059547643589193	0.5409968213498382	0.4987407674401657	0.49956324818816034	0.5223229031224121	0.5076964177024524	0.5318287709057027	0.5004589170597911	0.5156601557035527	0.5326277184200054	0.4974815348803314
0.21	0.5119095287178386	0.7162642665410486	0.5766594277357375	0.4940041219256638	0.5119095287178386	0.559823	0.5	0.6117899568697404	0.5035892715925144	0.5291605460519221	0.5224782208047871	0.4831998958696976	0.49569257686718815	0.5237695800370095	0.49776659903803994	0.5267964396151369	0.5010167439932914	0.5389571022973666	0.502577	0.5859953145590399	0.5160635832016608	0.5059339777922063	0.4966812193802882	0.49906478733417087	0.5035892715925144	0.5030648788879178	0.49711663271617146	0.5290975551937069	0.5660057206784388	0.5121918376018828	0.5006504743669229	0.5857644384396982	0.4979404519401225	0.6237243027081906	0.5191587316854882	0.542418	0.5231011535802086	0.5021277726309269	0.5059547643589193	0.5332759224112428	0.4987407674401657	0.501207	0.5223229031224121	0.5076964177024524	0.5318287709057027	0.5004589170597911	0.5119329168554929	0.5326277184200054	0.4974815348803314
0.22	0.5119095287178386	0.7162642665410486	0.5766594277357375	0.48981228410240857	0.5119095287178386	0.559823	0.5	0.610779	0.5035892715925144	0.5156174081025405	0.5224782208047871	0.4831998958696976	0.49569257686718815	0.5237695800370095	0.4942063049975578	0.5267964396151369	0.5025736960429533	0.5356579045246768	0.502577	0.5859953145590399	0.5160635832016608	0.5059339777922063	0.4966812193802882	0.500698	0.5035892715925144	0.5030648788879178	0.49711663271617146	0.5290975551937069	0.5660057206784388	0.5136864376472334	0.5006504743669229	0.58787	0.4979404519401225	0.6237243027081906	0.5191587316854882	0.542418	0.5231011535802086	0.5021277726309269	0.5059547643589193	0.5332759224112428	0.4987407674401657	0.501207	0.5223229031224121	0.5076964177024524	0.5318287709057027	0.5004589170597911	0.5119329168554929	0.5326277184200054	0.4974815348803314
0.23	0.5119095287178386	0.7207072924217912	0.5766594277357375	0.48981228410240857	0.5119095287178386	0.559823	0.5	0.6101807905124024	0.5035892715925144	0.5156174081025405	0.5224782208047871	0.4845949173634836	0.49569257686718815	0.5237695800370095	0.4942063049975578	0.5208416752562176	0.5025736960429533	0.5375316550894462	0.502577	0.5853783315179841	0.5160635832016608	0.5059339777922063	0.4966812193802882	0.500698	0.5035892715925144	0.5030648788879178	0.49711663271617146	0.5290975551937069	0.5660057206784388	0.5136864376472334	0.5006504743669229	0.58787	0.4979404519401225	0.6237243027081906	0.5191587316854882	0.542418	0.5231011535802086	0.5021277726309269	0.5059547643589193	0.5332759224112428	0.4987407674401657	0.501207	0.5223229031224121	0.5076964177024524	0.5318287709057027	0.5004589170597911	0.5119329168554929	0.5282637596542376	0.4974815348803314
0.24	0.5119095287178386	0.7207072924217912	0.5766594277357375	0.48981228410240857	0.5119095287178386	0.559823	0.5	0.6101807905124024	0.5035892715925144	0.5156174081025405	0.5224782208047871	0.4845949173634836	0.49569257686718815	0.5237695800370095	0.4942063049975578	0.5148869108972983	0.5025736960429533	0.5336330671009463	0.502577	0.5853783315179841	0.5160635832016608	0.5059339777922063	0.4966812193802882	0.500698	0.5035892715925144	0.5030648788879178	0.49711663271617146	0.5290975551937069	0.5660057206784388	0.5136864376472334	0.5006504743669229	0.58787	0.4979404519401225	0.6237243027081906	0.5191587316854882	0.542418	0.5231011535802086	0.5021277726309269	0.5059547643589193	0.5332759224112428	0.4987407674401657	0.4929212218418729	0.5223229031224121	0.5076964177024524	0.5318287709057027	0.5004589170597911	0.5119329168554929	0.5282637596542376	0.4974815348803314
0.25	0.5119095287178386	0.7162602177461761	0.5766594277357375	0.48981228410240857	0.5119095287178386	0.559823	0.5	0.6101807905124024	0.5035892715925144	0.5156174081025405	0.5224782208047871	0.4855010986950433	0.49569257686718815	0.5237695800370095	0.4942063049975578	0.5148869108972983	0.5025736960429533	0.5336330671009463	0.502577	0.5853783315179841	0.5160635832016608	0.5059339777922063	0.4966812193802882	0.500698	0.5035892715925144	0.5030648788879178	0.49711663271617146	0.5290975551937069	0.5660057206784388	0.5152482855455887	0.5026359837392075	0.58787	0.4979404519401225	0.6237243027081906	0.5191587316854882	0.542418	0.5231011535802086	0.5021277726309269	0.5059547643589193	0.5332759224112428	0.4987407674401657	0.49452834757462855	0.5223229031224121	0.5076964177024524	0.5318287709057027	0.5004589170597911	0.5119329168554929	0.5282637596542376	0.4974815348803314
0.26	0.5119095287178386	0.7162602177461761	0.5766594277357375	0.4765848070358071	0.5119095287178386	0.559823	0.5	0.6107645743016348	0.5035892715925144	0.5156174081025405	0.5224782208047871	0.4855010986950433	0.49569257686718815	0.5237695800370095	0.4942063049975578	0.5148869108972983	0.49926335771584734	0.5393958647716572	0.502577	0.5874390515592112	0.5160635832016608	0.5059339777922063	0.4966812193802882	0.500698	0.5035892715925144	0.5030648788879178	0.49711663271617146	0.5290975551937069	0.5660057206784388	0.5152482855455887	0.5026359837392075	0.58787	0.4979404519401225	0.6237243027081906	0.5191587316854882	0.542418	0.5231011535802086	0.5021277726309269	0.5059547643589193	0.5332759224112428	0.4987407674401657	0.49616316507185504	0.5223229031224121	0.5076964177024524	0.5318287709057027	0.5004589170597911	0.5119329168554929	0.5300215800550374	0.4974815348803314
0.27	0.5119095287178386	0.7185000155585989	0.5766594277357375	0.479604	0.5119095287178386	0.559823	0.5	0.6076514984398896	0.5035892715925144	0.5156174081025405	0.5224782208047871	0.4855010986950433	0.49569257686718815	0.5237695800370095	0.4942063049975578	0.5148869108972983	0.49926335771584734	0.5394173380880952	0.502577	0.5874390515592112	0.5160635832016608	0.5059339777922063	0.4966812193802882	0.500698	0.5035892715925144	0.5044011408066486	0.49711663271617146	0.5290975551937069	0.5660057206784388	0.5152482855455887	0.5023064857718067	0.58787	0.4979404519401225	0.6237243027081906	0.5191587316854882	0.542418	0.5231011535802086	0.5021277726309269	0.5059547643589193	0.5332759224112428	0.4987407674401657	0.4928126493748592	0.5223229031224121	0.5076964177024524	0.5318287709057027	0.5004589170597911	0.5119329168554929	0.5300215800550374	0.4974815348803314
0.28	0.5119095287178386	0.7185000155585989	0.5766594277357375	0.4811388790893688	0.5119095287178386	0.559823	0.5	0.6102594253227616	0.5035892715925144	0.5156174081025405	0.5224782208047871	0.4855010986950433	0.49569257686718815	0.5237695800370095	0.4942063049975578	0.5148869108972983	0.49926335771584734	0.5414643228481218	0.502577	0.5874390515592112	0.5160635832016608	0.5059339777922063	0.4966812193802882	0.500698	0.5035892715925144	0.5044011408066486	0.49711663271617146	0.525832	0.5660057206784388	0.5152482855455887	0.5023064857718067	0.58787	0.4979404519401225	0.6237243027081906	0.5191587316854882	0.5364418829385136	0.5231011535802086	0.5021277726309269	0.5059547643589193	0.5223538249692794	0.4987407674401657	0.4944723629943513	0.5223229031224121	0.5076964177024524	0.5318287709057027	0.5004589170597911	0.5119329168554929	0.5256545555665504	0.4974815348803314
0.29	0.5119095287178386	0.7163539663482441	0.5766594277357375	0.4811388790893688	0.5119095287178386	0.559823	0.5	0.6102594253227616	0.5034362992392507	0.5156174081025405	0.5224782208047871	0.48688871351970475	0.49569257686718815	0.5237695800370095	0.4942063049975578	0.5148869108972983	0.49926335771584734	0.5416319614853861	0.502577	0.5874390515592112	0.5160635832016608	0.5059339777922063	0.4966812193802882	0.500698	0.5035892715925144	0.5044011408066486	0.49711663271617146	0.525832	0.5660057206784388	0.5119682880276082	0.5023064857718067	0.58787	0.4979404519401225	0.6237243027081906	0.5191587316854882	0.5352747472989299	0.5231011535802086	0.5021277726309269	0.5059547643589193	0.5223538249692794	0.4987407674401657	0.4944723629943513	0.5223229031224121	0.5042953740490633	0.5318287709057027	0.5004589170597911	0.5119329168554929	0.5131360892880832	0.4987407674401657
0.3	0.5119095287178386	0.7186230380225342	0.5749759833696227	0.4811388790893688	0.5119095287178386	0.559823	0.5	0.6063989609083188	0.5034362992392507	0.5156174081025405	0.5224782208047871	0.48688871351970475	0.49569257686718815	0.5237695800370095	0.4942063049975578	0.5148869108972983	0.49926335771584734	0.5337915898397798	0.502577	0.5874390515592112	0.5160635832016608	0.5022356278413229	0.4966812193802882	0.500698	0.5035892715925144	0.5044011408066486	0.49711663271617146	0.525832	0.5660057206784388	0.5051544488588761	0.5023064857718067	0.58787	0.4979404519401225	0.6237243027081906	0.5191587316854882	0.5352747472989299	0.5231011535802086	0.5021277726309269	0.5059547643589193	0.5243361735167015	0.4987407674401657	0.48976936518514186	0.5223229031224121	0.5042953740490633	0.5318287709057027	0.5004589170597911	0.5119329168554929	0.5118508514545088	0.4987407674401657
0.31	0.5119095287178386	0.7183448786007612	0.5749759833696227	0.4811388790893688	0.5119095287178386	0.559823	0.5	0.6063989609083188	0.5034362992392507	0.517828	0.522034	0.48688871351970475	0.49569257686718815	0.5237695800370095	0.4942063049975578	0.5119095287178386	0.49926335771584734	0.5337915898397798	0.502577	0.5874390515592112	0.5160635832016608	0.5037820482910477	0.4966812193802882	0.500698	0.5035892715925144	0.5010471706503627	0.49711663271617146	0.525832	0.5660057206784388	0.5021770666794164	0.5023064857718067	0.58787	0.4979404519401225	0.6237243027081906	0.5191587316854882	0.5352747472989299	0.5231011535802086	0.5021277726309269	0.5059547643589193	0.5243361735167015	0.4987407674401657	0.48976936518514186	0.5223229031224121	0.5042953740490633	0.5318287709057027	0.5004589170597911	0.5119329168554929	0.5118508514545088	0.4987407674401657
0.32	0.5119095287178386	0.7206167046619083	0.5733283821562324	0.4811388790893688	0.5119095287178386	0.559823	0.5	0.6063989609083188	0.5034362992392507	0.5197270080478512	0.522034	0.48688871351970475	0.49569257686718815	0.5237695800370095	0.4942063049975578	0.5119095287178386	0.49926335771584734	0.5017575372171722	0.502577	0.5834628303235443	0.5160635832016608	0.5037820482910477	0.4966812193802882	0.500698	0.5035892715925144	0.5010471706503627	0.49711663271617146	0.525832	0.5660057206784388	0.5021770666794164	0.5023064857718067	0.58787	0.4979404519401225	0.6237243027081906	0.5188527869789608	0.5352747472989299	0.5231011535802086	0.5021277726309269	0.5059547643589193	0.5243361735167015	0.4987407674401657	0.48976936518514186	0.5223229031224121	0.5042953740490633	0.5315264731087186	0.5017181496196254	0.5119329168554929	0.5118146069617774	0.4987407674401657
0.33	0.5119095287178386	0.7143118073864252	0.5733283821562324	0.4815879533967648	0.5119095287178386	0.559823	0.5	0.6063989609083188	0.5034362992392507	0.5197270080478512	0.522034	0.48830200479733155	0.49569257686718815	0.5237695800370095	0.4942063049975578	0.5119095287178386	0.5008528768885583	0.5017575372171722	0.502577	0.5834628303235443	0.51109281947178975	0.5037820482910477	0.4966812193802882	0.500698	0.5035892715925144	0.5023652450815761	0.49711663271617146	0.525832	0.568011	0.5021770666794164	0.5023064857718067	0.58787	0.4979404519401225	0.6237243027081906	0.5238190574356772	0.5312135090301338	0.5231011535802086	0.5021277726309269	0.5059547643589193	0.5243361735167015	0.4987407674401657	0.4879734622042114	0.5223229031224121	0.5042953740490633	0.5315264731087186	0.5017181496196254	0.5119329168554929	0.5199828141303617	0.4987407674401657
0.34	0.5119095287178386	0.7128349954104105	0.5733283821562324	0.47720257254860976	0.5119095287178386	0.559823	0.5	0.599999	0.5034362992392507	0.5197270080478512	0.522034	0.48830200479733155	0.49569257686718815	0.5237695800370095	0.4942063049975578	0.5119095287178386	0.5008528768885583	0.5035423367257886	0.502577	0.5839153508174882	0.51109281947178975	0.5037820482910477	0.4966812193802882	0.500698	0.5035892715925144	0.5023652450815761	0.49711663271617146	0.525832	0.5649205138798518	0.5004589170597911	0.5023064857718067	0.58787	0.4979404519401225	0.6237243027081906	0.517864	0.5312135090301338	0.5231011535802086	0.5021277726309269	0.5059547643589193	0.5218887566235839	0.4987407674401657	0.4879734622042114	0.5223229031224121	0.5042953740490633	0.5315264731087186	0.5017181496196254	0.5119329168554929	0.501776	0.4987407674401657
0.35	0.5119095287178386	0.7128349954104105	0.5733283821562324	0.4750473680070386	0.5119095287178386	0.559823	0.5	0.599999	0.504696	0.5197270080478512	0.522034	0.4891375758832365	0.49569257686718815	0.5237695800370095	0.4942063049975578	0.5089321465383789	0.5008528768885583	0.5053875064249337	0.502577	0.5839153508174882	0.5079980169508646	0.5037820482910477	0.4966812193802882	0.500698	0.5035892715925144	0.5023652450815761	0.49711663271617146	0.525832	0.5649205138798518	0.5004589170597911	0.5023064857718067	0.58787	0.4979404519401225	0.6237243027081906	0.517864	0.5269385195227855	0.5231011535802086	0.5021277726309269	0.5059547643589193	0.5239388364188332	0.4987407674401657	0.4879734622042114	0.5223229031224121	0.5042953740490633	0.5315264731087186	0.5017181496196254	0.5119329168554929	0.5040244867805347	0.4987407674401657
0.36	0.5089321465383789	0.7150919945892829	0.574876	0.47653021737212004	0.5119095287178386	0.559823	0.5	0.599999	0.504696	0.5194199811919651	0.5201982714131852	0.4891375758832365	0.49569257686718815	0.5237695800370095	0.4942063049975578	0.5089321465383789	0.5008528768885583	0.5053875064249337	0.502577	0.5859809439910815	0.5079980169508646	0.5037820482910477	0.4966812193802882	0.500698	0.5035892715925144	0.5023652450815761	0.49711663271617146	0.525832	0.5649205138798518	0.5004589170597911	0.5023064857718067	0.5900103792376308	0.4979404519401225	0.622756	0.517864	0.5287385013797256	0.5231011535802086	0.5040911246977986	0.5059547643589193	0.5195685474504719	0.4987407674401657	0.48388213911850975	0.5223229031224121	0.5042953740490633	0.5315264731087186	0.5017181496196254	0.5119329168554929	0.5054249398316788	0.4987407674401657
0.37	0.5059547643589193	0.7150919945892829	0.574876	0.47653021737212004	0.5119095287178386	0.559823	0.5	0.596868	0.504696	0.5216600038162404	0.5201982714131852	0.4891375758832365	0.49569257686718815	0.5237695800370095	0.4942063049975578	0.5089321465383789	0.5008528768885583	0.5053875064249337	0.502577	0.5855979854428942	0.5079980169508646	0.5037418149854683	0.4966812193802882	0.5042860722581738	0.5035892715925144	0.5023652450815761	0.49711663271617146	0.525832	0.5649205138798518	0.5004589170597911	0.5023064857718067	0.5900103792376308	0.4979404519401225	0.622756	0.517864	0.5287385013797256	0.5231011535802086	0.5040911246977986	0.5059547643589193	0.5195685474504719	0.4987407674401657	0.48388213911850975	0.5223229031224121	0.5042953740490633	0.5315264731087186	0.5029773821794596	0.5119329168554929	0.5054249398316788	0.4987407674401657
0.38	0.5059547643589193	0.7173679394588609	0.5716737607481791	0.47653021737212004	0.5119095287178386	0.5499331665665504	0.5	0.596868	0.504696	0.5238950326761924	0.5201982714131852	0.4891375758832365	0.49569257686718815	0.5237695800370095	0.4942063049975578	0.5089321465383789	0.5008528768885583	0.501325	0.502577	0.5855979854428942	0.5079980169508646	0.5067782863610757	0.4966812193802882	0.5042860722581738	0.5035892715925144	0.5023652450815761	0.49711663271617146	0.525832	0.5612109806198086	0.5004589170597911	0.5023064857718067	0.5900103792376308	0.4979404519401225	0.622756	0.517864	0.5287385013797256	0.5231011535802086	0.5040911246977986	0.5059547643589193	0.5195685474504719	0.4987407674401657	0.48388213911850975	0.5223229031224121	0.5042953740490633	0.533381	0.5029773821794596	0.5119329168554929	0.500259	0.4987407674401657
0.39	0.5059547643589193	0.7196634223926661	0.5716737607481791	0.47653021737212004	0.5089321465383789	0.5499331665665504	0.5	0.596868	0.504696	0.5238950326761924	0.5201982714131852	0.4891375758832365	0.49569257686718815	0.5237695800370095	0.4942063049975578	0.5089321465383789	0.5008528768885583	0.5051821981711097	0.502577	0.5855979854428942	0.5079980169508646	0.5067782863610757	0.4966812193802882	0.5042860722581738	0.5035892715925144	0.5023652450815761	0.49711663271617146	0.525832	0.5612109806198086	0.5004589170597911	0.5023064857718067	0.5900103792376308	0.4979404519401225	0.622756	0.517864	0.5287385013797256	0.5231011535802086	0.5040911246977986	0.5059547643589193	0.5195685474504719	0.4987407674401657	0.48388213911850975	0.5223229031224121	0.5042953740490633	0.533381	0.5029773821794596	0.5119329168554929	0.500259	0.4987407674401657
0.4	0.5059547643589193	0.7196634223926661	0.5716737607481791	0.47653021737212004	0.5089321465383789	0.5499331665665504	0.5	0.596868	0.504696	0.5255904508662452	0.5201982714131852	0.4891375758832365	0.49569257686718815	0.5237695800370095	0.4942063049975578	0.5089321465383789	0.5008528768885583	0.5051821981711097	0.502577	0.5855979854428942	0.5079980169508646	0.5067782863610757	0.4966812193802882	0.5042860722581738	0.5035892715925144	0.5023652450815761	0.49711663271617146	0.525832	0.5612109806198086	0.5004589170597911	0.5023064857718067	0.5900103792376308	0.4979404519401225	0.622756	0.517864	0.5247062124398262	0.5209862251155338	0.5040911246977986	0.5059547643589193	0.5195685474504719	0.4987407674401657	0.48388213911850975	0.5223229031224121	0.5042953740490633	0.533381	0.5029773821794596	0.5119329168554929	0.500259	0.4987407674401657
0.41	0.5059547643589193	0.7196634223926661	0.5716737607481791	0.4721361640480334	0.5089321465383789	0.5499331665665504	0.5	0.5930792686033156	0.504696	0.5246822549163718	0.5201982714131852	0.4891375758832365	0.49569257686718815	0.5237695800370095	0.4942063049975578	0.5089321465383789	0.5008528768885583	0.4976278897072047	0.502577	0.5855979854428942	0.5079980169508646	0.5067782863610757	0.4966812193802882	0.5042860722581738	0.5035892715925144	0.5023652450815761	0.49711663271617146	0.525832	0.5612109806198086	0.4974815348803314	0.5023064857718067	0.5900103792376308	0.4979404519401225	0.622756	0.5148869108972983	0.5247062124398262	0.5208416752562176	0.5040911246977986	0.5059547643589193	0.5195685474504719	0.4987407674401657	0.48388213911850975	0.5223229031224121	0.5042953740490633	0.5332940937100985	0.5029773821794596	0.5119329168554929	0.500259	0.4987407674401657
0.42	0.5	0.7196634223926661	0.5716737607481791	0.4721361640480334	0.5089321465383789	0.5499331665665504	0.5	0.5930792686033156	0.504696	0.5246822549163718	0.5201982714131852	0.4891375758832365	0.49569257686718815	0.5237695800370095	0.4942063049975578	0.5089321465383789	0.5008528768885583	0.4993759624292653	0.502577	0.5855979854428942	0.5079980169508646	0.5067782863610757	0.4966812193802882	0.5042860722581738	0.5035892715925144	0.5023652450815761	0.49711663271617146	0.525832	0.5612109806198086	0.4974815348803314	0.5023064857718067	0.5900103792376308	0.4979404519401225	0.622756	0.5148869108972983	0.5251725805745743	0.5208416752562176	0.5000863840903308	0.5059547643589193	0.5195685474504719	0.4987407674401657	0.48388213911850975	0.5223229031224121	0.5042953740490633	0.5332940937100985	0.5	0.5072057149736461	0.4972812908821014	0.4987407674401657
0.43	0.5	0.7196634223926661	0.5716737607481791	0.47291015949114357	0.5089321465383789	0.5499331665665504	0.5	0.5930792686033156	0.504696	0.5246822549163718	0.5201982714131852	0.4891375758832365	0.49569257686718815	0.5237695800370095	0.4942063049975578	0.5089321465383789	0.5008528768885583	0.4946654196746399	0.502577	0.5855979854428942	0.5079980169508646	0.5067782863610757	0.4966812193802882	0.5044706977124184	0.5035892715925144	0.5023652450815761	0.49711663271617146	0.5262243545473517	0.5612109806198086	0.4974815348803314	0.5023064857718067	0.5900103792376308	0.4979404519401225	0.622756	0.5148869108972983	0.5269635644818395	0.5208416752562176	0.5000863840903308	0.5059547643589193	0.5195025026896319	0.4987407674401657	0.48388213911850975	0.5223229031224121	0.5042953740490633	0.5332940937100985	0.5	0.5072057149736461	0.4972812908821014	0.4987407674401657
0.44	0.5	0.7196634223926661	0.5701735746224265	0.47291015949114357	0.5089321465383789	0.5499331665665504	0.5	0.5930792686033156	0.504696	0.5246822549163718	0.5201982714131852	0.4891375758832365	0.49569257686718815	0.5237695800370095	0.4942063049975578	0.5089321465383789	0.5008528768885583	0.4951543586455116	0.502577	0.5855979854428942	0.5079980169508646	0.5067782863610757	0.4966812193802882	0.5044706977124184	0.5035892715925144	0.49938786290211645	0.49711663271617146	0.5262243545473517	0.5612109806198086	0.4974815348803314	0.5023064857718067	0.588638	0.4979404519401225	0.6220275035864914	0.5148869108972983	0.5269635644818395	0.5208416752562176	0.5000863840903308	0.5059547643589193	0.515012	0.4987407674401657	0.48388213911850975	0.5223229031224121	0.5042953740490633	0.5332940937100985	0.5	0.5072057149736461	0.4972812908821014	0.4987407674401657
0.45	0.5	0.7196634223926661	0.5701735746224265	0.47291015949114357	0.5089321465383789	0.5499331665665504	0.5	0.5930792686033156	0.504696	0.5246822549163718	0.5201982714131852	0.4891375758832365	0.49569257686718815	0.5237695800370095	0.4942063049975578	0.5089321465383789	0.5008528768885583	0.4951543586455116	0.502577	0.5855979854428942	0.5079980169508646	0.5067782863610757	0.4966812193802882	0.5044706977124184	0.5035892715925144	0.49938786290211645	0.49711663271617146	0.5262243545473517	0.5612109806198086	0.4974815348803314	0.5023064857718067	0.588638	0.4979404519401225	0.6220275035864914	0.5148869108972983	0.5269635644818395	0.517864	0.5000863840903308	0.5059547643589193	0.515012	0.4987407674401657	0.4843858222710563	0.5223229031224121	0.5042953740490633	0.5332940937100985	0.5	0.5072057149736461	0.49865820718469384	0.4987407674401657
0.46	0.5	0.7196634223926661	0.5701735746224265	0.47291015949114357	0.5089321465383789	0.5499331665665504	0.5	0.5930792686033156	0.504696	0.5246822549163718	0.5201982714131852	0.4891375758832365	0.49569257686718815	0.5237695800370095	0.49570932278115165	0.5089321465383789	0.5008528768885583	0.4951543586455116	0.502577	0.5855979854428942	0.5079980169508646	0.5067782863610757	0.4966812193802882	0.5044706977124184	0.5035892715925144	0.49938786290211645	0.49711663271617146	0.5262243545473517	0.5612109806198086	0.4987407674401657	0.5023064857718067	0.588638	0.4979404519401225	0.6220275035864914	0.5148869108972983	0.5269635644818395	0.5148869108972983	0.5000863840903308	0.5059547643589193	0.515012	0.4987407674401657	0.4843858222710563	0.5223229031224121	0.5042953740490633	0.5332940937100985	0.5	0.5078963975035318	0.49865820718469384	0.4987407674401657
0.47	0.5	0.7196634223926661	0.5701735746224265	0.47291015949114357	0.5089321465383789	0.5499331665665504	0.5	0.5930792686033156	0.504696	0.5246822549163718	0.5201982714131852	0.4891375758832365	0.49569257686718815	0.5237695800370095	0.49570932278115165	0.5089321465383789	0.5008528768885583	0.4951543586455116	0.502577	0.5855979854428942	0.5079980169508646	0.503801	0.4979404519401225	0.5063688460102088	0.5035892715925144	0.49938786290211645	0.49711663271617146	0.5262243545473517	0.5612109806198086	0.4987407674401657	0.5023064857718067	0.588638	0.4979404519401225	0.6241449125695838	0.5148869108972983	0.5265422587868107	0.5148869108972983	0.5000863840903308	0.4987407674401657	0.515012	0.4987407674401657	0.4843858222710563	0.5223229031224121	0.5042953740490633	0.5332940937100985	0.5	0.5078963975035318	0.49865820718469384	0.4987407674401657
0.48	0.5	0.7196634223926661	0.5701735746224265	0.47434295619016553	0.5089321465383789	0.5499331665665504	0.5	0.5930792686033156	0.504696	0.5246822549163718	0.5201982714131852	0.4891375758832365	0.49569257686718815	0.5237695800370095	0.49570932278115165	0.5089321465383789	0.5008528768885583	0.4951543586455116	0.502577	0.5855979854428942	0.5079980169508646	0.503801	0.4979404519401225	0.5033914638307492	0.5035892715925144	0.49938786290211645	0.49711663271617146	0.5262243545473517	0.5612109806198086	0.4987407674401657	0.5023064857718067	0.588638	0.4979404519401225	0.6241449125695838	0.5148869108972983	0.5265908951718943	0.5148869108972983	0.5000863840903308	0.4987407674401657	0.515012	0.4987407674401657	0.4843858222710563	0.5223229031224121	0.5042953740490633	0.5332940937100985	0.5	0.5078963975035318	0.49865820718469384	0.4987407674401657
0.49	0.5	0.7196634223926661	0.5701735746224265	0.47434295619016553	0.5089321465383789	0.5499331665665504	0.5	0.5930792686033156	0.504696	0.5246822549163718	0.5201982714131852	0.4891375758832365	0.49569257686718815	0.5197243555154225	0.49725805029420045	0.5089321465383789	0.5008528768885583	0.4951543586455116	0.502577	0.5855979854428942	0.5079980169508646	0.503801	0.4979404519401225	0.5033914638307492	0.5035892715925144	0.49938786290211645	0.49711663271617146	0.5262243545473517	0.5547586184101364	0.4987407674401657	0.5023064857718067	0.588638	0.4979404519401225	0.6241449125695838	0.5148869108972983	0.526162	0.5148869108972983	0.5021442050145993	0.4987407674401657	0.515012	0.4987407674401657	0.4859676370631066	0.5223229031224121	0.5042953740490633	0.5332940937100985	0.5	0.5078963975035318	0.49865820718469384	0.4987407674401657
0.5	0.5	0.7194935961689534	0.5701735746224265	0.47434295619016553	0.5089321465383789	0.5499331665665504	0.5	0.5930792686033156	0.504696	0.5246822549163718	0.5201982714131852	0.4891375758832365	0.49569257686718815	0.5197243555154225	0.49725805029420045	0.5089321465383789	0.5008528768885583	0.4951543586455116	0.502577	0.5855979854428942	0.5079980169508646	0.503801	0.4979404519401225	0.49964678364850634	0.5035892715925144	0.49938786290211645	0.49711663271617146	0.5262243545473517	0.5547586184101364	0.4987407674401657	0.5023064857718067	0.588638	0.4979404519401225	0.6241449125695838	0.5148869108972983	0.5220283486613293	0.5148869108972983	0.5021442050145993	0.5	0.515012	0.4987407674401657	0.4859676370631066	0.5223229031224121	0.5042953740490633	0.5332940937100985	0.5	0.5078963975035318	0.497091	0.4987407674401657
0.51	0.5	0.7189253442176438	0.5701735746224265	0.47579054850731745	0.5089321465383789	0.5499331665665504	0.5	0.5930792686033156	0.504696	0.5246822549163718	0.5201982714131852	0.4905380289343804	0.49569257686718815	0.5197243555154225	0.4974408469412537	0.5089321465383789	0.5008528768885583	0.4951543586455116	0.502577	0.5855979854428942	0.5029254362094269	0.503801	0.5004589170597911	0.500106	0.5035892715925144	0.49938786290211645	0.49711663271617146	0.5262243545473517	0.5509261881245223	0.4987407674401657	0.5023064857718067	0.588638	0.4979404519401225	0.6241449125695838	0.5148869108972983	0.5190059622916091	0.5148869108972983	0.5021442050145993	0.5	0.5104053405683119	0.4987407674401657	0.4859676370631066	0.5223229031224121	0.5042953740490633	0.5332940937100985	0.5	0.5034126634167677	0.497091	0.4987407674401657
0.52	0.5	0.7185022184579989	0.5701735746224265	0.47579054850731745	0.5089321465383789	0.5499331665665504	0.5	0.5930792686033156	0.504696	0.5246822549163718	0.5201982714131852	0.4905380289343804	0.49569257686718815	0.5197243555154225	0.4974408469412537	0.5089321465383789	0.5008528768885583	0.4951543586455116	0.502577	0.5855979854428942	0.5029254362094269	0.503801	0.5004589170597911	0.500106	0.5035892715925144	0.49938786290211645	0.49711663271617146	0.5262243545473517	0.5509261881245223	0.4987407674401657	0.5023064857718067	0.588638	0.4979404519401225	0.6241449125695838	0.5148869108972983	0.5206985794284449	0.5148869108972983	0.4938978172285165	0.5	0.5087578275878933	0.4987407674401657	0.4859676370631066	0.5223229031224121	0.5042953740490633	0.5332940937100985	0.5	0.5034126634167677	0.497091	0.4987407674401657
0.53	0.5	0.7185022184579989	0.5731081556557177	0.47579054850731745	0.5089321465383789	0.5499331665665504	0.5	0.5914703063457468	0.504696	0.5246822549163718	0.5201982714131852	0.4905380289343804	0.49569257686718815	0.519288	0.4974408469412537	0.5089321465383789	0.5008528768885583	0.4951543586455116	0.502577	0.5855979854428942	0.5029254362094269	0.503801	0.4974815348803314	0.500106	0.5035892715925144	0.49938786290211645	0.49711663271617146	0.5221959100022804	0.5509261881245223	0.4987407674401657	0.5023064857718067	0.588638	0.4979404519401225	0.6241449125695838	0.5148869108972983	0.5162567511023468	0.5148869108972983	0.4938978172285165	0.5	0.5087578275878933	0.4987407674401657	0.4859676370631066	0.5223229031224121	0.5042953740490633	0.53514108783361225	0.5	0.5034126634167677	0.497091	0.4987407674401657
0.54	0.5	0.7188039211898998	0.5731081556557177	0.476524	0.5089321465383789	0.5499331665665504	0.5	0.5906060210363727	0.504696	0.5244701619502975	0.5201982714131852	0.4905380289343804	0.49569257686718815	0.519288	0.4974408469412537	0.5059547643589193	0.5008528768885583	0.4951543586455116	0.502577	0.5855979854428942	0.5029254362094269	0.503801	0.4974815348803314	0.500106	0.5035892715925144	0.49938786290211645	0.49711663271617146	0.5221959100022804	0.5509261881245223	0.4987407674401657	0.5023064857718067	0.588638	0.4979404519401225	0.6175182095115971	0.5148869108972983	0.5179353996990592	0.5119095287178386	0.4938978172285165	0.5	0.5085632091970512	0.4987407674401657	0.4859676370631066	0.5223229031224121	0.5042953740490633	0.53514108783361225	0.5	0.5034126634167677	0.497091	0.4987407674401657
0.55	0.5	0.7103393512903039	0.5720654858642474	0.476524	0.5089321465383789	0.5458280670172163	0.5	0.5906060210363727	0.504696	0.5244701619502975	0.5201982714131852	0.4905380289343804	0.49569257686718815	0.519288	0.4974408469412537	0.5059547643589193	0.5008528768885583	0.4951543586455116	0.502577	0.5855979854428942	0.5029254362094269	0.503801	0.4974815348803314	0.500106	0.5035892715925144	0.49938786290211645	0.49711663271617146	0.5221959100022804	0.5509261881245223	0.4987407674401657	0.5023064857718067	0.5907324365111171	0.4979404519401225	0.6175182095115971	0.5148869108972983	0.5196377778150881	0.5119095287178386	0.4942567691562509	0.5	0.5085632091970512	0.4987407674401657	0.4859676370631066	0.5223229031224121	0.5042953740490633	0.53514108783361225	0.5	0.5034126634167677	0.497091	0.4987407674401657
0.56	0.5	0.7125662513791289	0.5720654858642474	0.476524	0.5089321465383789	0.5458280670172163	0.5	0.5906060210363727	0.504696	0.5244701619502975	0.5201982714131852	0.4905380289343804	0.49569257686718815	0.519288	0.4974408469412537	0.5059547643589193	0.5008528768885583	0.4951543586455116	0.502577	0.5855979854428942	0.5029254362094269	0.503801	0.4974815348803314	0.500106	0.5035892715925144	0.49938786290211645	0.49711663271617146	0.5187961501715396	0.5509261881245223	0.4987407674401657	0.5023064857718067	0.5907324365111171	0.4979404519401225	0.6175182095115971	0.5148869108972983	0.5163067258110969	0.5119095287178386	0.4942567691562509	0.5	0.5085632091970512	0.4987407674401657	0.4859676370631066	0.5223229031224121	0.5042953740490633	0.53514108783361225	0.5	0.5034126634167677	0.497091	0.4987407674401657
0.57	0.5	0.709146	0.5720654858642474	0.476524	0.5089321465383789	0.5458280670172163	0.5	0.5874042226512943	0.504696	0.5237985125824588	0.5201982714131852	0.4905380289343804	0.49569257686718815	0.519288	0.4974408469412537	0.5059547643589193	0.5008528768885583	0.4951543586455116	0.502577	0.586477	0.5029254362094269	0.503801	0.4974815348803314	0.500106	0.5006118894130547	0.49938786290211645	0.49711663271617146	0.5156634254516391	0.5477186921980624	0.4987407674401657	0.5023064857718067	0.5904333338367734	0.4979404519401225	0.6163313643503984	0.5148869108972983	0.5127130617171926	0.5119095287178386	0.4942567691562509	0.5	0.5085632091970512	0.4987407674401657	0.4859676370631066	0.5223229031224121	0.5042953740490633	0.5318935936781565	0.5	0.5034126634167677	0.497091	0.4987407674401657
0.58	0.5	0.7056747679911506	0.5720654858642474	0.476524	0.5089321465383789	0.5458280670172163	0.5	0.5863782356239514	0.504696	0.5237985125824588	0.5201982714131852	0.4905380289343804	0.49569257686718815	0.519288	0.4974408469412537	0.5059547643589193	0.5008528768885583	0.4951543586455116	0.502577	0.586477	0.5029254362094269	0.503801	0.4974815348803314	0.500106	0.5006118894130547	0.49938786290211645	0.49711663271617146	0.5156634254516391	0.5465909724454527	0.4987407674401657	0.5023064857718067	0.5904333338367734	0.4979404519401225	0.6163313643503984	0.5148869108972983	0.5127130617171926	0.5119095287178386	0.4942567691562509	0.5	0.5085632091970512	0.4987407674401657	0.4859676370631066	0.5223229031224121	0.5042953740490633	0.5318935936781565	0.5	0.5034126634167677	0.497091	0.4987407674401657
0.59	0.5	0.6947270073184983	0.5720654858642474	0.476524	0.5089321465383789	0.5458280670172163	0.5	0.5863782356239514	0.504696	0.5237985125824588	0.5201982714131852	0.4905380289343804	0.49569257686718815	0.519288	0.4974408469412537	0.5059547643589193	0.5008528768885583	0.4951543586455116	0.502577	0.586477	0.50506	0.503801	0.4974815348803314	0.500106	0.5006118894130547	0.49938786290211645	0.49711663271617146	0.5125068018793631	0.543354	0.4987407674401657	0.5023064857718067	0.5904333338367734	0.4979404519401225	0.6126724478949765	0.5148869108972983	0.5127130617171926	0.5119095287178386	0.4942567691562509	0.5	0.5085632091970512	0.4987407674401657	0.4859676370631066	0.5223229031224121	0.5042953740490633	0.5286328367877391	0.5	0.5034126634167677	0.497091	0.4987407674401657
0.6	0.5	0.6857555510856579	0.5720654858642474	0.476524	0.5089321465383789	0.5458280670172163	0.5	0.5863782356239514	0.504696	0.5237985125824588	0.5201982714131852	0.4905380289343804	0.49569257686718815	0.519288	0.4974408469412537	0.5059547643589193	0.5008528768885583	0.4951543586455116	0.502577	0.586477	0.50506	0.503801	0.4974815348803314	0.500106	0.5006118894130547	0.49938786290211645	0.49711663271617146	0.5095294196999035	0.543354	0.4987407674401657	0.5023064857718067	0.5904333338367734	0.4979404519401225	0.6126724478949765	0.5148869108972983	0.5143084394407628	0.5119095287178386	0.49461572108398516	0.5	0.5085632091970512	0.4987407674401657	0.4859676370631066	0.5223229031224121	0.5042953740490633	0.5286328367877391	0.5	0.5034126634167677	0.497091	0.4987407674401657
0.61	0.5	0.6847068153273187	0.5720654858642474	0.4772577879917225	0.5089321465383789	0.5458280670172163	0.5	0.5863782356239514	0.504696	0.5237985125824588	0.5201982714131852	0.4905380289343804	0.49569257686718815	0.519288	0.4974408469412537	0.5059547643589193	0.5008528768885583	0.4951543586455116	0.502577	0.586477	0.50506	0.503801	0.4974815348803314	0.500106	0.5006118894130547	0.49938786290211645	0.49711663271617146	0.5110855773953122	0.5361615094028327	0.4987407674401657	0.5023064857718067	0.5904333338367734	0.4979404519401225	0.6126724478949765	0.5119095287178386	0.5107844252168621	0.5119095287178386	0.49461572108398516	0.5	0.5085632091970512	0.4987407674401657	0.487584	0.5223229031224121	0.5042953740490633	0.5286328367877391	0.5	0.5034126634167677	0.497091	0.4987407674401657
0.62	0.5	0.6847068153273187	0.5720654858642474	0.4772577879917225	0.5089321465383789	0.5458280670172163	0.5	0.5855158717793978	0.504696	0.5237985125824588	0.5201982714131852	0.4905380289343804	0.49569257686718815	0.5116335483233687	0.4974408469412537	0.5059547643589193	0.5008528768885583	0.4951543586455116	0.502577	0.5864617265719557	0.50506	0.503801	0.4974815348803314	0.500106	0.5006118894130547	0.49938786290211645	0.49711663271617146	0.5110855773953122	0.5254144943979253	0.4987407674401657	0.5023064857718067	0.5904333338367734	0.4979404519401225	0.6126724478949765	0.5119095287178386	0.5108578527190645	0.5119095287178386	0.49461572108398516	0.5	0.5085632091970512	0.4987407674401657	0.487584	0.5223229031224121	0.5042953740490633	0.5286328367877391	0.5	0.5034126634167677	0.497091	0.4987407674401657
0.63	0.5	0.6847068153273187	0.5712283430740581	0.4772577879917225	0.5089321465383789	0.5458280670172163	0.5	0.5855158717793978	0.504696	0.5237985125824588	0.5201982714131852	0.4905380289343804	0.49569257686718815	0.511178	0.4974408469412537	0.5059547643589193	0.5014942697989122	0.4951543586455116	0.502577	0.5864617265719557	0.50506	0.503801	0.4974815348803314	0.500106	0.5006118894130547	0.49938786290211645	0.49711663271617146	0.5110855773953122	0.5254144943979253	0.4987407674401657	0.5023064857718067	0.5904333338367734	0.4979404519401225	0.6126724478949765	0.5119095287178386	0.5142939924009449	0.5119095287178386	0.49461572108398516	0.5	0.5085632091970512	0.4987407674401657	0.487584	0.5223229031224121	0.5042953740490633	0.5254257054174684	0.5	0.49819929012490277	0.497091	0.4987407674401657
0.64	0.5	0.6805244372325637	0.5712283430740581	0.4772577879917225	0.5089321465383789	0.5458280670172163	0.5	0.5855158717793978	0.504696	0.5237985125824588	0.5201982714131852	0.4905380289343804	0.49569257686718815	0.511178	0.4974408469412537	0.5059547643589193	0.5014942697989122	0.4951543586455116	0.502577	0.588914	0.50506	0.503801	0.4974815348803314	0.500106	0.5006118894130547	0.49938786290211645	0.49711663271617146	0.5110855773953122	0.5216408269578646	0.4987407674401657	0.5023064857718067	0.5904333338367734	0.4979404519401225	0.6126724478949765	0.5119095287178386	0.5141865186982709	0.5119095287178386	0.49461572108398516	0.5	0.5085632091970512	0.4987407674401657	0.487584	0.5223229031224121	0.5042953740490633	0.5254257054174684	0.5	0.49819929012490277	0.497091	0.4987407674401657
0.65	0.5	0.6805244372325637	0.5712283430740581	0.4772577879917225	0.5089321465383789	0.5458280670172163	0.5	0.5855158717793978	0.504696	0.5237985125824588	0.5201982714131852	0.4905380289343804	0.49569257686718815	0.511178	0.4974408469412537	0.5059547643589193	0.5030836281825876	0.49044381589088626	0.502577	0.588914	0.50506	0.503801	0.4974815348803314	0.500106	0.5006118894130547	0.49938786290211645	0.49711663271617146	0.5110855773953122	0.5192109669385561	0.4987407674401657	0.5023064857718067	0.5904333338367734	0.4979404519401225	0.6126724478949765	0.5119095287178386	0.5141865186982709	0.5119095287178386	0.49461572108398516	0.5	0.5085632091970512	0.4987407674401657	0.48479313340662816	0.5187937745233828	0.5042953740490633	0.5254257054174684	0.5	0.49819929012490277	0.497091	0.4987407674401657
0.66	0.5	0.6795325640912365	0.5712283430740581	0.4735382054279304	0.5089321465383789	0.5458280670172163	0.5	0.5855158717793978	0.504696	0.5237985125824588	0.5201982714131852	0.4905380289343804	0.49569257686718815	0.511178	0.4974408469412537	0.5059547643589193	0.5030836281825876	0.4874664337114266	0.502577	0.5856636744286313	0.50506	0.503801	0.4974815348803314	0.500106	0.5006118894130547	0.49938786290211645	0.49711663271617146	0.5075090779799929	0.5185345675735937	0.4987407674401657	0.5023064857718067	0.5904333338367734	0.4979404519401225	0.6126724478949765	0.5119095287178386	0.515978	0.5119095287178386	0.49461572108398516	0.5	0.5085632091970512	0.4987407674401657	0.48479313340662816	0.5187937745233828	0.5042953740490633	0.5212134037838553	0.5	0.49819929012490277	0.497091	0.4987407674401657
0.67	0.5	0.6789009416645302	0.5712283430740581	0.4735382054279304	0.5089321465383789	0.5458280670172163	0.5	0.5838974700225362	0.504696	0.5237985125824588	0.5201982714131852	0.4905380289343804	0.49569257686718815	0.511178	0.4974408469412537	0.5059547643589193	0.5030836281825876	0.4874664337114266	0.502577	0.5856636744286313	0.50506	0.503801	0.4974815348803314	0.500106	0.5006118894130547	0.49938786290211645	0.49711663271617146	0.510784	0.518495	0.4987407674401657	0.5023064857718067	0.5904333338367734	0.4979404519401225	0.6126724478949765	0.5119095287178386	0.5178147335045168	0.5119095287178386	0.49461572108398516	0.5	0.5085632091970512	0.4987407674401657	0.48479313340662816	0.5187937745233828	0.5042953740490633	0.5212134037838553	0.5	0.49819929012490277	0.497091	0.4987407674401657
0.68	0.5	0.6810590311418102	0.5712283430740581	0.4735382054279304	0.5089321465383789	0.5458280670172163	0.5	0.5838974700225362	0.504696	0.5237985125824588	0.5201982714131852	0.4905380289343804	0.49569257686718815	0.5076298338535463	0.4974408469412537	0.5059547643589193	0.5030836281825876	0.4889610337567772	0.502577	0.582407	0.50506	0.503801	0.4974815348803314	0.4947679849376617	0.5006118894130547	0.49938786290211645	0.49711663271617146	0.5126155321004561	0.518495	0.4987407674401657	0.5023064857718067	0.5904333338367734	0.4979404519401225	0.6126724478949765	0.5119095287178386	0.5257444253485397	0.5119095287178386	0.49461572108398516	0.5	0.5085632091970512	0.5	0.48479313340662816	0.5187937745233828	0.5042953740490633	0.5212134037838553	0.5	0.49819929012490277	0.497091	0.4987407674401657
0.69	0.5	0.6738130715663981	0.5712283430740581	0.4735382054279304	0.5089321465383789	0.5458280670172163	0.5	0.5838974700225362	0.504696	0.5237985125824588	0.5201982714131852	0.4905380289343804	0.49569257686718815	0.5076298338535463	0.4974408469412537	0.5059547643589193	0.5030836281825876	0.4889610337567772	0.502577	0.582407	0.50506	0.503801	0.4974815348803314	0.4947679849376617	0.5006118894130547	0.49938786290211645	0.49711663271617146	0.5126155321004561	0.5204956660648318	0.4987407674401657	0.5023064857718067	0.5904333338367734	0.4979404519401225	0.6126724478949765	0.5119095287178386	0.5211411987510111	0.5119095287178386	0.49461572108398516	0.5	0.5085632091970512	0.5	0.48479313340662816	0.5187937745233828	0.5042953740490633	0.517908	0.5	0.4947679849376617	0.497091	0.4987407674401657
0.7	0.5	0.6738130715663981	0.5712283430740581	0.4735382054279304	0.5089321465383789	0.5458280670172163	0.5	0.5838974700225362	0.504696	0.5237985125824588	0.5201982714131852	0.4905380289343804	0.49569257686718815	0.5076298338535463	0.4974408469412537	0.5059547643589193	0.5030836281825876	0.4889610337567772	0.502577	0.5822188741310518	0.50506	0.503801	0.4974815348803314	0.4954219868204539	0.5006118894130547	0.49938786290211645	0.49711663271617146	0.5126155321004561	0.5204956660648318	0.4987407674401657	0.5023064857718067	0.5871139827616088	0.4979404519401225	0.6085350908944731	0.5119095287178386	0.5211411987510111	0.5119095287178386	0.49461572108398516	0.5	0.5085632091970512	0.5	0.48479313340662816	0.5187937745233828	0.5042953740490633	0.517908	0.5	0.4947679849376617	0.497091	0.4987407674401657
0.71	0.5	0.6738130715663981	0.5712283430740581	0.4735382054279304	0.5089321465383789	0.5458280670172163	0.5	0.5838974700225362	0.504696	0.5237985125824588	0.5201982714131852	0.4905380289343804	0.49569257686718815	0.5076298338535463	0.4989479868889139	0.5059547643589193	0.5047297004898459	0.4889610337567772	0.502577	0.5842421326569175	0.50506	0.503801	0.4974815348803314	0.4954219868204539	0.5006118894130547	0.49938786290211645	0.49711663271617146	0.5126155321004561	0.5180740986344183	0.4987407674401657	0.5023064857718067	0.5871139827616088	0.4979404519401225	0.6085350908944731	0.5119095287178386	0.5214278890468887	0.5119095287178386	0.49461572108398516	0.5	0.5085632091970512	0.5	0.48479313340662816	0.5187937745233828	0.5042953740490633	0.517908	0.5	0.4947679849376617	0.497091	0.4987407674401657
0.72	0.5	0.6738130715663981	0.5712283430740581	0.4735382054279304	0.5089321465383789	0.5458280670172163	0.5	0.5838974700225362	0.504696	0.5258039871620576	0.5201982714131852	0.4905380289343804	0.49569257686718815	0.5076298338535463	0.4989479868889139	0.5059547643589193	0.5047297004898459	0.4889610337567772	0.502577	0.5862913250178691	0.50506	0.503801	0.4974815348803314	0.4954219868204539	0.5006118894130547	0.49938786290211645	0.49711663271617146	0.5126155321004561	0.5180740986344183	0.4987407674401657	0.5023064857718067	0.5871139827616088	0.4979404519401225	0.6006215906808645	0.5119095287178386	0.5193241822940674	0.5119095287178386	0.49461572108398516	0.5	0.5085632091970512	0.5	0.48479313340662816	0.5187937745233828	0.5042953740490633	0.517908	0.5	0.4947679849376617	0.497091	0.4987407674401657
0.73	0.5	0.6624798747707246	0.5682509608945985	0.4735382054279304	0.5089321465383789	0.5458280670172163	0.5	0.5822790682656748	0.504696	0.5258039871620576	0.5201982714131852	0.4905380289343804	0.49569257686718815	0.5076298338535463	0.4989479868889139	0.5059547643589193	0.5047297004898459	0.4889610337567772	0.502577	0.5862913250178691	0.50506	0.503801	0.4974815348803314	0.4954219868204539	0.5006118894130547	0.49938786290211645	0.49711663271617146	0.5126155321004561	0.5143016564282946	0.4987407674401657	0.5023064857718067	0.5871139827616088	0.4979404519401225	0.5967464404263735	0.4974815348803314	0.5170898113968494	0.5119095287178386	0.49461572108398516	0.5	0.5085632091970512	0.5	0.48479313340662816	0.5187937745233828	0.5042953740490633	0.517908	0.5	0.4947679849376617	0.497091	0.4987407674401657
0.74	0.5	0.6469222980577094	0.5682509608945985	0.4735382054279304	0.5089321465383789	0.5458280670172163	0.5	0.5822790682656748	0.504696	0.5258039871620576	0.5201982714131852	0.4905380289343804	0.49569257686718815	0.5076298338535463	0.4989479868889139	0.5059547643589193	0.5047297004898459	0.4836299767221543	0.502577	0.5862913250178691	0.49839936899991355	0.503801	0.4974815348803314	0.4954219868204539	0.5006118894130547	0.500723	0.49711663271617146	0.5126155321004561	0.5143016564282946	0.4987407674401657	0.5023064857718067	0.5871139827616088	0.4979404519401225	0.5937690582469138	0.4974815348803314	0.5166032859401867	0.5119095287178386	0.49461572108398516	0.5	0.5085632091970512	0.5	0.48479313340662816	0.5187937745233828	0.5042953740490633	0.517908	0.5	0.4947679849376617	0.497091	0.4987407674401657
0.75	0.5	0.6460412509720918	0.5710184472237914	0.4735382054279304	0.5089321465383789	0.5458280670172163	0.5	0.5822790682656748	0.504696	0.5258039871620576	0.5201982714131852	0.4905380289343804	0.49569257686718815	0.507577	0.4989479868889139	0.5059547643589193	0.5047297004898459	0.4836299767221543	0.502577	0.5862913250178691	0.49839936899991355	0.503801	0.4974815348803314	0.4954219868204539	0.5006118894130547	0.500723	0.49711663271617146	0.5126155321004561	0.5143016564282946	0.4987407674401657	0.5023064857718067	0.5871139827616088	0.4979404519401225	0.593481	0.4974815348803314	0.521134	0.5119095287178386	0.49461572108398516	0.5	0.5085632091970512	0.5	0.48479313340662816	0.5187937745233828	0.5042953740490633	0.517908	0.5	0.4947679849376617	0.497091	0.4987407674401657
0.76	0.5	0.6460412509720918	0.5710184472237914	0.4735382054279304	0.5089321465383789	0.545288	0.5	0.5822790682656748	0.504696	0.5258039871620576	0.5201982714131852	0.4861484418418229	0.49569257686718815	0.507577	0.4989479868889139	0.5059547643589193	0.5047297004898459	0.4848892092819886	0.502577	0.5862913250178691	0.49839936899991355	0.503801	0.4974815348803314	0.4954219868204539	0.5006118894130547	0.500723	0.49711663271617146	0.5126155321004561	0.5143016564282946	0.4987407674401657	0.5023064857718067	0.5871139827616088	0.4979404519401225	0.5901530746087978	0.4974815348803314	0.5115377131319236	0.5119095287178386	0.49461572108398516	0.5	0.5085632091970512	0.5	0.48479313340662816	0.5187937745233828	0.5042953740490633	0.517908	0.5	0.4947679849376617	0.497091	0.4987407674401657
0.77	0.5	0.6460412509720918	0.5710184472237914	0.4735382054279304	0.5089321465383789	0.545288	0.5	0.5822790682656748	0.504696	0.5258039871620576	0.5201982714131852	0.4861484418418229	0.49569257686718815	0.507577	0.4989479868889139	0.4987407674401657	0.5047297004898459	0.4848892092819886	0.502577	0.5862913250178691	0.49839936899991355	0.503801	0.4974815348803314	0.4954219868204539	0.5006118894130547	0.500723	0.49711663271617146	0.5093657961163275	0.5099275880710459	0.4987407674401657	0.5023064857718067	0.5871139827616088	0.4979404519401225	0.5901530746087978	0.4974815348803314	0.5115377131319236	0.5119095287178386	0.49461572108398516	0.5	0.5085632091970512	0.5	0.48535635068786415	0.5187937745233828	0.5042953740490633	0.517908	0.5	0.4947679849376617	0.497091	0.4987407674401657
0.78	0.5	0.6367932853326189	0.5710184472237914	0.4735382054279304	0.5089321465383789	0.5374526705302058	0.5	0.5822790682656748	0.504696	0.5258039871620576	0.5201982714131852	0.4861484418418229	0.49569257686718815	0.5051189951251513	0.4989479868889139	0.4987407674401657	0.5047297004898459	0.4861484418418229	0.502577	0.5862913250178691	0.49839936899991355	0.503801	0.4974815348803314	0.4954219868204539	0.5006118894130547	0.500723	0.49711663271617146	0.5093657961163275	0.5065312000382495	0.4987407674401657	0.5023064857718067	0.5871139827616088	0.4979404519401225	0.5901530746087978	0.4974815348803314	0.5060110674734136	0.5119095287178386	0.49461572108398516	0.5	0.5085632091970512	0.5	0.48535635068786415	0.5187937745233828	0.5042953740490633	0.517908	0.5	0.4947679849376617	0.497091	0.4987407674401657
0.79	0.5	0.6343574704660667	0.5710184472237914	0.4735382054279304	0.5089321465383789	0.5374526705302058	0.5	0.5822790682656748	0.504696	0.5258039871620576	0.5201982714131852	0.4861484418418229	0.49569257686718815	0.5051189951251513	0.4989479868889139	0.4987407674401657	0.5064488049059968	0.48866690696149145	0.502577	0.5862913250178691	0.49839936899991355	0.503801	0.4974815348803314	0.4954219868204539	0.5006118894130547	0.500723	0.49711663271617146	0.5093657961163275	0.5062773559054786	0.4987407674401657	0.5023064857718067	0.5871139827616088	0.4979404519401225	0.5901530746087978	0.4974815348803314	0.5060516057618659	0.5119095287178386	0.49461572108398516	0.5	0.5085632091970512	0.5	0.48535635068786415	0.5187937745233828	0.5042953740490633	0.517908	0.5	0.4947679849376617	0.497091	0.4987407674401657
0.8	0.5	0.6343574704660667	0.5710184472237914	0.46906688428478405	0.5089321465383789	0.5374526705302058	0.5	0.5822790682656748	0.504696	0.5258039871620576	0.5201982714131852	0.48740767440165716	0.49569257686718815	0.5051189951251513	0.4989479868889139	0.4987407674401657	0.5102113553062516	0.48866690696149145	0.502577	0.5883679284109647	0.49839936899991355	0.503801	0.4974815348803314	0.4954219868204539	0.5006118894130547	0.49774536711712136	0.49711663271617146	0.5093657961163275	0.5078942247744742	0.4987407674401657	0.5023064857718067	0.5871139827616088	0.4979404519401225	0.5901530746087978	0.4974815348803314	0.5060516057618659	0.5119095287178386	0.49461572108398516	0.5	0.5085632091970512	0.5	0.48535635068786415	0.5187937745233828	0.5042953740490633	0.517908	0.5	0.4947679849376617	0.497091	0.4987407674401657
0.81	0.5	0.6386122854399078	0.5674362707870069	0.46906688428478405	0.5089321465383789	0.5374526705302058	0.5	0.5822790682656748	0.504696	0.5258039871620576	0.5201982714131852	0.48740767440165716	0.49569257686718815	0.5082023422100591	0.4989479868889139	0.4987407674401657	0.5107090554677739	0.48866690696149145	0.502577	0.5883679284109647	0.491185	0.5001	0.4974815348803314	0.4954219868204539	0.5006118894130547	0.49774536711712136	0.49711663271617146	0.5093657961163275	0.5046600780653603	0.4987407674401657	0.5023064857718067	0.5871139827616088	0.4979404519401225	0.5901530746087978	0.4974815348803314	0.5060516057618659	0.5119095287178386	0.49461572108398516	0.5	0.5085632091970512	0.5	0.48535635068786415	0.5187937745233828	0.5042953740490633	0.517908	0.5	0.4954219868204539	0.497091	0.4987407674401657
0.82	0.5	0.6386122854399078	0.5674362707870069	0.46906688428478405	0.5089321465383789	0.5374526705302058	0.5	0.5822790682656748	0.504696	0.5281639522181264	0.5201982714131852	0.48740767440165716	0.49569257686718815	0.5115681302775865	0.4989479868889139	0.4987407674401657	0.5107090554677739	0.48866690696149145	0.502577	0.5883679284109647	0.491185	0.5001	0.4974815348803314	0.4966812193802882	0.5006118894130547	0.49774536711712136	0.49711663271617146	0.5093657961163275	0.5046600780653603	0.4987407674401657	0.5023064857718067	0.5871139827616088	0.4979404519401225	0.5910609104760904	0.4974815348803314	0.5028994632244104	0.5119095287178386	0.49461572108398516	0.5	0.5085632091970512	0.5	0.4869578938775881	0.5187937745233828	0.5042953740490633	0.517908	0.5	0.4954219868204539	0.497091	0.4987407674401657
0.83	0.5	0.6386122854399078	0.560367	0.46906688428478405	0.5089321465383789	0.5344752883507463	0.5	0.5822790682656748	0.504696	0.5281639522181264	0.5201982714131852	0.48740767440165716	0.49569257686718815	0.5115681302775865	0.4989479868889139	0.5	0.5107090554677739	0.48866690696149145	0.502577	0.5883679284109647	0.491185	0.4962655566314987	0.4974815348803314	0.4966812193802882	0.5006118894130547	0.49774536711712136	0.49711663271617146	0.5093657961163275	0.5046600780653603	0.4987407674401657	0.5023064857718067	0.5871139827616088	0.4979404519401225	0.5910609104760904	0.4974815348803314	0.5028994632244104	0.5119095287178386	0.49461572108398516	0.5	0.5085632091970512	0.5	0.4869578938775881	0.5187937745233828	0.5042953740490633	0.517908	0.5	0.4966812193802882	0.497091	0.4987407674401657
0.84	0.5	0.6400425560311421	0.5521215996403394	0.4714477969778522	0.5089321465383789	0.5344752883507463	0.5	0.5822790682656748	0.504696	0.5281639522181264	0.5201982714131852	0.48740767440165716	0.49569257686718815	0.5104552113350032	0.4989479868889139	0.5	0.5107090554677739	0.48866690696149145	0.502577	0.5759571742057207	0.491185	0.49275045027359016	0.4974815348803314	0.4966812193802882	0.5006118894130547	0.49774536711712136	0.49711663271617146	0.5093657961163275	0.5019710375679801	0.4987407674401657	0.5023064857718067	0.5871139827616088	0.4979404519401225	0.5910609104760904	0.4974815348803314	0.5028994632244104	0.5119095287178386	0.49461572108398516	0.5	0.5085632091970512	0.5	0.4869578938775881	0.5187937745233828	0.5042953740490633	0.517908	0.5	0.4966812193802882	0.497091	0.4987407674401657
0.85	0.5	0.6391426379662282	0.5506414122779134	0.4714477969778522	0.5089321465383789	0.5344058410240649	0.5	0.5822790682656748	0.504696	0.530688	0.5201982714131852	0.48740767440165716	0.49569257686718815	0.5104552113350032	0.5019710375679801	0.5	0.5107090554677739	0.48866690696149145	0.502577	0.5759571742057207	0.491185	0.49275045027359016	0.4974815348803314	0.4966812193802882	0.49622230232049713	0.4991054714564626	0.49711663271617146	0.5055898621947594	0.4989936553885204	0.4987407674401657	0.5023064857718067	0.5871139827616088	0.4979404519401225	0.5910609104760904	0.4974815348803314	0.5028994632244104	0.5119095287178386	0.49461572108398516	0.5	0.5085632091970512	0.5	0.4869578938775881	0.5187937745233828	0.5042953740490633	0.517908	0.5	0.4966812193802882	0.497091	0.4987407674401657
0.86	0.5	0.6391426379662282	0.5475346222234282	0.4714477969778522	0.5089321465383789	0.5344058410240649	0.5	0.5822790682656748	0.504696	0.5334181554314996	0.5164284853658206	0.48740767440165716	0.49569257686718815	0.5104552113350032	0.5019710375679801	0.5	0.5107090554677739	0.48866690696149145	0.502577	0.5725179746306727	0.491185	0.49275045027359016	0.4974815348803314	0.4966812193802882	0.49622230232049713	0.4991054714564626	0.49711663271617146	0.5055898621947594	0.4989936553885204	0.4987407674401657	0.5023064857718067	0.5871139827616088	0.4979404519401225	0.5930576351089212	0.4974815348803314	0.5037880116449032	0.5119095287178386	0.49461572108398516	0.5	0.5087714825331807	0.5	0.4869578938775881	0.5187937745233828	0.5042953740490633	0.517908	0.5	0.4966812193802882	0.497091	0.4987407674401657
0.87	0.5	0.6358256846117957	0.5444091844626221	0.4714477969778522	0.5089321465383789	0.5344058410240649	0.5	0.5822790682656748	0.5017181496196254	0.5299166709041986	0.5102501384079826	0.48740767440165716	0.49569257686718815	0.5104552113350032	0.5019710375679801	0.5	0.5107090554677739	0.48866690696149145	0.502577	0.5644880347616142	0.491185	0.49275045027359016	0.4974815348803314	0.4966812193802882	0.49622230232049713	0.4991054714564626	0.49711663271617146	0.5055898621947594	0.4991054714564626	0.4987407674401657	0.5023064857718067	0.5871139827616088	0.4979404519401225	0.5892227266094175	0.4974815348803314	0.5006010257677667	0.5119095287178386	0.49461572108398516	0.5	0.5087714825331807	0.5	0.4869578938775881	0.5153612793619717	0.5006118894130547	0.517908	0.5	0.4966812193802882	0.497091	0.4987407674401657
0.88	0.5	0.6364059512689522	0.5413689000564054	0.4714477969778522	0.5089321465383789	0.5344058410240649	0.5	0.5822790682656748	0.5017181496196254	0.5299166709041986	0.5102501384079826	0.48740767440165716	0.49569257686718815	0.5104552113350032	0.5019710375679801	0.5	0.5107090554677739	0.48866690696149145	0.502577	0.5644880347616142	0.491185	0.49275045027359016	0.4974815348803314	0.4966812193802882	0.49622230232049713	0.4991054714564626	0.49711663271617146	0.5055898621947594	0.4991054714564626	0.4987407674401657	0.5023064857718067	0.5871139827616088	0.4979404519401225	0.5892227266094175	0.4974815348803314	0.5006010257677667	0.5119095287178386	0.49461572108398516	0.5	0.5087714825331807	0.5	0.4869578938775881	0.5153612793619717	0.5006118894130547	0.517908	0.5	0.4966812193802882	0.497091	0.4987407674401657
0.89	0.5	0.6342958767379956	0.5413689000564054	0.4714477969778522	0.5089321465383789	0.5344058410240649	0.5	0.5792110873913752	0.5017181496196254	0.5299166709041986	0.5102501384079826	0.48740767440165716	0.49569257686718815	0.5104552113350032	0.5019710375679801	0.5	0.5107090554677739	0.48866690696149145	0.502577	0.5644880347616142	0.491185	0.49275045027359016	0.4974815348803314	0.4966812193802882	0.49622230232049713	0.49612808927700297	0.49711663271617146	0.5055898621947594	0.4991054714564626	0.4987407674401657	0.5023064857718067	0.5871139827616088	0.4979404519401225	0.5892227266094175	0.4974815348803314	0.5006010257677667	0.5119095287178386	0.49461572108398516	0.5	0.5087714825331807	0.5	0.4869578938775881	0.5153612793619717	0.5006118894130547	0.517908	0.5	0.4966812193802882	0.49411398305486937	0.4987407674401657
0.9	0.5	0.6334806446812548	0.5246897850335124	0.4714477969778522	0.5089321465383789	0.5344058410240649	0.5	0.5760509233881813	0.5017181496196254	0.5299166709041986	0.5102501384079826	0.48740767440165716	0.49569257686718815	0.5089791539861945	0.5040481886523056	0.5	0.5107090554677739	0.48866690696149145	0.502577	0.5644880347616142	0.491185	0.49275045027359016	0.4974815348803314	0.4966812193802882	0.49622230232049713	0.49612808927700297	0.49711663271617146	0.5055898621947594	0.49612808927700297	0.4987407674401657	0.5023064857718067	0.5871139827616088	0.4979404519401225	0.5912462885554061	0.4974815348803314	0.5006010257677667	0.5119095287178386	0.49461572108398516	0.5	0.5089835036993285	0.5	0.4896662953451186	0.5153612793619717	0.5006118894130547	0.517908	0.5	0.4966812193802882	0.49411398305486937	0.4987407674401657
0.91	0.5	0.6240889226038971	0.5246897850335124	0.4714477969778522	0.5089321465383789	0.5344058410240649	0.5	0.5721355394869808	0.5017181496196254	0.5266678872061004	0.5102501384079826	0.48740767440165716	0.49569257686718815	0.5089791539861945	0.5040481886523056	0.5	0.5098499806579612	0.48866690696149145	0.502577	0.5644880347616142	0.491185	0.49275045027359016	0.4987407674401657	0.4966812193802882	0.49622230232049713	0.49612808927700297	0.49711663271617146	0.5055898621947594	0.49612808927700297	0.4987407674401657	0.5023064857718067	0.5871139827616088	0.4979404519401225	0.5928464675809614	0.4974815348803314	0.5006010257677667	0.5119095287178386	0.49461572108398516	0.5	0.5089835036993285	0.5	0.4896662953451186	0.5153612793619717	0.5006118894130547	0.517908	0.5	0.4966812193802882	0.49411398305486937	0.4987407674401657
0.92	0.5	0.6111749042581807	0.5246897850335124	0.4714477969778522	0.5089321465383789	0.5344058410240649	0.5	0.5597746311156891	0.5017181496196254	0.5266678872061004	0.5102501384079826	0.48740767440165716	0.49569257686718815	0.5089791539861945	0.5040481886523056	0.5	0.5098499806579612	0.48866690696149145	0.502577	0.5644880347616142	0.491185	0.49275045027359016	0.4987407674401657	0.4966812193802882	0.49622230232049713	0.49612808927700297	0.49711663271617146	0.5055898621947594	0.49612808927700297	0.4987407674401657	0.5023064857718067	0.5865349290828765	0.4979404519401225	0.5928464675809614	0.4987407674401657	0.4969938228228284	0.5119095287178386	0.4964927932932998	0.5	0.5089835036993285	0.5	0.4896662953451186	0.5153612793619717	0.5006118894130547	0.517908	0.5	0.4966812193802882	0.49411398305486937	0.4987407674401657
0.93	0.5	0.609465	0.5215519250230187	0.4714477969778522	0.5089321465383789	0.5344058410240649	0.5	0.5597746311156891	0.5017181496196254	0.5259217111956589	0.5102501384079826	0.48740767440165716	0.49569257686718815	0.511509	0.5040481886523056	0.5	0.5098499806579612	0.48866690696149145	0.502577	0.5644880347616142	0.491185	0.49275045027359016	0.4987407674401657	0.4966812193802882	0.49622230232049713	0.49612808927700297	0.49711663271617146	0.5055898621947594	0.49612808927700297	0.4987407674401657	0.49879952674993516	0.5765468271692935	0.4979404519401225	0.5928464675809614	0.4987407674401657	0.4969938228228284	0.5119095287178386	0.4964927932932998	0.5	0.5089835036993285	0.5	0.4896662953451186	0.5153612793619717	0.5006118894130547	0.517908	0.5	0.4966812193802882	0.49411398305486937	0.4987407674401657
0.94	0.5	0.5991828529259492	0.5154692968130539	0.4714477969778522	0.5089321465383789	0.5344058410240649	0.5	0.5597746311156891	0.5017181496196254	0.5128119605314068	0.5102501384079826	0.48740767440165716	0.49569257686718815	0.511509	0.5040481886523056	0.5	0.5098499806579612	0.48866690696149145	0.502577	0.5639508652498033	0.491185	0.49275045027359016	0.4987407674401657	0.4966812193802882	0.49622230232049713	0.49612808927700297	0.49711663271617146	0.5051544488588761	0.49612808927700297	0.4987407674401657	0.49879952674993516	0.5765468271692935	0.5004589170597911	0.5890308655363358	0.4987407674401657	0.4969938228228284	0.5119095287178386	0.4964927932932998	0.5	0.5089835036993285	0.5	0.4896662953451186	0.5153612793619717	0.5006118894130547	0.517908	0.5	0.4966812193802882	0.49411398305486937	0.4987407674401657
0.95	0.5	0.5862411520025455	0.5154692968130539	0.4714477969778522	0.5089321465383789	0.5363755131476124	0.5	0.5597746311156891	0.5017181496196254	0.5078004207021029	0.5102501384079826	0.48740767440165716	0.49569257686718815	0.511509	0.5040481886523056	0.5	0.5098499806579612	0.48866690696149145	0.502577	0.5639508652498033	0.491185	0.49275045027359016	0.4987407674401657	0.4966812193802882	0.49622230232049713	0.49612808927700297	0.49711663271617146	0.5051544488588761	0.49612808927700297	0.4987407674401657	0.49879952674993516	0.5765468271692935	0.5004589170597911	0.5890308655363358	0.4987407674401657	0.49280597928928477	0.5119095287178386	0.4964927932932998	0.5	0.5108121929940125	0.5	0.4896662953451186	0.5153612793619717	0.5006118894130547	0.5141701723344697	0.5	0.4966812193802882	0.49411398305486937	0.4987407674401657
0.96	0.5	0.5780566075202915	0.5154692968130539	0.4714477969778522	0.5059547643589193	0.5363755131476124	0.5	0.5597746311156891	0.5017181496196254	0.5078004207021029	0.5102501384079826	0.48866690696149145	0.49569257686718815	0.511509	0.5040481886523056	0.5	0.5089909058481484	0.48866690696149145	0.502577	0.5633222726408307	0.491185	0.49275045027359016	0.4987407674401657	0.4966812193802882	0.49622230232049713	0.49612808927700297	0.49711663271617146	0.5051544488588761	0.497529	0.4987407674401657	0.49879952674993516	0.5765468271692935	0.5004589170597911	0.5890308655363358	0.4987407674401657	0.49280597928928477	0.5119095287178386	0.4964927932932998	0.5	0.5072591838119311	0.5	0.4896662953451186	0.5153612793619717	0.5006118894130547	0.5102178108851179	0.5	0.4966812193802882	0.49411398305486937	0.4987407674401657
0.97	0.5	0.5577680004604484	0.5139402817800042	0.4714477969778522	0.5059547643589193	0.5357627092432742	0.5	0.5564467324618001	0.5017181496196254	0.5078004207021029	0.5102501384079826	0.48866690696149145	0.4972443375875927	0.511509	0.5040481886523056	0.5	0.5089909058481484	0.48866690696149145	0.502577	0.5633222726408307	0.49244460464099427	0.49275045027359016	0.4987407674401657	0.4966812193802882	0.49622230232049713	0.49612808927700297	0.49711663271617146	0.5051544488588761	0.497529	0.4987407674401657	0.49879952674993516	0.5765468271692935	0.5004589170597911	0.5878746205293703	0.4987407674401657	0.49280597928928477	0.5119095287178386	0.4964927932932998	0.5	0.5070777042166329	0.5	0.4907438103609881	0.5153612793619717	0.5006118894130547	0.5071039588541609	0.5	0.4966812193802882	0.4955749591737176	0.4987407674401657
0.98	0.5	0.5458096140497537	0.5139402817800042	0.4714477969778522	0.5059547643589193	0.5351510005581464	0.5	0.5564467324618001	0.5017181496196254	0.5077644596130673	0.5064136814187103	0.48866690696149145	0.4972443375875927	0.511509	0.5005059245076067	0.5	0.5089909058481484	0.48866690696149145	0.4974815348803314	0.5559169952577871	0.49622230232049713	0.49364379337866726	0.4987407674401657	0.4966812193802882	0.49622230232049713	0.49612808927700297	0.49711663271617146	0.5051544488588761	0.497529	0.4987407674401657	0.49879952674993516	0.5765468271692935	0.5004589170597911	0.5760506787276294	0.4987407674401657	0.49446869896714707	0.5119095287178386	0.4964927932932998	0.5	0.5000406549864255	0.5	0.4907438103609881	0.5061910988611436	0.5006118894130547	0.5071039588541609	0.5	0.4966812193802882	0.4955749591737176	0.4987407674401657
0.99	0.5	0.5231982640694595	0.5139402817800042	0.4727675526053908	0.4987407674401657	0.5351510005581464	0.5	0.5518555403924877	0.5017181496196254	0.5102460339810164	0.5064136814187103	0.48866690696149145	0.4972443375875927	0.5062607090654466	0.5019769878044057	0.5	0.5089909058481484	0.48866690696149145	0.4987407674401657	0.5574961431035286	0.49622230232049713	0.49364379337866726	0.4987407674401657	0.4966812193802882	0.49622230232049713	0.49612808927700297	0.49711663271617146	0.5021770666794164	0.497529	0.4987407674401657	0.49879952674993516	0.5718836595557604	0.5004589170597911	0.5741848141603593	0.4987407674401657	0.49446869896714707	0.5119095287178386	0.4964927932932998	0.5	0.5000395562030086	0.5	0.4907438103609881	0.5046142588641247	0.5006118894130547	0.5010114841111806	0.5	0.4966812193802882	0.4955749591737176	0.4987407674401657
OS AUC
threshold	1p gain	1p loss	1q gain	1q loss	10p gain	10p loss	10q gain	10q loss	11p gain	11p loss	11q gain	11q loss	12p gain	12p loss	12q gain	12q loss	13q gain	13q loss	14q gain	14q loss	15q gain	15q loss	16p gain	16p loss	16q gain	16q loss	17p gain	17p loss	17q gain	17q loss	18p gain	18p loss	18q gain	18q loss	19p gain	19p loss	19q gain	19q loss	2p gain	2p loss	2q gain	2q loss	20p gain	20p loss	20q gain	20q loss	21q gain	21q loss	22q gain
0.01	0.5562546610879286	0.6858951590418427	0.6110593268231157	0.4778768019564543	0.5189133448971464	0.5486490488567606	0.5144167403543244	0.5788454254864633	0.5220820064141881	0.5927356228063819	0.534198	0.5713709186456624	0.4922799622709286	0.5473143998336558	0.5105292062536022	0.5738262134629872	0.5171903729173609	0.5397060142758726	0.5218584880830685	0.6095077635472143	0.5283049650634459	0.5270262676597318	0.5172999342560476	0.5376528938149612	0.5141077647790382	0.5483004610575245	0.5109469970384627	0.5452811851109142	0.5681704351029244	0.5473498185214095	0.5105446704425437	0.5746761026699391	0.49349176247758336	0.5921387553486459	0.5501857768067048	0.5254115447759165	0.5315794163696095	0.5073952791912961	0.5133320341005883	0.5913876216650112	0.5078690579499383	0.566208	0.5464456427248091	0.49079874429329806	0.5703275667139313	0.49877314763540814	0.5156058489157459	0.5119954370280342	0.5300759664902623
0.02	0.5596786103971333	0.6795299356188159	0.6110593268231157	0.4794973895451931	0.5161741854280817	0.5434635937936091	0.5144167403543244	0.5809188781445374	0.513799	0.5887010302681365	0.5232396347804829	0.579109	0.49340929190626953	0.5390900486619338	0.5051605840558325	0.5681397307263536	0.5121815970437306	0.5345375140093309	0.5170529079649604	0.630334	0.5300987902017674	0.5245874158553323	0.5134898136284658	0.531958	0.5141077647790382	0.5427379993452364	0.5109469970384627	0.5452811851109142	0.5733212554178438	0.5387885226851604	0.5105446704425437	0.5746761026699391	0.49349176247758336	0.5921387553486459	0.5403088893657435	0.5317909967154816	0.5333156239947768	0.5038559417033569	0.5133320341005883	0.5920173721240444	0.5074417477287441	0.5456536321218327	0.5464456427248091	0.5120961317994436	0.5705679478203135	0.497071	0.5173239622307579	0.5119954370280342	0.5225684799582763
0.03	0.5362169466452845	0.6793500270981674	0.6142838943059745	0.4802406495234409	0.5133320341005883	0.5385932161627166	0.5048055801181082	0.5907544992036364	0.513799	0.5940566073173432	0.5232396347804829	0.5567796843027698	0.49340929190626953	0.5385907413967286	0.5051605840558325	0.5802153637415087	0.5121815970437306	0.5290776936593387	0.5074417477287441	0.6332531748574637	0.5177118275699828	0.5511161621966331	0.5149952546230478	0.5301063202998946	0.5141077647790382	0.5346035968773095	0.5055523882831702	0.5372653583343404	0.5733212554178438	0.5290070068325081	0.5105446704425437	0.5746761026699391	0.49349176247758336	0.5921387553486459	0.5353483017115342	0.5317909967154816	0.5333156239947768	0.5174926897656259	0.5144167403543244	0.5794640647638502	0.5074417477287441	0.5505797208434308	0.5464456427248091	0.5057390903244354	0.5718007074653582	0.497071	0.5173239622307579	0.5145238791879104	0.5225684799582763
0.04	0.5313001897153932	0.6836309035530348	0.6142838943059745	0.4757579940523827	0.5133320341005883	0.5385932161627166	0.5	0.6084778602288623	0.513799	0.5895833667968369	0.5232396347804829	0.5429733316404656	0.49340929190626953	0.5385907413967286	0.5051605840558325	0.5802153637415087	0.5121815970437306	0.5290776936593387	0.5074417477287441	0.6291881438560674	0.5177118275699828	0.5431521289007372	0.5166409405312454	0.5336781857779506	0.5141077647790382	0.5383321624371931	0.5055523882831702	0.5372653583343404	0.5733212554178438	0.524201	0.5105446704425437	0.5698280412529936	0.49349176247758336	0.5921387553486459	0.5303694778766073	0.5341289352101931	0.5333156239947768	0.5134498804284272	0.5096111602362163	0.5663153296636986	0.5074417477287441	0.5181187287086596	0.5464456427248091	0.5057390903244354	0.5718007074653582	0.5059626086555552	0.5173239622307579	0.5148526827925838	0.5225684799582763
0.05	0.529487	0.6865068366484519	0.6142838943059745	0.476074	0.5133320341005883	0.553187	0.5	0.6172198135330522	0.513799	0.5864891862273839	0.5232396347804829	0.5275550215678517	0.49340929190626953	0.5392946961836693	0.5051605840558325	0.5802153637415087	0.5121815970437306	0.5290776936593387	0.5074417477287441	0.630266	0.5177118275699828	0.5332729601145008	0.5031029227137996	0.5353765979959801	0.5141077647790382	0.5383321624371931	0.49829734259569153	0.5362227421679965	0.5733212554178438	0.5243279377137845	0.5105446704425437	0.5698280412529936	0.49349176247758336	0.5989664203076954	0.5303694778766073	0.5337320871263537	0.5285100438766688	0.5134498804284272	0.5096111602362163	0.5663153296636986	0.5074417477287441	0.514419	0.5464456427248091	0.5020182164600636	0.5718007074653582	0.5041876289675358	0.5173239622307579	0.5148526827925838	0.5225684799582763
0.06	0.5246813577349698	0.687952	0.6142838943059745	0.476074	0.5133320341005883	0.5558748962915554	0.5	0.6265649948959142	0.5052723352212719	0.5729718897138543	0.5232396347804829	0.5275550215678517	0.49340929190626953	0.537376	0.5051605840558325	0.5753219409783367	0.5121815970437306	0.5249896032759704	0.5074417477287441	0.634791	0.5177118275699828	0.5332729601145008	0.5031029227137996	0.5312673529068184	0.5141077647790382	0.5399142157720258	0.49829734259569153	0.5362227421679965	0.5733212554178438	0.5243279377137845	0.5105446704425437	0.5698280412529936	0.49349176247758336	0.6042021579010309	0.5303694778766073	0.5337320871263537	0.5285100438766688	0.5134498804284272	0.5096111602362163	0.5614517138685924	0.5074417477287441	0.5251935130891521	0.5477198854697595	0.4993820488494276	0.5725729062932007	0.5041876289675358	0.5173239622307579	0.5148526827925838	0.5225684799582763
0.07	0.5186043693218602	0.6890014707671673	0.6142838943059745	0.476074	0.5133320341005883	0.5572390937289624	0.5	0.6240789246651081	0.5052723352212719	0.5729718897138543	0.5247371645235277	0.5303843862006212	0.49340929190626953	0.537376	0.5051605840558325	0.5704782049787458	0.5121815970437306	0.5199229171807019	0.5074417477287441	0.6101031191746865	0.5177118275699828	0.5332729601145008	0.5031029227137996	0.525606	0.5141077647790382	0.5399142157720258	0.49829734259569153	0.5362227421679965	0.5733212554178438	0.525606	0.5105446704425437	0.5698280412529936	0.49457646873131944	0.6265504368297481	0.5303694778766073	0.5350306428932602	0.5285100438766688	0.5072122323971172	0.5096111602362163	0.5614517138685924	0.5074417477287441	0.524277	0.5477198854697595	0.4993820488494276	0.5725729062932007	0.5063570414750079	0.5173239622307579	0.5148526827925838	0.5225684799582763
0.08	0.5186043693218602	0.6904516440523808	0.6176925633712842	0.476074	0.5133320341005883	0.5572390937289624	0.5	0.6187888413987932	0.5052723352212719	0.5729718897138543	0.5247371645235277	0.5231675814230625	0.49340929190626953	0.5348853580970631	0.5051605840558325	0.5641496049857821	0.5121815970437306	0.5211659091059272	0.502636	0.6106626837530131	0.5177118275699828	0.5332729601145008	0.5052723352212719	0.5224269575698357	0.5141077647790382	0.5399142157720258	0.49829734259569153	0.5362227421679965	0.5748182996837458	0.5263589041145829	0.5020182164600636	0.5820190570042273	0.49457646873131944	0.6101300813845292	0.5253689985770778	0.5355898862006254	0.5285100438766688	0.5011995710572771	0.5096111602362163	0.5626247366221964	0.503721	0.5204867752609313	0.5477198854697595	0.4993820488494276	0.5725729062932007	0.5063570414750079	0.5173239622307579	0.5161154050703733	0.5226342187615185
0.09	0.5186043693218602	0.6904516440523808	0.6112999419595772	0.4809070294267147	0.5133320341005883	0.5572390937289624	0.5	0.6161380241409905	0.5052723352212719	0.5729718897138543	0.5247371645235277	0.5231675814230625	0.49340929190626953	0.5348853580970631	0.5051605840558325	0.5682569579571801	0.5121815970437306	0.5211659091059272	0.502636	0.619195	0.5177118275699828	0.5332729601145008	0.5052723352212719	0.5237083134079678	0.5141077647790382	0.5399142157720258	0.49829734259569153	0.5362227421679965	0.5748182996837458	0.5213328688340196	0.5020182164600636	0.5820190570042273	0.49457646873131944	0.6136493746852834	0.5253689985770778	0.5355898862006254	0.5285100438766688	0.5011995710572771	0.5096111602362163	0.5626247366221964	0.503721	0.5207732555000983	0.5477198854697595	0.4993820488494276	0.5725729062932007	0.5063570414750079	0.5173239622307579	0.5161154050703733	0.5226342187615185
0.1	0.5186043693218602	0.6904516440523808	0.6112999419595772	0.47920717115362144	0.5133320341005883	0.5586182152486717	0.5	0.6116447704846287	0.5052723352212719	0.5753252615989466	0.5247371645235277	0.5262064729226972	0.49340929190626953	0.5348853580970631	0.5051605840558325	0.5708529945784852	0.5121815970437306	0.5309042453792705	0.502636	0.6207451593951079	0.5177118275699828	0.5332729601145008	0.5052723352212719	0.49854205244731725	0.5141077647790382	0.5388193673235742	0.49829734259569153	0.5362227421679965	0.5748182996837458	0.5213328688340196	0.5020182164600636	0.5833473362698518	0.49457646873131944	0.6150151991850032	0.523877	0.5381903494002278	0.5285100438766688	0.5026282898344107	0.5096111602362163	0.563902	0.503721	0.5176944002266024	0.5477198854697595	0.4993820488494276	0.5725729062932007	0.5063570414750079	0.5173239622307579	0.5161154050703733	0.5226342187615185
0.11	0.5159682017112242	0.6904516440523808	0.613033	0.5311101289505459	0.5133320341005883	0.5586182152486717	0.5	0.6116447704846287	0.5052723352212719	0.5713180788844613	0.5247371645235277	0.5262064729226972	0.49340929190626953	0.5348853580970631	0.5051605840558325	0.5888211287356844	0.5121815970437306	0.5272531673861219	0.502636	0.625459	0.5177118275699828	0.5332729601145008	0.5052723352212719	0.5108426948840366	0.5141077647790382	0.5334053942080345	0.49829734259569153	0.5362227421679965	0.5748182996837458	0.5213328688340196	0.5020182164600636	0.5833473362698518	0.49457646873131944	0.6150151991850032	0.523877	0.5335615988721514	0.5285100438766688	0.49782270971630255	0.5096111602362163	0.563902	0.503721	0.5190156832110739	0.5477198854697595	0.4993820488494276	0.5725729062932007	0.5015514613568999	0.5173239622307579	0.5161154050703733	0.5243079536524389
0.12	0.5159682017112242	0.6904516440523808	0.613033	0.526122	0.5133320341005883	0.5586182152486717	0.5	0.6116447704846287	0.5052723352212719	0.5713180788844613	0.5247371645235277	0.5294439066953103	0.49340929190626953	0.5348853580970631	0.5051605840558325	0.5888211287356844	0.5121815970437306	0.5240871784041373	0.502636	0.6270524484653544	0.5177118275699828	0.5332729601145008	0.5052723352212719	0.5121469700975505	0.5083204702656227	0.5280248886286985	0.49829734259569153	0.5362227421679965	0.5748182996837458	0.5213328688340196	0.5020182164600636	0.5846832435683351	0.49457646873131944	0.6153430173822578	0.523877	0.5335615988721514	0.5304221951207352	0.497913	0.5096111602362163	0.552812	0.5048055801181082	0.5216971369401222	0.5477198854697595	0.4993820488494276	0.5725729062932007	0.5015514613568999	0.5173239622307579	0.5161154050703733	0.5243079536524389
0.13	0.5159682017112242	0.6904516440523808	0.613033	0.515827	0.5133320341005883	0.5529029358072054	0.5	0.6132122595867288	0.5052723352212719	0.5713180788844613	0.5247371645235277	0.5294439066953103	0.49340929190626953	0.5348853580970631	0.5051605840558325	0.5824604497574192	0.5121815970437306	0.5162037708779498	0.502636	0.6286574314440442	0.5177118275699828	0.5332729601145008	0.5052723352212719	0.5121469700975505	0.5083204702656227	0.5239495067882431	0.49829734259569153	0.5362227421679965	0.5748182996837458	0.5165272887159116	0.5020182164600636	0.5846832435683351	0.49457646873131944	0.6153430173822578	0.5249614107968681	0.5335615988721514	0.5304221951207352	0.497913	0.5096111602362163	0.552812	0.5048055801181082	0.5212543382270585	0.5477198854697595	0.4993820488494276	0.5725729062932007	0.5015514613568999	0.5173239622307579	0.5161154050703733	0.5243079536524389
0.14	0.5111626215931161	0.6919066306642633	0.613033	0.5077671389537833	0.5133320341005883	0.5529029358072054	0.5	0.6132122595867288	0.5052723352212719	0.5608841978149849	0.5247371645235277	0.5302230622560232	0.49340929190626953	0.5348853580970631	0.5051605840558325	0.5828913385747119	0.5121815970437306	0.5137244988175698	0.502636	0.6325904485847237	0.5177118275699828	0.5332729601145008	0.5052723352212719	0.512362	0.5083204702656227	0.525267	0.49829734259569153	0.5362227421679965	0.5697087437596953	0.5102356948672575	0.5020182164600636	0.5846832435683351	0.49457646873131944	0.6153430173822578	0.5260461170506042	0.5335615988721514	0.5325937994549903	0.497913	0.5096111602362163	0.552812	0.5048055801181082	0.5212543382270585	0.5477198854697595	0.4993820488494276	0.5725729062932007	0.5015514613568999	0.5173239622307579	0.5072236471521434	0.5189133448971464
0.15	0.5111626215931161	0.693367	0.6068691168113354	0.5143218122757554	0.5133320341005883	0.5529029358072054	0.5	0.6132122595867288	0.5052723352212719	0.5640609249842835	0.5247371645235277	0.5302230622560232	0.49340929190626953	0.5348853580970631	0.5051605840558325	0.5783443224261365	0.5121815970437306	0.5137244988175698	0.502636	0.6334957160717324	0.5177118275699828	0.5351188281799665	0.5052723352212719	0.512362	0.5083204702656227	0.5266206844310947	0.49829734259569153	0.5354	0.5697087437596953	0.5102356948672575	0.5020182164600636	0.5846832435683351	0.49457646873131944	0.6166999284489117	0.5260461170506042	0.5348620313231308	0.5325937994549903	0.49932558981853975	0.5096111602362163	0.552812	0.5048055801181082	0.5225791429176447	0.5477198854697595	0.4993820488494276	0.5725729062932007	0.5015514613568999	0.5173239622307579	0.5072236471521434	0.5141077647790382
0.16	0.5111626215931161	0.693367	0.6068691168113354	0.518858	0.5133320341005883	0.5529029358072054	0.5	0.6148009675623665	0.5063570414750079	0.5640609249842835	0.5247371645235277	0.5292861576187593	0.49340929190626953	0.5348853580970631	0.5051605840558325	0.6018234546621608	0.5121815970437306	0.5137244988175698	0.502636	0.6326775265124989	0.5177118275699828	0.5306431966753923	0.5052723352212719	0.512362	0.5083204702656227	0.5210406407344662	0.49829734259569153	0.5354	0.5697087437596953	0.5054301147491493	0.5020182164600636	0.5846832435683351	0.49457646873131944	0.6166999284489117	0.5260461170506042	0.5348620313231308	0.5325937994549903	0.49932558981853975	0.5096111602362163	0.552812	0.5048055801181082	0.5176336610494814	0.5477198854697595	0.4993820488494276	0.5725729062932007	0.5015514613568999	0.5173239622307579	0.5360832180185668	0.5141077647790382
0.17	0.5122473278468521	0.693367	0.6068691168113354	0.5043292076875222	0.5133320341005883	0.5529029358072054	0.5	0.6148009675623665	0.5063570414750079	0.5633740086393905	0.5247371645235277	0.5233468559664974	0.49340929190626953	0.5348853580970631	0.5051605840558325	0.5985111940590292	0.5121815970437306	0.5137244988175698	0.502636	0.6358206057441271	0.5177118275699828	0.5306431966753923	0.5052723352212719	0.512362	0.5083204702656227	0.5197256006885621	0.49829734259569153	0.5354	0.5712326609529105	0.5050422494099244	0.5020182164600636	0.5846832435683351	0.49457646873131944	0.6166999284489117	0.5260461170506042	0.530875	0.5325937994549903	0.49932558981853975	0.5096111602362163	0.552812	0.5048055801181082	0.5176336610494814	0.5477198854697595	0.4993820488494276	0.5725729062932007	0.5015514613568999	0.5173239622307579	0.5360832180185668	0.503721
0.18	0.5122473278468521	0.693367	0.6068691168113354	0.49960073017754597	0.5133320341005883	0.5529029358072054	0.5	0.6148009675623665	0.5063570414750079	0.5648787753427301	0.5247371645235277	0.5248439414948837	0.49340929190626953	0.5348853580970631	0.5051605840558325	0.5973288812256562	0.5121815970437306	0.5137244988175698	0.502636	0.6299545131670171	0.5177118275699828	0.5254415198845382	0.5052723352212719	0.512362	0.5083204702656227	0.5197256006885621	0.49829734259569153	0.5354	0.5712326609529105	0.5050422494099244	0.5020182164600636	0.5846832435683351	0.49457646873131944	0.6166999284489117	0.5260461170506042	0.530875	0.5325937994549903	0.49932558981853975	0.5096111602362163	0.552812	0.5048055801181082	0.5117740331928867	0.5477198854697595	0.4993820488494276	0.5725729062932007	0.502636	0.5173239622307579	0.5286178203962437	0.503721
0.19	0.5122473278468521	0.693367	0.6068691168113354	0.49960073017754597	0.5133320341005883	0.5529029358072054	0.5	0.6148009675623665	0.5063570414750079	0.5680273651270502	0.5247371645235277	0.524324	0.49340929190626953	0.5348853580970631	0.5051605840558325	0.5930529993680611	0.5121815970437306	0.51496568535396825	0.502636	0.629642	0.5177118275699828	0.5254415198845382	0.5052723352212719	0.512362	0.5083204702656227	0.5197256006885621	0.49829734259569153	0.5354	0.5712326609529105	0.5050422494099244	0.5020182164600636	0.5846832435683351	0.49457646873131944	0.6166999284489117	0.5234099494399683	0.530875	0.5325937994549903	0.49932558981853975	0.5096111602362163	0.552812	0.5048055801181082	0.5120103275893996	0.5428097526808561	0.4993820488494276	0.5725729062932007	0.502636	0.5173239622307579	0.5286178203962437	0.503721
0.2	0.5133320341005883	0.693367	0.6068691168113354	0.49477504067283673	0.5133320341005883	0.5529029358072054	0.5	0.6148009675623665	0.5063570414750079	0.5680273651270502	0.5247371645235277	0.5184806634648894	0.49340929190626953	0.5364553053333767	0.5051605840558325	0.5432502210629733	0.5121815970437306	0.5477115717110865	0.502636	0.629642	0.5177118275699828	0.5254415198845382	0.5052723352212719	0.5068227774590626	0.5083204702656227	0.5197256006885621	0.49829734259569153	0.5354	0.5655914781670826	0.5050422494099244	0.5020182164600636	0.5846832435683351	0.49457646873131944	0.6166999284489117	0.5234099494399683	0.530875	0.5325937994549903	0.49932558981853975	0.5096111602362163	0.552812	0.5048055801181082	0.5120103275893996	0.5428097526808561	0.4993820488494276	0.5725729062932007	0.502636	0.5173239622307579	0.541236	0.503721
0.21	0.5133320341005883	0.6931063464464886	0.6086233846824463	0.49632990804719934	0.5133320341005883	0.5529029358072054	0.5	0.6094832657841169	0.5063570414750079	0.5569687141248274	0.5239179398287889	0.5198560591759372	0.49340929190626953	0.5364553053333767	0.5051605840558325	0.5432502210629733	0.5121815970437306	0.565684	0.502636	0.629642	0.5177118275699828	0.5254415198845382	0.5052723352212719	0.5068227774590626	0.5083204702656227	0.5197256006885621	0.49829734259569153	0.5354	0.5655914781670826	0.5046543840706994	0.5020182164600636	0.5846832435683351	0.49457646873131944	0.6180643117704764	0.5234099494399683	0.530875	0.5325937994549903	0.49932558981853975	0.5096111602362163	0.5439212287252655	0.5048055801181082	0.5132676995098447	0.5428097526808561	0.4993820488494276	0.5725729062932007	0.502636	0.5122210359256095	0.541236	0.503721
0.22	0.5133320341005883	0.6931063464464886	0.6086233846824463	0.4923769329722858	0.5133320341005883	0.5529029358072054	0.5	0.6051147191824676	0.5063570414750079	0.5527974247052747	0.5239179398287889	0.5198560591759372	0.49340929190626953	0.5364553053333767	0.49491130946266637	0.5432502210629733	0.5133630722878613	0.568537	0.502636	0.629642	0.5177118275699828	0.5254415198845382	0.5052723352212719	0.508042	0.5083204702656227	0.5197256006885621	0.49829734259569153	0.5354	0.5655914781670826	0.5057390903244354	0.5020182164600636	0.5860271551989783	0.49457646873131944	0.6180643117704764	0.5234099494399683	0.530875	0.5325937994549903	0.49932558981853975	0.5096111602362163	0.5439212287252655	0.5048055801181082	0.5132676995098447	0.5428097526808561	0.4993820488494276	0.5725729062932007	0.502636	0.5122210359256095	0.541236	0.503721
0.23	0.5133320341005883	0.6960234481319176	0.6086233846824463	0.4923769329722858	0.5133320341005883	0.5529029358072054	0.5	0.6049369046220405	0.5063570414750079	0.5527974247052747	0.5239179398287889	0.5212816684504614	0.49340929190626953	0.5364553053333767	0.49491130946266637	0.5336390608267569	0.5133630722878613	0.5699104665548137	0.502636	0.6287106012441246	0.5177118275699828	0.5254415198845382	0.5052723352212719	0.508042	0.5083204702656227	0.5197256006885621	0.49829734259569153	0.5354	0.5655914781670826	0.5057390903244354	0.5020182164600636	0.5860271551989783	0.49457646873131944	0.6180643117704764	0.5234099494399683	0.530875	0.5325937994549903	0.49932558981853975	0.5096111602362163	0.5439212287252655	0.5048055801181082	0.5132676995098447	0.5428097526808561	0.4993820488494276	0.5725729062932007	0.502636	0.5122210359256095	0.5426273155728074	0.503721
0.24	0.5133320341005883	0.6960234481319176	0.6086233846824463	0.4923769329722858	0.5133320341005883	0.5529029358072054	0.5	0.6049369046220405	0.5063570414750079	0.5527974247052747	0.5239179398287889	0.5212816684504614	0.49340929190626953	0.5364553053333767	0.49491130946266637	0.5240279005905407	0.5133630722878613	0.5640660208428898	0.502636	0.6287106012441246	0.5177118275699828	0.5254415198845382	0.5052723352212719	0.508042	0.5083204702656227	0.5197256006885621	0.49829734259569153	0.5354	0.5655914781670826	0.5057390903244354	0.5020182164600636	0.5860271551989783	0.49457646873131944	0.6180643117704764	0.5234099494399683	0.530875	0.5325937994549903	0.49932558981853975	0.5096111602362163	0.5439212287252655	0.5048055801181082	0.5081473673533837	0.5428097526808561	0.4993820488494276	0.5725729062932007	0.502636	0.5122210359256095	0.5426273155728074	0.503721
0.25	0.5133320341005883	0.69749	0.6086233846824463	0.4923769329722858	0.5133320341005883	0.5529029358072054	0.5	0.6049369046220405	0.5063570414750079	0.5527974247052747	0.5239179398287889	0.5150412749853657	0.49340929190626953	0.5364553053333767	0.49491130946266637	0.5240279005905407	0.5133630722878613	0.5640660208428898	0.502636	0.6287106012441246	0.5177118275699828	0.5254415198845382	0.5052723352212719	0.508042	0.5083204702656227	0.5197256006885621	0.49829734259569153	0.5354	0.5655914781670826	0.5068237965781717	0.5031029227137996	0.5860271551989783	0.49457646873131944	0.6180643117704764	0.5234099494399683	0.530875	0.5325937994549903	0.49932558981853975	0.5096111602362163	0.5439212287252655	0.5048055801181082	0.5093706280446383	0.5428097526808561	0.4993820488494276	0.5725729062932007	0.502636	0.5122210359256095	0.5426273155728074	0.503721
0.26	0.5133320341005883	0.69749	0.6086233846824463	0.48688060426806995	0.5133320341005883	0.5529029358072054	0.5	0.6053515198103717	0.5063570414750079	0.5527974247052747	0.5239179398287889	0.5150412749853657	0.49340929190626953	0.5364553053333767	0.49491130946266637	0.5240279005905407	0.5083260142491753	0.5682037765183121	0.502636	0.630254	0.5177118275699828	0.5254415198845382	0.5052723352212719	0.508042	0.5083204702656227	0.5197256006885621	0.49829734259569153	0.5354	0.5655914781670826	0.5068237965781717	0.5031029227137996	0.5860271551989783	0.49457646873131944	0.6180643117704764	0.5234099494399683	0.530875	0.5325937994549903	0.49932558981853975	0.5096111602362163	0.5439212287252655	0.5048055801181082	0.5106030324385951	0.5428097526808561	0.4993820488494276	0.5725729062932007	0.502636	0.5122210359256095	0.538586	0.503721
0.27	0.5133320341005883	0.6989609610474576	0.6086233846824463	0.4894548502420689	0.5133320341005883	0.5529029358072054	0.5	0.6041323695216488	0.5063570414750079	0.5527974247052747	0.5239179398287889	0.5150412749853657	0.49340929190626953	0.5364553053333767	0.49491130946266637	0.5240279005905407	0.5083260142491753	0.5724494860595025	0.502636	0.630254	0.5177118275699828	0.5254415198845382	0.5052723352212719	0.508042	0.5083204702656227	0.5201558306787599	0.49829734259569153	0.5354	0.5655914781670826	0.5068237965781717	0.49829734259569153	0.5860271551989783	0.49457646873131944	0.6180643117704764	0.5234099494399683	0.530875	0.5325937994549903	0.49932558981853975	0.5096111602362163	0.5439212287252655	0.5048055801181082	0.5053643312570947	0.5428097526808561	0.4993820488494276	0.5725729062932007	0.502636	0.5122210359256095	0.538586	0.503721
0.28	0.5133320341005883	0.6989609610474576	0.6086233846824463	0.4907624483793969	0.5133320341005883	0.5529029358072054	0.5	0.6056420537094067	0.5063570414750079	0.5527974247052747	0.5239179398287889	0.5150412749853657	0.49340929190626953	0.5364553053333767	0.49491130946266637	0.5240279005905407	0.5083260142491753	0.5738923141123624	0.502636	0.630254	0.5177118275699828	0.5254415198845382	0.5052723352212719	0.508042	0.5083204702656227	0.5201558306787599	0.49829734259569153	0.5289831929115022	0.5655914781670826	0.5068237965781717	0.49829734259569153	0.5860271551989783	0.49457646873131944	0.6180643117704764	0.5234099494399683	0.5229104501469044	0.5325937994549903	0.49932558981853975	0.5096111602362163	0.5346794710758219	0.5048055801181082	0.506597	0.5428097526808561	0.4993820488494276	0.5725729062932007	0.502636	0.5122210359256095	0.5363591268956159	0.503721
0.29	0.5133320341005883	0.7019197610456885	0.6086233846824463	0.4907624483793969	0.5133320341005883	0.5529029358072054	0.5	0.6056420537094067	0.5015514613568999	0.5527974247052747	0.5239179398287889	0.5146534096461407	0.49340929190626953	0.5364553053333767	0.49491130946266637	0.5240279005905407	0.5083260142491753	0.5771248499184127	0.502636	0.630254	0.5177118275699828	0.5254415198845382	0.5052723352212719	0.508042	0.5083204702656227	0.5201558306787599	0.49829734259569153	0.5289831929115022	0.5655914781670826	0.5079085028319077	0.49829734259569153	0.5860271551989783	0.49457646873131944	0.6180643117704764	0.5234099494399683	0.5192861749347262	0.5325937994549903	0.49932558981853975	0.5096111602362163	0.5346794710758219	0.5048055801181082	0.506597	0.5428097526808561	0.5004667551031637	0.5725729062932007	0.502636	0.5122210359256095	0.5340624782702444	0.49891529374626387
0.3	0.5133320341005883	0.7034074316396092	0.6038178045643381	0.4907624483793969	0.5133320341005883	0.5529029358072054	0.5	0.6071719013426998	0.5015514613568999	0.5527974247052747	0.5239179398287889	0.5146534096461407	0.49340929190626953	0.5364553053333767	0.49491130946266637	0.5240279005905407	0.5083260142491753	0.5676667734638005	0.502636	0.630254	0.5177118275699828	0.5256374956920654	0.5052723352212719	0.508042	0.5083204702656227	0.5201558306787599	0.49829734259569153	0.5289831929115022	0.5655914781670826	0.4993820488494276	0.49829734259569153	0.5860271551989783	0.49457646873131944	0.6180643117704764	0.5234099494399683	0.5192861749347262	0.5325937994549903	0.49932558981853975	0.5096111602362163	0.5359312914524211	0.5048055801181082	0.5078397146724839	0.5428097526808561	0.5004667551031637	0.5725729062932007	0.502636	0.5122210359256095	0.531545	0.49891529374626387
0.31	0.5133320341005883	0.7049007764389298	0.6038178045643381	0.4907624483793969	0.5133320341005883	0.5529029358072054	0.5	0.6071719013426998	0.5015514613568999	0.5543334174703297	0.5252703863721543	0.5146534096461407	0.49340929190626953	0.5364553053333767	0.49491130946266637	0.5192223204724326	0.5083260142491753	0.5676667734638005	0.502636	0.630254	0.5177118275699828	0.5254053218184075	0.5052723352212719	0.508042	0.5083204702656227	0.5153502505606518	0.49829734259569153	0.5289831929115022	0.5655914781670826	0.49457646873131944	0.49829734259569153	0.5860271551989783	0.49457646873131944	0.6180643117704764	0.5234099494399683	0.5192861749347262	0.5325937994549903	0.49932558981853975	0.5096111602362163	0.5359312914524211	0.5048055801181082	0.5078397146724839	0.5428097526808561	0.5004667551031637	0.5725729062932007	0.502636	0.5122210359256095	0.531545	0.49891529374626387
0.32	0.5133320341005883	0.7063999203527888	0.5990122244462299	0.4907624483793969	0.5133320341005883	0.5529029358072054	0.5	0.6071719013426998	0.5015514613568999	0.5547113879384804	0.5252703863721543	0.5146534096461407	0.49340929190626953	0.5364553053333767	0.49491130946266637	0.5192223204724326	0.5083260142491753	0.5127884075103702	0.502636	0.6318098733678642	0.5177118275699828	0.5254053218184075	0.5052723352212719	0.508042	0.5083204702656227	0.5153502505606518	0.49829734259569153	0.5289831929115022	0.5655914781670826	0.49457646873131944	0.49829734259569153	0.5860271551989783	0.49457646873131944	0.6180643117704764	0.5196890755755963	0.5192861749347262	0.5325937994549903	0.49932558981853975	0.5096111602362163	0.5359312914524211	0.5048055801181082	0.5078397146724839	0.5428097526808561	0.5004667551031637	0.5676834882271737	0.503721	0.5122210359256095	0.5312997444732513	0.49891529374626387
0.33	0.5133320341005883	0.70194910222982565	0.5990122244462299	0.4911049637876581	0.5133320341005883	0.5529029358072054	0.5	0.6071719013426998	0.5015514613568999	0.5547113879384804	0.5252703863721543	0.5158719860446914	0.49340929190626953	0.5364553053333767	0.49491130946266637	0.5192223204724326	0.5095103682046909	0.5127884075103702	0.502636	0.6318098733678642	0.5194195448822794	0.5254053218184075	0.5052723352212719	0.508042	0.5083204702656227	0.5164349568143879	0.49829734259569153	0.5289831929115022	0.567132	0.49457646873131944	0.49829734259569153	0.5860271551989783	0.49457646873131944	0.6180643117704764	0.5207737818293324	0.5206080846573904	0.5325937994549903	0.49932558981853975	0.5096111602362163	0.5359312914524211	0.5048055801181082	0.503792	0.5428097526808561	0.5004667551031637	0.5676834882271737	0.503721	0.5122210359256095	0.5378237333680363	0.49891529374626387
0.34	0.5133320341005883	0.6977514355171519	0.5990122244462299	0.4844108273780666	0.5133320341005883	0.5529029358072054	0.5	0.5961632110415875	0.5015514613568999	0.5547113879384804	0.5252703863721543	0.5158719860446914	0.49340929190626953	0.5364553053333767	0.49491130946266637	0.5192223204724326	0.5095103682046909	0.5140405790863765	0.502636	0.6320411771997522	0.5194195448822794	0.5254053218184075	0.5052723352212719	0.508042	0.5083204702656227	0.5164349568143879	0.49829734259569153	0.5289831929115022	0.5660848532516146	0.49674588123879165	0.49829734259569153	0.5860271551989783	0.49457646873131944	0.6180643117704764	0.5170529079649604	0.5206080846573904	0.5325937994549903	0.49932558981853975	0.5096111602362163	0.5384603613896443	0.5048055801181082	0.503792	0.5428097526808561	0.5004667551031637	0.5676834882271737	0.503721	0.5122210359256095	0.5090662593115756	0.49891529374626387
0.35	0.5133320341005883	0.6977514355171519	0.5990122244462299	0.4868944707481406	0.5133320341005883	0.5529029358072054	0.5	0.5961632110415875	0.502636	0.5547113879384804	0.5252703863721543	0.5153502505606518	0.49340929190626953	0.5364553053333767	0.49491130946266637	0.5144167403543244	0.5095103682046909	0.5153073118018279	0.502636	0.6320411771997522	0.5198709571979637	0.5254053218184075	0.5052723352212719	0.508042	0.5083204702656227	0.5164349568143879	0.49829734259569153	0.5289831929115022	0.5660848532516146	0.49674588123879165	0.49829734259569153	0.5860271551989783	0.49457646873131944	0.6180643117704764	0.5170529079649604	0.521939	0.5325937994549903	0.49932558981853975	0.5096111602362163	0.5397389639577601	0.5048055801181082	0.503792	0.5428097526808561	0.5004667551031637	0.5676834882271737	0.503721	0.5122210359256095	0.5113992908849323	0.49891529374626387
0.36	0.5144167403543244	0.6992439537203967	0.5987967869964786	0.48815456860233497	0.5133320341005883	0.5529029358072054	0.5	0.5961632110415875	0.502636	0.5437764664277043	0.5201375681222771	0.5153502505606518	0.49340929190626953	0.5364553053333767	0.49491130946266637	0.5144167403543244	0.5095103682046909	0.5153073118018279	0.502636	0.6335972082979036	0.5198709571979637	0.5254053218184075	0.5052723352212719	0.508042	0.5083204702656227	0.5164349568143879	0.49829734259569153	0.5289831929115022	0.5660848532516146	0.49674588123879165	0.49829734259569153	0.5873794735477204	0.49457646873131944	0.6171367264094654	0.5170529079649604	0.52328	0.5325937994549903	0.5007823141589187	0.5096111602362163	0.5287356755164456	0.5048055801181082	0.49845208961335624	0.5428097526808561	0.5004667551031637	0.5676834882271737	0.503721	0.5122210359256095	0.5125821685781992	0.49891529374626387
0.37	0.5096111602362163	0.6992439537203967	0.5987967869964786	0.48815456860233497	0.5133320341005883	0.5529029358072054	0.5	0.5976973909433093	0.502636	0.5448715373870493	0.5201375681222771	0.5153502505606518	0.49340929190626953	0.5364553053333767	0.49491130946266637	0.5144167403543244	0.5095103682046909	0.5153073118018279	0.502636	0.6328661686059721	0.5198709571979637	0.5204104889166856	0.5052723352212719	0.510557	0.5083204702656227	0.5164349568143879	0.49829734259569153	0.5289831929115022	0.5660848532516146	0.49674588123879165	0.49829734259569153	0.5873794735477204	0.49457646873131944	0.6171367264094654	0.5170529079649604	0.52328	0.5325937994549903	0.5007823141589187	0.5096111602362163	0.5287356755164456	0.5048055801181082	0.49845208961335624	0.5428097526808561	0.5004667551031637	0.5676834882271737	0.5048055801181082	0.5122210359256095	0.5125821685781992	0.49891529374626387
0.38	0.5096111602362163	0.7007425047560962	0.5988116073887314	0.48815456860233497	0.5133320341005883	0.5435984913102686	0.5	0.5976973909433093	0.502636	0.5463397418077003	0.5201375681222771	0.5153502505606518	0.49340929190626953	0.5364553053333767	0.49491130946266637	0.5144167403543244	0.5095103682046909	0.5165906392622517	0.502636	0.6328661686059721	0.5198709571979637	0.5217027921988593	0.5052723352212719	0.510557	0.5083204702656227	0.5164349568143879	0.49829734259569153	0.5289831929115022	0.5675885231710837	0.49674588123879165	0.49829734259569153	0.5873794735477204	0.49457646873131944	0.6171367264094654	0.5170529079649604	0.52328	0.5325937994549903	0.5007823141589187	0.5096111602362163	0.5287356755164456	0.5048055801181082	0.49845208961335624	0.5428097526808561	0.5004667551031637	0.5689144245632447	0.5048055801181082	0.5122210359256095	0.5034666859585346	0.49891529374626387
0.39	0.5096111602362163	0.7022472282310201	0.5988116073887314	0.48815456860233497	0.5085264539824802	0.5435984913102686	0.5	0.5976973909433093	0.502636	0.5463397418077003	0.5201375681222771	0.5153502505606518	0.49340929190626953	0.5364553053333767	0.49491130946266637	0.5144167403543244	0.5095103682046909	0.5192173660824575	0.502636	0.6328661686059721	0.5198709571979637	0.5217027921988593	0.5052723352212719	0.510557	0.5083204702656227	0.5164349568143879	0.49829734259569153	0.5289831929115022	0.5675885231710837	0.49674588123879165	0.49829734259569153	0.5873794735477204	0.49457646873131944	0.6171367264094654	0.5170529079649604	0.52328	0.5325937994549903	0.5007823141589187	0.5096111602362163	0.5287356755164456	0.5048055801181082	0.49845208961335624	0.5428097526808561	0.5004667551031637	0.5689144245632447	0.5048055801181082	0.5122210359256095	0.5034666859585346	0.49891529374626387
0.4	0.5096111602362163	0.7022472282310201	0.5988116073887314	0.48815456860233497	0.5085264539824802	0.5435984913102686	0.5	0.5976973909433093	0.502636	0.5465447410042659	0.5201375681222771	0.5153502505606518	0.49340929190626953	0.5364553053333767	0.49491130946266637	0.5144167403543244	0.5095103682046909	0.5192173660824575	0.502636	0.6328661686059721	0.5198709571979637	0.5217027921988593	0.5052723352212719	0.510557	0.5083204702656227	0.5164349568143879	0.49829734259569153	0.5289831929115022	0.5675885231710837	0.49674588123879165	0.49829734259569153	0.5873794735477204	0.49457646873131944	0.6171367264094654	0.5170529079649604	0.5246307030321734	0.5297867093559007	0.5007823141589187	0.5096111602362163	0.5287356755164456	0.5048055801181082	0.49845208961335624	0.5428097526808561	0.5004667551031637	0.5689144245632447	0.5048055801181082	0.5122210359256095	0.5034666859585346	0.49891529374626387
0.41	0.5096111602362163	0.7022472282310201	0.5988116073887314	0.48108464464562223	0.5085264539824802	0.5435984913102686	0.5	0.5916608530831873	0.502636	0.5494827405483058	0.5201375681222771	0.5153502505606518	0.49340929190626953	0.5364553053333767	0.49491130946266637	0.5144167403543244	0.5095103682046909	0.5136475931563433	0.502636	0.6328661686059721	0.5198709571979637	0.5217027921988593	0.5052723352212719	0.510557	0.5083204702656227	0.5164349568143879	0.49829734259569153	0.5289831929115022	0.5675885231710837	0.4978305874925278	0.49829734259569153	0.5873794735477204	0.49457646873131944	0.6171367264094654	0.5181376142186964	0.5246307030321734	0.5265707171805438	0.5007823141589187	0.5096111602362163	0.5287356755164456	0.5048055801181082	0.49845208961335624	0.5428097526808561	0.5004667551031637	0.563541	0.5048055801181082	0.5122210359256095	0.5034666859585346	0.49891529374626387
0.42	0.5	0.7022472282310201	0.5988116073887314	0.48108464464562223	0.5085264539824802	0.5435984913102686	0.5	0.5916608530831873	0.502636	0.5494827405483058	0.5201375681222771	0.5153502505606518	0.49340929190626953	0.5364553053333767	0.49491130946266637	0.5144167403543244	0.5095103682046909	0.5147322994100795	0.502636	0.6328661686059721	0.5198709571979637	0.5217027921988593	0.5052723352212719	0.510557	0.5083204702656227	0.5164349568143879	0.49829734259569153	0.5289831929115022	0.5675885231710837	0.4978305874925278	0.49829734259569153	0.5873794735477204	0.49457646873131944	0.6171367264094654	0.5181376142186964	0.5247788306850554	0.5265707171805438	0.49376454504143014	0.5096111602362163	0.5287356755164456	0.5048055801181082	0.49845208961335624	0.5428097526808561	0.5004667551031637	0.563541	0.5	0.5136045594668783	0.49866110584042644	0.49891529374626387
0.43	0.5	0.7022472282310201	0.5988116073887314	0.48194444905606976	0.5085264539824802	0.5435984913102686	0.5	0.5916608530831873	0.502636	0.5494827405483058	0.5201375681222771	0.5153502505606518	0.49340929190626953	0.5364553053333767	0.49491130946266637	0.5144167403543244	0.5095103682046909	0.5158170056638155	0.502636	0.6328661686059721	0.5198709571979637	0.5217027921988593	0.5052723352212719	0.5101144404523458	0.5083204702656227	0.5164349568143879	0.49829734259569153	0.5296133693747632	0.5675885231710837	0.4978305874925278	0.49829734259569153	0.5873794735477204	0.49457646873131944	0.6171367264094654	0.5181376142186964	0.5261211560108885	0.5265707171805438	0.49376454504143014	0.5096111602362163	0.5287636145171084	0.5048055801181082	0.49845208961335624	0.5428097526808561	0.5004667551031637	0.563541	0.5	0.5136045594668783	0.49866110584042644	0.49891529374626387
0.44	0.5	0.7022472282310201	0.5964673055266645	0.48194444905606976	0.5085264539824802	0.5435984913102686	0.5	0.5916608530831873	0.502636	0.5494827405483058	0.5201375681222771	0.5153502505606518	0.49340929190626953	0.5364553053333767	0.49491130946266637	0.5144167403543244	0.5095103682046909	0.5169017119175516	0.502636	0.6328661686059721	0.5198709571979637	0.5217027921988593	0.5052723352212719	0.5101144404523458	0.5083204702656227	0.5116293766962797	0.49829734259569153	0.5296133693747632	0.5675885231710837	0.4978305874925278	0.49829734259569153	0.581564	0.49457646873131944	0.6166095721225531	0.5181376142186964	0.5261211560108885	0.5265707171805438	0.49376454504143014	0.5096111602362163	0.529989	0.5048055801181082	0.49845208961335624	0.5428097526808561	0.5004667551031637	0.563541	0.5	0.5136045594668783	0.49866110584042644	0.49891529374626387
0.45	0.5	0.7022472282310201	0.5964673055266645	0.48194444905606976	0.5085264539824802	0.5435984913102686	0.5	0.5916608530831873	0.502636	0.5494827405483058	0.5201375681222771	0.5153502505606518	0.49340929190626953	0.5364553053333767	0.49491130946266637	0.5144167403543244	0.5095103682046909	0.5169017119175516	0.502636	0.6328661686059721	0.5198709571979637	0.5217027921988593	0.5052723352212719	0.5101144404523458	0.5083204702656227	0.5116293766962797	0.49829734259569153	0.5296133693747632	0.5675885231710837	0.4978305874925278	0.49829734259569153	0.581564	0.49457646873131944	0.6166095721225531	0.5181376142186964	0.5261211560108885	0.5229431943368046	0.49376454504143014	0.5096111602362163	0.529989	0.5048055801181082	0.49884637565626855	0.5428097526808561	0.5004667551031637	0.563541	0.5	0.5136045594668783	0.4998350588573723	0.49891529374626387
0.46	0.5	0.7022472282310201	0.5964673055266645	0.48194444905606976	0.5085264539824802	0.5435984913102686	0.5	0.5916608530831873	0.502636	0.5494827405483058	0.5201375681222771	0.5153502505606518	0.49340929190626953	0.5364553053333767	0.49610821164729485	0.5144167403543244	0.5095103682046909	0.5169017119175516	0.502636	0.6328661686059721	0.5198709571979637	0.5217027921988593	0.5052723352212719	0.5101144404523458	0.5083204702656227	0.5116293766962797	0.49829734259569153	0.5296133693747632	0.5675885231710837	0.49891529374626387	0.49829734259569153	0.581564	0.49457646873131944	0.6166095721225531	0.5181376142186964	0.5261211560108885	0.5240279005905407	0.49376454504143014	0.5096111602362163	0.529989	0.5048055801181082	0.49884637565626855	0.5428097526808561	0.5004667551031637	0.563541	0.5	0.5084317926658501	0.4998350588573723	0.49891529374626387
0.47	0.5	0.7022472282310201	0.5964673055266645	0.48194444905606976	0.5085264539824802	0.5435984913102686	0.5	0.5916608530831873	0.502636	0.5494827405483058	0.5201375681222771	0.5153502505606518	0.49340929190626953	0.5364553053333767	0.49610821164729485	0.5144167403543244	0.5095103682046909	0.5169017119175516	0.502636	0.6328661686059721	0.5198709571979637	0.5166722202407265	0.5063570414750079	0.5112809562390243	0.5083204702656227	0.5116293766962797	0.49829734259569153	0.5296133693747632	0.5675885231710837	0.49891529374626387	0.49829734259569153	0.581564	0.49457646873131944	0.6179355581005237	0.5181376142186964	0.5257130129482183	0.5240279005905407	0.49376454504143014	0.5048055801181082	0.529989	0.5048055801181082	0.49884637565626855	0.5428097526808561	0.5004667551031637	0.563541	0.5	0.5084317926658501	0.4998350588573723	0.49891529374626387
0.48	0.5	0.7022472282310201	0.5964673055266645	0.4831184596515725	0.5085264539824802	0.5435984913102686	0.5	0.5916608530831873	0.502636	0.5494827405483058	0.5201375681222771	0.5153502505606518	0.49340929190626953	0.5364553053333767	0.49610821164729485	0.5144167403543244	0.5095103682046909	0.5169017119175516	0.502636	0.6328661686059721	0.5198709571979637	0.5166722202407265	0.5063570414750079	0.5064753761209161	0.5083204702656227	0.5116293766962797	0.49829734259569153	0.5296133693747632	0.5675885231710837	0.49891529374626387	0.49829734259569153	0.581564	0.49457646873131944	0.6179355581005237	0.5181376142186964	0.5200450294906981	0.5240279005905407	0.49376454504143014	0.5048055801181082	0.529989	0.5048055801181082	0.49884637565626855	0.5428097526808561	0.5004667551031637	0.563541	0.5	0.5084317926658501	0.4998350588573723	0.49891529374626387
0.49	0.5	0.7022472282310201	0.5964673055266645	0.4831184596515725	0.5085264539824802	0.5435984913102686	0.5	0.5916608530831873	0.502636	0.5494827405483058	0.5201375681222771	0.5153502505606518	0.49340929190626953	0.5380809702285633	0.49732237474436813	0.5144167403543244	0.5095103682046909	0.5169017119175516	0.502636	0.6328661686059721	0.5198709571979637	0.5166722202407265	0.5063570414750079	0.5064753761209161	0.5083204702656227	0.5116293766962797	0.49829734259569153	0.5296133693747632	0.5567631466020955	0.49891529374626387	0.49829734259569153	0.581564	0.49457646873131944	0.6179355581005237	0.5181376142186964	0.5149939655710137	0.5240279005905407	0.4951286900787853	0.5048055801181082	0.529989	0.5048055801181082	0.5000568995284047	0.5428097526808561	0.5004667551031637	0.563541	0.5	0.5084317926658501	0.4998350588573723	0.49891529374626387
0.5	0.5	0.7022418153022807	0.5964673055266645	0.4831184596515725	0.5085264539824802	0.5435984913102686	0.5	0.5916608530831873	0.502636	0.5494827405483058	0.5201375681222771	0.5153502505606518	0.49340929190626953	0.5380809702285633	0.49732237474436813	0.5144167403543244	0.5095103682046909	0.5169017119175516	0.502636	0.6328661686059721	0.5198709571979637	0.5166722202407265	0.5063570414750079	0.5076652660598637	0.5083204702656227	0.5116293766962797	0.49829734259569153	0.5296133693747632	0.5567631466020955	0.49891529374626387	0.49829734259569153	0.581564	0.49457646873131944	0.6179355581005237	0.5181376142186964	0.5163024662733501	0.5240279005905407	0.4951286900787853	0.5	0.529989	0.5048055801181082	0.5000568995284047	0.5428097526808561	0.5004667551031637	0.563541	0.5	0.5084317926658501	0.49569770009802144	0.49891529374626387
0.51	0.5	0.6965525121518273	0.5964673055266645	0.4842999604663046	0.5085264539824802	0.5435984913102686	0.5	0.5916608530831873	0.502636	0.5494827405483058	0.5201375681222771	0.5105446704425437	0.49340929190626953	0.5380809702285633	0.4975008830947436	0.5144167403543244	0.5095103682046909	0.5169017119175516	0.502636	0.6328661686059721	0.5135928054868945	0.5166722202407265	0.502636	0.5028596859417556	0.5083204702656227	0.5116293766962797	0.49829734259569153	0.5296133693747632	0.557393	0.49891529374626387	0.49829734259569153	0.581564	0.49457646873131944	0.6179355581005237	0.5181376142186964	0.5114159963720681	0.5240279005905407	0.4951286900787853	0.5	0.5312220679706188	0.5048055801181082	0.5000568995284047	0.5428097526808561	0.5004667551031637	0.563541	0.5	0.5087872253687865	0.49569770009802144	0.49891529374626387
0.52	0.5	0.6962130287864279	0.5964673055266645	0.4842999604663046	0.5085264539824802	0.5435984913102686	0.5	0.5916608530831873	0.502636	0.5494827405483058	0.5201375681222771	0.5105446704425437	0.49340929190626953	0.5380809702285633	0.4975008830947436	0.5144167403543244	0.5095103682046909	0.5169017119175516	0.502636	0.6328661686059721	0.5135928054868945	0.5166722202407265	0.502636	0.5028596859417556	0.5083204702656227	0.5116293766962797	0.49829734259569153	0.5296133693747632	0.557393	0.49891529374626387	0.49829734259569153	0.581564	0.49457646873131944	0.6179355581005237	0.5181376142186964	0.5127334106039074	0.5240279005905407	0.49673194343214555	0.5	0.532403	0.5048055801181082	0.5000568995284047	0.5428097526808561	0.5004667551031637	0.563541	0.5	0.5087872253687865	0.49569770009802144	0.49891529374626387
0.53	0.5	0.6962130287864279	0.5980713127160627	0.4842999604663046	0.5085264539824802	0.5435984913102686	0.5	0.590053	0.502636	0.5494827405483058	0.5201375681222771	0.5105446704425437	0.49340929190626953	0.5367552639028358	0.4975008830947436	0.5144167403543244	0.5095103682046909	0.5169017119175516	0.502636	0.6328661686059721	0.5135928054868945	0.5166722202407265	0.4978305874925278	0.5028596859417556	0.5083204702656227	0.5116293766962797	0.49829734259569153	0.5310148755423493	0.557393	0.49891529374626387	0.49829734259569153	0.581564	0.49457646873131944	0.6179355581005237	0.5181376142186964	0.5140613814630925	0.5240279005905407	0.49673194343214555	0.5	0.532403	0.5048055801181082	0.5000568995284047	0.5428097526808561	0.5004667551031637	0.5647670737441488	0.5	0.5087872253687865	0.49569770009802144	0.49891529374626387
0.54	0.5	0.6966679371515252	0.5980713127160627	0.4794943803481964	0.5085264539824802	0.5435984913102686	0.5	0.58922	0.502636	0.543771	0.5201375681222771	0.5105446704425437	0.49340929190626953	0.5367552639028358	0.4975008830947436	0.5096111602362163	0.5095103682046909	0.5169017119175516	0.502636	0.6328661686059721	0.5135928054868945	0.5166722202407265	0.4978305874925278	0.5028596859417556	0.5083204702656227	0.5116293766962797	0.49829734259569153	0.5310148755423493	0.557393	0.49891529374626387	0.49829734259569153	0.581564	0.49457646873131944	0.6141210268612808	0.5181376142186964	0.5154006543298694	0.5192223204724326	0.49673194343214555	0.5	0.5275023641009461	0.5048055801181082	0.5000568995284047	0.5428097526808561	0.5004667551031637	0.5647670737441488	0.5	0.5087872253687865	0.49569770009802144	0.49891529374626387
0.55	0.5	0.6944509890514512	0.5997505111668128	0.4794943803481964	0.5085264539824802	0.5449735406486558	0.5	0.58922	0.502636	0.543771	0.5201375681222771	0.5105446704425437	0.49340929190626953	0.5367552639028358	0.4975008830947436	0.5096111602362163	0.5095103682046909	0.5169017119175516	0.502636	0.6328661686059721	0.5135928054868945	0.5166722202407265	0.4978305874925278	0.5028596859417556	0.5083204702656227	0.5116293766962797	0.49829734259569153	0.5310148755423493	0.557393	0.49891529374626387	0.49829734259569153	0.5828946916485256	0.49457646873131944	0.6141210268612808	0.5181376142186964	0.5167520475828677	0.5192223204724326	0.4893764557937585	0.5	0.5275023641009461	0.5048055801181082	0.5000568995284047	0.5428097526808561	0.5004667551031637	0.5647670737441488	0.5	0.5087872253687865	0.49569770009802144	0.49891529374626387
0.56	0.5	0.6959447266461061	0.5997505111668128	0.4794943803481964	0.5085264539824802	0.5449735406486558	0.5	0.58922	0.502636	0.543771	0.5201375681222771	0.5105446704425437	0.49340929190626953	0.5367552639028358	0.4975008830947436	0.5096111602362163	0.5095103682046909	0.5169017119175516	0.502636	0.6328661686059721	0.5135928054868945	0.5166722202407265	0.4978305874925278	0.5028596859417556	0.5083204702656227	0.5116293766962797	0.49829734259569153	0.5324743890359575	0.557393	0.49891529374626387	0.49829734259569153	0.5828946916485256	0.49457646873131944	0.6141210268612808	0.5181376142186964	0.518116	0.5192223204724326	0.4893764557937585	0.5	0.5275023641009461	0.5048055801181082	0.5000568995284047	0.5428097526808561	0.5004667551031637	0.5647670737441488	0.5	0.5087872253687865	0.49569770009802144	0.49891529374626387
0.57	0.5	0.6900408819655967	0.5997505111668128	0.4794943803481964	0.5085264539824802	0.5449735406486558	0.5	0.584001	0.502636	0.5388373965252846	0.5201375681222771	0.5105446704425437	0.49340929190626953	0.5367552639028358	0.4975008830947436	0.5096111602362163	0.5095103682046909	0.5169017119175516	0.502636	0.6332523625982329	0.5135928054868945	0.5166722202407265	0.4978305874925278	0.5028596859417556	0.5035148901475146	0.5116293766962797	0.49829734259569153	0.5274812184557313	0.5516525702970847	0.49891529374626387	0.49829734259569153	0.5831537716039183	0.49457646873131944	0.6092769699408149	0.5181376142186964	0.519495	0.5192223204724326	0.4893764557937585	0.5	0.5275023641009461	0.5048055801181082	0.5000568995284047	0.5428097526808561	0.5004667551031637	0.5598673922239278	0.5	0.5087872253687865	0.49569770009802144	0.49891529374626387
0.58	0.5	0.6896976550031438	0.5997505111668128	0.4794943803481964	0.5085264539824802	0.5449735406486558	0.5	0.5787621509504894	0.502636	0.5388373965252846	0.5201375681222771	0.5105446704425437	0.49340929190626953	0.5367552639028358	0.4975008830947436	0.5096111602362163	0.5095103682046909	0.5169017119175516	0.502636	0.6332523625982329	0.5135928054868945	0.5166722202407265	0.4978305874925278	0.5028596859417556	0.5035148901475146	0.5116293766962797	0.49829734259569153	0.5274812184557313	0.5546190825825146	0.49891529374626387	0.49829734259569153	0.5831537716039183	0.49457646873131944	0.6092769699408149	0.5181376142186964	0.519495	0.5192223204724326	0.4893764557937585	0.5	0.5275023641009461	0.5048055801181082	0.5000568995284047	0.5428097526808561	0.5004667551031637	0.5598673922239278	0.5	0.5087872253687865	0.49569770009802144	0.49891529374626387
0.59	0.5	0.6757109734829083	0.5997505111668128	0.4794943803481964	0.5085264539824802	0.5449735406486558	0.5	0.5787621509504894	0.502636	0.5388373965252846	0.5201375681222771	0.5105446704425437	0.49340929190626953	0.5367552639028358	0.4975008830947436	0.5096111602362163	0.5095103682046909	0.5169017119175516	0.502636	0.6332523625982329	0.5149229403394575	0.5166722202407265	0.4978305874925278	0.5028596859417556	0.5035148901475146	0.5116293766962797	0.49829734259569153	0.5224630358138894	0.5561657894278839	0.49891529374626387	0.49829734259569153	0.5831537716039183	0.49457646873131944	0.6101878742618247	0.5181376142186964	0.519495	0.5192223204724326	0.4893764557937585	0.5	0.5275023641009461	0.5048055801181082	0.5000568995284047	0.5428097526808561	0.5004667551031637	0.5549630056336011	0.5	0.5087872253687865	0.49569770009802144	0.49891529374626387
0.6	0.5	0.673594	0.5997505111668128	0.4794943803481964	0.5085264539824802	0.5449735406486558	0.5	0.5787621509504894	0.502636	0.5388373965252846	0.5201375681222771	0.5105446704425437	0.49340929190626953	0.5367552639028358	0.4975008830947436	0.5096111602362163	0.5095103682046909	0.5169017119175516	0.502636	0.6332523625982329	0.5149229403394575	0.5166722202407265	0.4978305874925278	0.5028596859417556	0.5035148901475146	0.5116293766962797	0.49829734259569153	0.5174144813829428	0.5561657894278839	0.49891529374626387	0.49829734259569153	0.5831537716039183	0.49457646873131944	0.6101878742618247	0.5181376142186964	0.5173627297581651	0.5192223204724326	0.4837294061939583	0.5	0.5275023641009461	0.5048055801181082	0.5000568995284047	0.5428097526808561	0.5004667551031637	0.5549630056336011	0.5	0.5087872253687865	0.49569770009802144	0.49891529374626387
0.61	0.5	0.6697322885119706	0.5997505111668128	0.47431318776579673	0.5085264539824802	0.5449735406486558	0.5	0.5787621509504894	0.502636	0.5388373965252846	0.5201375681222771	0.5105446704425437	0.49340929190626953	0.5367552639028358	0.4975008830947436	0.5096111602362163	0.5095103682046909	0.5169017119175516	0.502636	0.6332523625982329	0.5149229403394575	0.5166722202407265	0.4978305874925278	0.5028596859417556	0.5035148901475146	0.5116293766962797	0.49829734259569153	0.5189475668076124	0.5562699172329273	0.49891529374626387	0.49829734259569153	0.5831537716039183	0.49457646873131944	0.6101878742618247	0.5192223204724326	0.5201967351494712	0.5192223204724326	0.4837294061939583	0.5	0.5275023641009461	0.5048055801181082	0.5012785174128875	0.5428097526808561	0.5004667551031637	0.5549630056336011	0.5	0.5087872253687865	0.49569770009802144	0.49891529374626387
0.62	0.5	0.6697322885119706	0.5997505111668128	0.47431318776579673	0.5085264539824802	0.5449735406486558	0.5	0.5781437837801178	0.502636	0.5388373965252846	0.5201375681222771	0.5105446704425437	0.49340929190626953	0.5328685276328876	0.4975008830947436	0.5096111602362163	0.5095103682046909	0.5169017119175516	0.502636	0.6328654850516157	0.5149229403394575	0.5166722202407265	0.4978305874925278	0.5028596859417556	0.5035148901475146	0.5116293766962797	0.49829734259569153	0.5189475668076124	0.539205	0.49891529374626387	0.49829734259569153	0.5831537716039183	0.49457646873131944	0.6101878742618247	0.5192223204724326	0.5201200865414337	0.5192223204724326	0.4837294061939583	0.5	0.5275023641009461	0.5048055801181082	0.5012785174128875	0.5428097526808561	0.5004667551031637	0.5549630056336011	0.5	0.5087872253687865	0.49569770009802144	0.49891529374626387
0.63	0.5	0.6697322885119706	0.594793	0.47431318776579673	0.5085264539824802	0.5449735406486558	0.5	0.5781437837801178	0.502636	0.5388373965252846	0.5201375681222771	0.5105446704425437	0.49340929190626953	0.5312251012512433	0.4975008830947436	0.5096111602362163	0.5044366728105533	0.5169017119175516	0.502636	0.6328654850516157	0.5149229403394575	0.5166722202407265	0.4978305874925278	0.5028596859417556	0.5035148901475146	0.5116293766962797	0.49829734259569153	0.5189475668076124	0.539205	0.49891529374626387	0.49829734259569153	0.5831537716039183	0.49457646873131944	0.6101878742618247	0.5192223204724326	0.5093471910076613	0.5192223204724326	0.4837294061939583	0.5	0.5275023641009461	0.5048055801181082	0.5012785174128875	0.5428097526808561	0.5004667551031637	0.5500535520446991	0.5	0.5101173602213493	0.49569770009802144	0.49891529374626387
0.64	0.5	0.6588361355315915	0.594793	0.47431318776579673	0.5085264539824802	0.5449735406486558	0.5	0.5781437837801178	0.502636	0.5388373965252846	0.5201375681222771	0.5105446704425437	0.49340929190626953	0.5312251012512433	0.4975008830947436	0.5096111602362163	0.5044366728105533	0.5169017119175516	0.502636	0.6345762154093345	0.5149229403394575	0.5166722202407265	0.4978305874925278	0.5028596859417556	0.5035148901475146	0.5116293766962797	0.49829734259569153	0.5189475668076124	0.5406172292022821	0.49891529374626387	0.49829734259569153	0.5831537716039183	0.49457646873131944	0.6101878742618247	0.5192223204724326	0.5134670520538362	0.5192223204724326	0.4837294061939583	0.5	0.5275023641009461	0.5048055801181082	0.5012785174128875	0.5428097526808561	0.5004667551031637	0.5500535520446991	0.5	0.5101173602213493	0.49569770009802144	0.49891529374626387
0.65	0.5	0.6588361355315915	0.594793	0.47431318776579673	0.5085264539824802	0.5449735406486558	0.5	0.5781437837801178	0.502636	0.5388373965252846	0.5201375681222771	0.5105446704425437	0.49340929190626953	0.5312251012512433	0.4975008830947436	0.5096111602362163	0.5056222792510082	0.5179864181712878	0.502636	0.6345762154093345	0.5149229403394575	0.5166722202407265	0.4978305874925278	0.5028596859417556	0.5035148901475146	0.5116293766962797	0.49829734259569153	0.5189475668076124	0.5436025944085523	0.49891529374626387	0.49829734259569153	0.5831537716039183	0.49457646873131944	0.6101878742618247	0.5192223204724326	0.5134670520538362	0.5192223204724326	0.4837294061939583	0.5	0.5275023641009461	0.5048055801181082	0.5037615746855997	0.5432935897983351	0.5004667551031637	0.5500535520446991	0.5	0.5101173602213493	0.49569770009802144	0.49891529374626387
0.66	0.5	0.6579437976915263	0.594793	0.4751417946120614	0.5085264539824802	0.5449735406486558	0.5	0.5781437837801178	0.502636	0.5388373965252846	0.5201375681222771	0.5105446704425437	0.49340929190626953	0.5312251012512433	0.4975008830947436	0.5096111602362163	0.5056222792510082	0.5131808380531796	0.502636	0.633945	0.5149229403394575	0.5166722202407265	0.4978305874925278	0.5028596859417556	0.5035148901475146	0.5116293766962797	0.49829734259569153	0.5205962868605756	0.5387970142904441	0.49891529374626387	0.49829734259569153	0.5831537716039183	0.49457646873131944	0.6101878742618247	0.5192223204724326	0.5148793660727654	0.5192223204724326	0.4837294061939583	0.5	0.5275023641009461	0.5048055801181082	0.5037615746855997	0.5432935897983351	0.5004667551031637	0.5512844917914511	0.5	0.5101173602213493	0.49569770009802144	0.49891529374626387
0.67	0.5	0.6577440617298154	0.594793	0.4751417946120614	0.5085264539824802	0.5449735406486558	0.5	0.5731943337566346	0.502636	0.5388373965252846	0.5201375681222771	0.5105446704425437	0.49340929190626953	0.5312251012512433	0.4975008830947436	0.5096111602362163	0.5056222792510082	0.5131808380531796	0.502636	0.633945	0.5149229403394575	0.5166722202407265	0.4978305874925278	0.5028596859417556	0.5035148901475146	0.5116293766962797	0.49829734259569153	0.5226245779237224	0.533991	0.49891529374626387	0.49829734259569153	0.5831537716039183	0.49457646873131944	0.6101878742618247	0.5192223204724326	0.5163146253944976	0.5192223204724326	0.4837294061939583	0.5	0.5275023641009461	0.5048055801181082	0.5037615746855997	0.5432935897983351	0.5004667551031637	0.5512844917914511	0.5	0.5101173602213493	0.49569770009802144	0.49891529374626387
0.68	0.5	0.6592077359420563	0.594793	0.4751417946120614	0.5085264539824802	0.5449735406486558	0.5	0.5731943337566346	0.502636	0.5388373965252846	0.5201375681222771	0.5105446704425437	0.49340929190626953	0.5259146394441199	0.4975008830947436	0.5096111602362163	0.5056222792510082	0.5142655443069157	0.502636	0.6289984004117588	0.5149229403394575	0.5166722202407265	0.4978305874925278	0.504085	0.5035148901475146	0.5116293766962797	0.49829734259569153	0.5244946556937045	0.533991	0.49891529374626387	0.49829734259569153	0.5831537716039183	0.49457646873131944	0.6101878742618247	0.5192223204724326	0.5223415682111526	0.5192223204724326	0.4837294061939583	0.5	0.5275023641009461	0.5	0.5037615746855997	0.5432935897983351	0.5004667551031637	0.5512844917914511	0.5	0.5101173602213493	0.49569770009802144	0.49891529374626387
0.69	0.5	0.6621542578936986	0.594793	0.4751417946120614	0.5085264539824802	0.5449735406486558	0.5	0.5731943337566346	0.502636	0.5388373965252846	0.5201375681222771	0.5105446704425437	0.49340929190626953	0.5259146394441199	0.4975008830947436	0.5096111602362163	0.5056222792510082	0.5142655443069157	0.502636	0.6289984004117588	0.5149229403394575	0.5166722202407265	0.4978305874925278	0.504085	0.5035148901475146	0.5116293766962797	0.49829734259569153	0.5244946556937045	0.5355946393295533	0.49891529374626387	0.49829734259569153	0.5831537716039183	0.49457646873131944	0.6101878742618247	0.5192223204724326	0.5281932368522191	0.5192223204724326	0.4837294061939583	0.5	0.5275023641009461	0.5	0.5037615746855997	0.5432935897983351	0.5004667551031637	0.546479	0.5	0.5047858616771838	0.49569770009802144	0.49891529374626387
0.7	0.5	0.6621542578936986	0.594793	0.4751417946120614	0.5085264539824802	0.5449735406486558	0.5	0.5731943337566346	0.502636	0.5388373965252846	0.5201375681222771	0.5105446704425437	0.49340929190626953	0.5259146394441199	0.4975008830947436	0.5096111602362163	0.5056222792510082	0.5142655443069157	0.502636	0.623821	0.5149229403394575	0.5166722202407265	0.4978305874925278	0.49829734259569153	0.5035148901475146	0.5116293766962797	0.49829734259569153	0.5244946556937045	0.5355946393295533	0.49891529374626387	0.49829734259569153	0.5779907278131707	0.49457646873131944	0.5999111611228827	0.5192223204724326	0.5281932368522191	0.5192223204724326	0.4837294061939583	0.5	0.5275023641009461	0.5	0.5037615746855997	0.5432935897983351	0.5004667551031637	0.546479	0.5	0.5047858616771838	0.49569770009802144	0.49891529374626387
0.71	0.5	0.6621542578936986	0.594793	0.4751417946120614	0.5085264539824802	0.5449735406486558	0.5	0.5731943337566346	0.502636	0.5388373965252846	0.5201375681222771	0.5105446704425437	0.49340929190626953	0.5259146394441199	0.49866110584042644	0.5096111602362163	0.5068227774590626	0.5142655443069157	0.502636	0.6253127041824394	0.5149229403394575	0.5166722202407265	0.4978305874925278	0.49829734259569153	0.5035148901475146	0.5116293766962797	0.49829734259569153	0.5244946556937045	0.5292818101918143	0.49891529374626387	0.49829734259569153	0.5779907278131707	0.49457646873131944	0.5999111611228827	0.5192223204724326	0.5278032271399651	0.5192223204724326	0.4837294061939583	0.5	0.5275023641009461	0.5	0.5037615746855997	0.5432935897983351	0.5004667551031637	0.546479	0.5	0.5047858616771838	0.49569770009802144	0.49891529374626387
0.72	0.5	0.6621542578936986	0.594793	0.4751417946120614	0.5085264539824802	0.5449735406486558	0.5	0.5731943337566346	0.502636	0.535228	0.5201375681222771	0.5105446704425437	0.49340929190626953	0.5259146394441199	0.49866110584042644	0.5096111602362163	0.5068227774590626	0.5142655443069157	0.502636	0.6268157634532607	0.5149229403394575	0.5166722202407265	0.4978305874925278	0.49829734259569153	0.5035148901475146	0.5116293766962797	0.49829734259569153	0.5244946556937045	0.5292818101918143	0.49891529374626387	0.49829734259569153	0.5779907278131707	0.49457646873131944	0.5975385661234196	0.5192223204724326	0.5233435047860148	0.5192223204724326	0.4837294061939583	0.5	0.5275023641009461	0.5	0.5037615746855997	0.5432935897983351	0.5004667551031637	0.546479	0.5	0.5047858616771838	0.49569770009802144	0.49891529374626387
0.73	0.5	0.6587523678868057	0.5899876938434638	0.4751417946120614	0.5085264539824802	0.5449735406486558	0.5	0.56832	0.502636	0.535228	0.5201375681222771	0.5105446704425437	0.49340929190626953	0.5259146394441199	0.49866110584042644	0.5096111602362163	0.5068227774590626	0.5142655443069157	0.502636	0.6268157634532607	0.5149229403394575	0.5166722202407265	0.4978305874925278	0.49829734259569153	0.5035148901475146	0.5116293766962797	0.49829734259569153	0.5244946556937045	0.519301	0.49891529374626387	0.49829734259569153	0.5779907278131707	0.49457646873131944	0.5979705254360093	0.5096111602362163	0.5186967539749141	0.5192223204724326	0.4837294061939583	0.5	0.5275023641009461	0.5	0.5037615746855997	0.5432935897983351	0.5004667551031637	0.546479	0.5	0.5047858616771838	0.49569770009802144	0.49891529374626387
0.74	0.5	0.638248	0.5899876938434638	0.4751417946120614	0.5085264539824802	0.5449735406486558	0.5	0.56832	0.502636	0.535228	0.5201375681222771	0.5105446704425437	0.49340929190626953	0.5259146394441199	0.49866110584042644	0.5096111602362163	0.5068227774590626	0.5153502505606518	0.502636	0.6268157634532607	0.504085	0.5166722202407265	0.4978305874925278	0.49829734259569153	0.5035148901475146	0.5127140829500159	0.49829734259569153	0.5244946556937045	0.519301	0.49891529374626387	0.49829734259569153	0.5779907278131707	0.49457646873131944	0.5930309601612249	0.5096111602362163	0.5121815970437305	0.5192223204724326	0.4837294061939583	0.5	0.5275023641009461	0.5	0.5037615746855997	0.5432935897983351	0.5004667551031637	0.546479	0.5	0.5047858616771838	0.49569770009802144	0.49891529374626387
0.75	0.5	0.6333413040936322	0.5917608084377861	0.4751417946120614	0.5085264539824802	0.5449735406486558	0.5	0.56832	0.502636	0.535228	0.5201375681222771	0.5105446704425437	0.49340929190626953	0.524896	0.49866110584042644	0.5096111602362163	0.5068227774590626	0.5153502505606518	0.502636	0.6268157634532607	0.504085	0.5166722202407265	0.4978305874925278	0.49829734259569153	0.5035148901475146	0.5127140829500159	0.49829734259569153	0.5244946556937045	0.519301	0.49891529374626387	0.49829734259569153	0.5779907278131707	0.49457646873131944	0.5931724785671453	0.5096111602362163	0.5154554382459237	0.5192223204724326	0.4837294061939583	0.5	0.5275023641009461	0.5	0.5037615746855997	0.5432935897983351	0.5004667551031637	0.546479	0.5	0.5047858616771838	0.49569770009802144	0.49891529374626387
0.76	0.5	0.6333413040936322	0.5917608084377861	0.4751417946120614	0.5085264539824802	0.5397421508600003	0.5	0.56832	0.502636	0.535228	0.5201375681222771	0.5057390903244354	0.49340929190626953	0.524896	0.49866110584042644	0.5096111602362163	0.5068227774590626	0.5164349568143879	0.502636	0.6268157634532607	0.504085	0.5166722202407265	0.4978305874925278	0.49829734259569153	0.5035148901475146	0.5127140829500159	0.49829734259569153	0.5244946556937045	0.519301	0.49891529374626387	0.49829734259569153	0.5779907278131707	0.49457646873131944	0.5936040705322821	0.5096111602362163	0.519108	0.5192223204724326	0.4837294061939583	0.5	0.5275023641009461	0.5	0.5037615746855997	0.5432935897983351	0.5004667551031637	0.546479	0.5	0.5047858616771838	0.49569770009802144	0.49891529374626387
0.77	0.5	0.6333413040936322	0.5917608084377861	0.4751417946120614	0.5085264539824802	0.5397421508600003	0.5	0.56832	0.502636	0.535228	0.5201375681222771	0.5057390903244354	0.49340929190626953	0.524896	0.49866110584042644	0.5048055801181082	0.5068227774590626	0.5164349568143879	0.502636	0.6268157634532607	0.504085	0.5166722202407265	0.4978305874925278	0.49829734259569153	0.5035148901475146	0.5127140829500159	0.49829734259569153	0.5184005754317553	0.5206638210675806	0.49891529374626387	0.49829734259569153	0.5779907278131707	0.49457646873131944	0.5936040705322821	0.5096111602362163	0.519108	0.5192223204724326	0.4837294061939583	0.5	0.5275023641009461	0.5	0.49792551980015093	0.5432935897983351	0.5004667551031637	0.546479	0.5	0.5047858616771838	0.49569770009802144	0.49891529374626387
0.78	0.5	0.6243764239350797	0.5917608084377861	0.4751417946120614	0.5085264539824802	0.5425364356469252	0.5	0.56832	0.502636	0.535228	0.5201375681222771	0.5057390903244354	0.49340929190626953	0.5146534096461407	0.49866110584042644	0.5048055801181082	0.5068227774590626	0.5116293766962797	0.502636	0.6268157634532607	0.504085	0.5166722202407265	0.4978305874925278	0.49829734259569153	0.5035148901475146	0.5127140829500159	0.49829734259569153	0.5184005754317553	0.5158582409494724	0.49891529374626387	0.49829734259569153	0.5779907278131707	0.49457646873131944	0.5936040705322821	0.5096111602362163	0.5211443509138751	0.5192223204724326	0.4837294061939583	0.5	0.5275023641009461	0.5	0.49792551980015093	0.5432935897983351	0.5004667551031637	0.546479	0.5	0.5047858616771838	0.49569770009802144	0.49891529374626387
0.79	0.5	0.627295	0.5917608084377861	0.4751417946120614	0.5085264539824802	0.5425364356469252	0.5	0.56832	0.502636	0.535228	0.5201375681222771	0.5057390903244354	0.49340929190626953	0.5146534096461407	0.49866110584042644	0.5048055801181082	0.508042	0.513799	0.502636	0.6268157634532607	0.504085	0.5166722202407265	0.4978305874925278	0.49829734259569153	0.5035148901475146	0.5127140829500159	0.49829734259569153	0.5184005754317553	0.5110526608313644	0.49891529374626387	0.49829734259569153	0.5779907278131707	0.49457646873131944	0.5936040705322821	0.5096111602362163	0.5201832467494183	0.5192223204724326	0.4837294061939583	0.5	0.5275023641009461	0.5	0.49792551980015093	0.5432935897983351	0.5004667551031637	0.546479	0.5	0.5047858616771838	0.49569770009802144	0.49891529374626387
0.8	0.5	0.627295	0.5917608084377861	0.47630798704090205	0.5085264539824802	0.5425364356469252	0.5	0.56832	0.502636	0.535228	0.5201375681222771	0.5068237965781717	0.49340929190626953	0.5146534096461407	0.49866110584042644	0.5048055801181082	0.510557	0.513799	0.502636	0.6283312125763598	0.504085	0.5166722202407265	0.4978305874925278	0.49829734259569153	0.5035148901475146	0.5079085028319077	0.49829734259569153	0.5184005754317553	0.5124892543228989	0.49891529374626387	0.49829734259569153	0.5779907278131707	0.49457646873131944	0.5936040705322821	0.5096111602362163	0.5201832467494183	0.5192223204724326	0.4837294061939583	0.5	0.5275023641009461	0.5	0.49792551980015093	0.5432935897983351	0.5004667551031637	0.546479	0.5	0.5047858616771838	0.49569770009802144	0.49891529374626387
0.81	0.5	0.6302413863765156	0.5862248032843245	0.47630798704090205	0.5085264539824802	0.5425364356469252	0.5	0.56832	0.502636	0.535228	0.5201375681222771	0.5068237965781717	0.49340929190626953	0.5171173364722051	0.49866110584042644	0.5048055801181082	0.5149229403394575	0.513799	0.502636	0.6283312125763598	0.5053656862419046	0.5099031328733108	0.4978305874925278	0.49829734259569153	0.5035148901475146	0.5079085028319077	0.49829734259569153	0.5184005754317553	0.5071787925157755	0.49891529374626387	0.49829734259569153	0.5779907278131707	0.49457646873131944	0.5936040705322821	0.5096111602362163	0.5201832467494183	0.5192223204724326	0.4837294061939583	0.5	0.5275023641009461	0.5	0.49792551980015093	0.5432935897983351	0.5004667551031637	0.546479	0.5	0.49927905699099884	0.49569770009802144	0.49891529374626387
0.82	0.5	0.6302413863765156	0.5862248032843245	0.47630798704090205	0.5085264539824802	0.5425364356469252	0.5	0.56832	0.502636	0.5367607733415927	0.5201375681222771	0.5068237965781717	0.49340929190626953	0.5197285204575656	0.49866110584042644	0.5048055801181082	0.5149229403394575	0.513799	0.502636	0.6283312125763598	0.5053656862419046	0.5099031328733108	0.4978305874925278	0.4993820488494276	0.5035148901475146	0.5079085028319077	0.49829734259569153	0.5184005754317553	0.5071787925157755	0.49891529374626387	0.49829734259569153	0.5779907278131707	0.49457646873131944	0.5899092873190801	0.5096111602362163	0.5144165476428973	0.5192223204724326	0.4837294061939583	0.5	0.5275023641009461	0.5	0.4991438912061363	0.5432935897983351	0.5004667551031637	0.546479	0.5	0.49927905699099884	0.49569770009802144	0.49891529374626387
0.83	0.5	0.6302413863765156	0.5818348473061775	0.47630798704090205	0.5085264539824802	0.5372677282819788	0.5	0.56832	0.502636	0.5367607733415927	0.5201375681222771	0.5068237965781717	0.49340929190626953	0.5197285204575656	0.49866110584042644	0.5	0.5149229403394575	0.513799	0.502636	0.6283312125763598	0.5053656862419046	0.504398	0.4978305874925278	0.4993820488494276	0.5035148901475146	0.5079085028319077	0.49829734259569153	0.5184005754317553	0.5071787925157755	0.49891529374626387	0.49829734259569153	0.5779907278131707	0.49457646873131944	0.5899092873190801	0.5096111602362163	0.5144165476428973	0.5192223204724326	0.4837294061939583	0.5	0.5275023641009461	0.5	0.4991438912061363	0.5432935897983351	0.5004667551031637	0.546479	0.5	0.5005601061237964	0.49569770009802144	0.49891529374626387
0.84	0.5	0.6311244967311381	0.5712569499840601	0.47071293114912505	0.5085264539824802	0.5372677282819788	0.5	0.56832	0.502636	0.5367607733415927	0.5201375681222771	0.5068237965781717	0.49340929190626953	0.5163231976488282	0.49866110584042644	0.5	0.5149229403394575	0.513799	0.502636	0.6128182738997301	0.5053656862419046	0.4987695601594485	0.4978305874925278	0.4993820488494276	0.5035148901475146	0.5079085028319077	0.49829734259569153	0.5184005754317553	0.5076652660598637	0.49891529374626387	0.49829734259569153	0.5779907278131707	0.49457646873131944	0.5899092873190801	0.5096111602362163	0.5144165476428973	0.5192223204724326	0.4837294061939583	0.5	0.5275023641009461	0.5	0.4991438912061363	0.5432935897983351	0.5004667551031637	0.546479	0.5	0.5005601061237964	0.49569770009802144	0.49891529374626387
0.85	0.5	0.6302561225806009	0.5664513698659521	0.47071293114912505	0.5085264539824802	0.5369853559565636	0.5	0.56832	0.502636	0.5383428896302473	0.5201375681222771	0.5068237965781717	0.49340929190626953	0.5163231976488282	0.5009335102063274	0.5	0.5149229403394575	0.513799	0.502636	0.6128182738997301	0.5053656862419046	0.4987695601594485	0.4978305874925278	0.4993820488494276	0.49674588123879165	0.5089932090856438	0.49829734259569153	0.5061510577581505	0.5028596859417556	0.49891529374626387	0.49829734259569153	0.5779907278131707	0.49457646873131944	0.5899092873190801	0.5096111602362163	0.5144165476428973	0.5192223204724326	0.4837294061939583	0.5	0.5275023641009461	0.5	0.4991438912061363	0.5432935897983351	0.5004667551031637	0.546479	0.5	0.5005601061237964	0.49569770009802144	0.49891529374626387
0.86	0.5	0.6302561225806009	0.5654473002267945	0.47071293114912505	0.5085264539824802	0.5369853559565636	0.5	0.56832	0.502636	0.539983	0.5215495125077824	0.5068237965781717	0.49340929190626953	0.5163231976488282	0.5009335102063274	0.5	0.5149229403394575	0.513799	0.502636	0.6074713254662703	0.5053656862419046	0.4987695601594485	0.4978305874925278	0.4993820488494276	0.49674588123879165	0.5089932090856438	0.49829734259569153	0.5061510577581505	0.5028596859417556	0.49891529374626387	0.49829734259569153	0.5779907278131707	0.49457646873131944	0.5843367530679708	0.5096111602362163	0.5143588953275484	0.5192223204724326	0.4837294061939583	0.5	0.5277249201210978	0.5	0.4991438912061363	0.5432935897983351	0.5004667551031637	0.546479	0.5	0.5005601061237964	0.49569770009802144	0.49891529374626387
0.87	0.5	0.6317181300242825	0.5598955452477842	0.47071293114912505	0.5085264539824802	0.5369853559565636	0.5	0.56832	0.4978305874925278	0.5340031446264739	0.5061510577581505	0.5068237965781717	0.49340929190626953	0.5163231976488282	0.5009335102063274	0.5	0.5149229403394575	0.513799	0.502636	0.6038074607465022	0.5053656862419046	0.4987695601594485	0.4978305874925278	0.4993820488494276	0.49674588123879165	0.5089932090856438	0.49829734259569153	0.5061510577581505	0.4980541058236474	0.49891529374626387	0.49829734259569153	0.5779907278131707	0.49457646873131944	0.5856362859015123	0.5096111602362163	0.5077207816715332	0.5192223204724326	0.4837294061939583	0.5	0.5277249201210978	0.5	0.4991438912061363	0.5445570955048855	0.5015514613568999	0.546479	0.5	0.5005601061237964	0.49569770009802144	0.49891529374626387
0.88	0.5	0.6352526007973321	0.5550899651296761	0.47071293114912505	0.5085264539824802	0.5369853559565636	0.5	0.56832	0.4978305874925278	0.5340031446264739	0.5061510577581505	0.5068237965781717	0.49340929190626953	0.5163231976488282	0.5009335102063274	0.5	0.5149229403394575	0.513799	0.502636	0.6038074607465022	0.5053656862419046	0.4987695601594485	0.4978305874925278	0.4993820488494276	0.49674588123879165	0.5089932090856438	0.49829734259569153	0.5061510577581505	0.4980541058236474	0.49891529374626387	0.49829734259569153	0.5779907278131707	0.49457646873131944	0.5856362859015123	0.5096111602362163	0.5077207816715332	0.5192223204724326	0.4837294061939583	0.5	0.5277249201210978	0.5	0.4991438912061363	0.5445570955048855	0.5015514613568999	0.546479	0.5	0.5005601061237964	0.49569770009802144	0.49891529374626387
0.89	0.5	0.630209	0.5550899651296761	0.47071293114912505	0.5085264539824802	0.5369853559565636	0.5	0.5632682677101641	0.4978305874925278	0.5340031446264739	0.5061510577581505	0.5068237965781717	0.49340929190626953	0.5163231976488282	0.5009335102063274	0.5	0.5149229403394575	0.513799	0.502636	0.6038074607465022	0.5053656862419046	0.4987695601594485	0.4978305874925278	0.4993820488494276	0.49674588123879165	0.5041876289675358	0.49829734259569153	0.5061510577581505	0.4980541058236474	0.49891529374626387	0.49829734259569153	0.5779907278131707	0.49457646873131944	0.5856362859015123	0.5096111602362163	0.5077207816715332	0.5192223204724326	0.4837294061939583	0.5	0.5277249201210978	0.5	0.4991438912061363	0.5445570955048855	0.5015514613568999	0.546479	0.5	0.5005601061237964	0.490238	0.49891529374626387
0.9	0.5	0.6267234627873794	0.5548007079953143	0.47071293114912505	0.5085264539824802	0.5369853559565636	0.5	0.5581023702944212	0.4978305874925278	0.5340031446264739	0.5061510577581505	0.5068237965781717	0.49340929190626953	0.5159682017112242	0.5031029227137996	0.5	0.5149229403394575	0.513799	0.502636	0.6038074607465022	0.5053656862419046	0.4987695601594485	0.4978305874925278	0.4993820488494276	0.49674588123879165	0.5041876289675358	0.49829734259569153	0.5061510577581505	0.49240705622384723	0.49891529374626387	0.49829734259569153	0.5779907278131707	0.49457646873131944	0.5869425543641305	0.5096111602362163	0.5077207816715332	0.5192223204724326	0.4837294061939583	0.5	0.5224930005098131	0.5	0.5011423428087337	0.5445570955048855	0.5015514613568999	0.546479	0.5	0.5005601061237964	0.490238	0.49891529374626387
0.91	0.5	0.6164116675613811	0.5548007079953143	0.47071293114912505	0.5085264539824802	0.5369853559565636	0.5	0.559462	0.4978305874925278	0.5282810644628484	0.5061510577581505	0.5068237965781717	0.49340929190626953	0.5159682017112242	0.5031029227137996	0.5	0.5101173602213493	0.513799	0.502636	0.6038074607465022	0.5053656862419046	0.4987695601594485	0.49891529374626387	0.4993820488494276	0.49674588123879165	0.5041876289675358	0.49829734259569153	0.5061510577581505	0.49240705622384723	0.49891529374626387	0.49829734259569153	0.5779907278131707	0.49457646873131944	0.5830222439485281	0.5096111602362163	0.5077207816715332	0.5192223204724326	0.4837294061939583	0.5	0.5224930005098131	0.5	0.5011423428087337	0.5445570955048855	0.5015514613568999	0.546479	0.5	0.5005601061237964	0.490238	0.49891529374626387
0.92	0.5	0.6166884139966612	0.5548007079953143	0.47071293114912505	0.5085264539824802	0.5369853559565636	0.5	0.5586662155467333	0.4978305874925278	0.5282810644628484	0.5061510577581505	0.5068237965781717	0.49340929190626953	0.5159682017112242	0.5031029227137996	0.5	0.5101173602213493	0.513799	0.502636	0.6038074607465022	0.5053656862419046	0.4987695601594485	0.49891529374626387	0.4993820488494276	0.49674588123879165	0.5041876289675358	0.49829734259569153	0.5061510577581505	0.49240705622384723	0.49891529374626387	0.49829734259569153	0.5777727354907932	0.49457646873131944	0.5830222439485281	0.5048055801181082	0.4958189545129331	0.5192223204724326	0.48481411244769446	0.5	0.5224930005098131	0.5	0.5011423428087337	0.5445570955048855	0.5015514613568999	0.546479	0.5	0.5005601061237964	0.490238	0.49891529374626387
0.93	0.5	0.6109578305110466	0.5499951278772062	0.47071293114912505	0.5085264539824802	0.5369853559565636	0.5	0.5586662155467333	0.4978305874925278	0.5279114092526546	0.5061510577581505	0.5068237965781717	0.49340929190626953	0.5170529079649604	0.5031029227137996	0.5	0.5101173602213493	0.513799	0.502636	0.6038074607465022	0.5053656862419046	0.4987695601594485	0.49891529374626387	0.4993820488494276	0.49674588123879165	0.5041876289675358	0.49829734259569153	0.5061510577581505	0.49240705622384723	0.49891529374626387	0.4993820488494276	0.5687794999686828	0.49457646873131944	0.5830222439485281	0.5048055801181082	0.4958189545129331	0.5192223204724326	0.48481411244769446	0.5	0.5224930005098131	0.5	0.5011423428087337	0.5445570955048855	0.5015514613568999	0.546479	0.5	0.5005601061237964	0.490238	0.49891529374626387
0.94	0.5	0.5929391167341452	0.5493267727107505	0.47071293114912505	0.5085264539824802	0.5369853559565636	0.5	0.5586662155467333	0.4978305874925278	0.53021	0.5061510577581505	0.5068237965781717	0.49340929190626953	0.5170529079649604	0.5031029227137996	0.5	0.5101173602213493	0.513799	0.502636	0.6028813034461961	0.5053656862419046	0.4987695601594485	0.49891529374626387	0.4993820488494276	0.49674588123879165	0.5041876289675358	0.49829734259569153	0.5052723352212719	0.49240705622384723	0.49891529374626387	0.4993820488494276	0.5687794999686828	0.49674588123879165	0.5843394004497178	0.5048055801181082	0.4958189545129331	0.5192223204724326	0.48481411244769446	0.5	0.5224930005098131	0.5	0.5011423428087337	0.5445570955048855	0.5015514613568999	0.546479	0.5	0.5005601061237964	0.490238	0.49891529374626387
0.95	0.5	0.5864471723310426	0.5493267727107505	0.47071293114912505	0.5085264539824802	0.538359	0.5	0.5586662155467333	0.4978305874925278	0.5317639361151247	0.5061510577581505	0.5068237965781717	0.49340929190626953	0.5170529079649604	0.5031029227137996	0.5	0.5101173602213493	0.513799	0.502636	0.6028813034461961	0.5053656862419046	0.4987695601594485	0.49891529374626387	0.4993820488494276	0.49674588123879165	0.5041876289675358	0.49829734259569153	0.5052723352212719	0.49240705622384723	0.49891529374626387	0.4993820488494276	0.5687794999686828	0.49674588123879165	0.5843394004497178	0.5048055801181082	0.4880682312089028	0.5192223204724326	0.48481411244769446	0.5	0.5236722272883925	0.5	0.5011423428087337	0.5445570955048855	0.5015514613568999	0.5414150310014825	0.5	0.5005601061237964	0.490238	0.49891529374626387
0.96	0.5	0.5706505867664552	0.5493267727107505	0.47071293114912505	0.5096111602362163	0.538359	0.5	0.5586662155467333	0.4978305874925278	0.5317639361151247	0.5061510577581505	0.5079085028319077	0.49340929190626953	0.5170529079649604	0.5031029227137996	0.5	0.5089932090856438	0.513799	0.502636	0.5979966544670506	0.5053656862419046	0.4987695601594485	0.49891529374626387	0.4993820488494276	0.49674588123879165	0.5041876289675358	0.49829734259569153	0.5052723352212719	0.49349176247758336	0.49891529374626387	0.4993820488494276	0.5687794999686828	0.49674588123879165	0.5843394004497178	0.5048055801181082	0.4880682312089028	0.5192223204724326	0.48481411244769446	0.5	0.5184013607246718	0.5	0.5011423428087337	0.5445570955048855	0.5015514613568999	0.5378449996312745	0.5	0.5005601061237964	0.490238	0.49891529374626387
0.97	0.5	0.5468815802249116	0.5458863886736093	0.47071293114912505	0.5096111602362163	0.5375726288800894	0.5	0.5534565065793837	0.4978305874925278	0.5317639361151247	0.5061510577581505	0.5079085028319077	0.49454754621793146	0.5170529079649604	0.5031029227137996	0.5	0.5089932090856438	0.513799	0.502636	0.5979966544670506	0.5067449068142329	0.4987695601594485	0.49891529374626387	0.4993820488494276	0.49674588123879165	0.5041876289675358	0.49829734259569153	0.5052723352212719	0.49349176247758336	0.49891529374626387	0.4993820488494276	0.5687794999686828	0.49674588123879165	0.5793184690323337	0.5048055801181082	0.4880682312089028	0.5192223204724326	0.48481411244769446	0.5	0.5134814241302481	0.5	0.5019123088326914	0.5445570955048855	0.5015514613568999	0.5279525803451983	0.5	0.5005601061237964	0.4913223499701111	0.49891529374626387
0.98	0.5	0.5313762280678602	0.5458863886736093	0.47071293114912505	0.5096111602362163	0.5325297691629807	0.5	0.5534565065793837	0.4978305874925278	0.5305332263440743	0.5004667551031637	0.5079085028319077	0.49454754621793146	0.5170529079649604	0.5041876289675358	0.5	0.5089932090856438	0.513799	0.503721	0.5854592438968322	0.502636	0.49929922019737627	0.49891529374626387	0.4993820488494276	0.49674588123879165	0.5041876289675358	0.49829734259569153	0.5052723352212719	0.49349176247758336	0.49891529374626387	0.4993820488494276	0.5687794999686828	0.49674588123879165	0.5641052903923889	0.5048055801181082	0.4891529374626389	0.5192223204724326	0.48481411244769446	0.5	0.5095589683338655	0.5	0.5019123088326914	0.5315763163614993	0.5015514613568999	0.5279525803451983	0.5	0.5005601061237964	0.4913223499701111	0.49891529374626387
0.99	0.5	0.5176334536996542	0.5458863886736093	0.4717976374028611	0.5048055801181082	0.5325297691629807	0.5	0.546558	0.4978305874925278	0.5320049954829399	0.5004667551031637	0.5079085028319077	0.49454754621793146	0.5133320341005883	0.5052723352212719	0.5	0.5089932090856438	0.513799	0.49891529374626387	0.5818630661040862	0.502636	0.49929922019737627	0.49891529374626387	0.4993820488494276	0.49674588123879165	0.5041876289675358	0.49829734259569153	0.5004667551031637	0.49349176247758336	0.49891529374626387	0.4993820488494276	0.5693476259986976	0.49674588123879165	0.5666783706871127	0.5048055801181082	0.4891529374626389	0.5192223204724326	0.48481411244769446	0.5	0.5046234673693973	0.5	0.5019123088326914	0.5252710279222396	0.5015514613568999	0.5202826099908255	0.5	0.5005601061237964	0.4913223499701111	0.49891529374626387
[truncated: 29 more columns]

## Sheet: Figure 2b
Figure 2b
Threshold	Integrated Grade LFFR AUC	Integrated Score LFFR AUC	Integrated Grade OS AUC	Integrated Score OS AUC
0.01	0.674088	0.760381	0.658776	0.766524
0.02	0.689219	0.766691	0.660746	0.770532
0.03	0.702774	0.766012	0.669249	0.765047
0.04	0.714982	0.766779	0.679666	0.76445
0.05	0.725887	0.765934	0.69764	0.763996
0.06	0.732814	0.765934	0.702292	0.763996
0.07	0.754243	0.763872	0.72454	0.759649
0.08	0.754435	0.760864	0.73015	0.760585
0.09	0.764851	0.760812	0.742967	0.760074
0.1	0.767612	0.760812	0.744761	0.760074
0.11	0.772218	0.762403	0.747744	0.761004
0.12	0.773539	0.762403	0.748461	0.761004
0.13	0.771678	0.762403	0.749249	0.761004
0.14	0.776486	0.762253	0.747416	0.76014
0.15	0.78263	0.760379	0.753475	0.757654
0.16	0.785742	0.753534	0.761675	0.756694
0.17	0.786194	0.750569	0.764402	0.757605
0.18	0.78425	0.750569	0.763664	0.757605
0.19	0.783496	0.750569	0.766721	0.757605
0.2	0.782832	0.750569	0.766078	0.757605
0.21	0.782832	0.750569	0.766078	0.757605
0.22	0.782832	0.750569	0.766078	0.757605
0.23	0.785365	0.750569	0.76752	0.757605
0.24	0.785365	0.750569	0.76752	0.757605
0.25	0.78022	0.746501	0.769374	0.758521
0.26	0.780717	0.746501	0.769464	0.758521
0.27	0.779861	0.746501	0.76935	0.758521
0.28	0.779861	0.746501	0.76935	0.758521
0.29	0.781332	0.748095	0.770189	0.759444
0.3	0.781332	0.748095	0.770189	0.759444
0.31	0.781332	0.747417	0.770189	0.760372
0.32	0.781332	0.745503	0.770189	0.762246
0.33	0.78014	0.740427	0.769079	0.758648
0.34	0.779905	0.737282	0.766608	0.753791
0.35	0.779905	0.737282	0.766608	0.753791
0.36	0.781398	0.737282	0.767466	0.753791
0.37	0.780087	0.737282	0.766634	0.753791
0.38	0.780087	0.737282	0.766634	0.753791
0.39	0.780087	0.737282	0.766634	0.753791
0.4	0.780087	0.737282	0.766634	0.753791
0.41	0.778892	0.737282	0.76764	0.753791
0.42	0.778537	0.737282	0.767397	0.753791
0.43	0.778537	0.737282	0.767397	0.753791
0.44	0.774834	0.737282	0.762307	0.753791
0.45	0.774834	0.737282	0.762307	0.753791
0.46	0.774834	0.737282	0.762307	0.753791
0.47	0.774596	0.737282	0.761994	0.753791
0.48	0.774529	0.737282	0.760245	0.753791
0.49	0.773415	0.737282	0.761224	0.753791
0.5	0.773415	0.737282	0.761224	0.753791
0.51	0.773415	0.736454	0.761224	0.748785
0.52	0.771872	0.736454	0.758928	0.748785
0.53	0.771872	0.736454	0.758928	0.748785
0.54	0.767347	0.736454	0.761608	0.748785
0.55	0.768814	0.736454	0.762588	0.748785
0.56	0.769546	0.736454	0.764475	0.748785
0.57	0.768637	0.736454	0.762736	0.748785
0.58	0.76271	0.735748	0.757674	0.747471
0.59	0.759632	0.73256	0.758573	0.7426
0.6	0.758568	0.72908	0.755788	0.743559
0.61	0.759068	0.72908	0.757648	0.743559
0.62	0.758217	0.728406	0.756909	0.742735
0.63	0.761096	0.728406	0.756129	0.742735
0.64	0.759541	0.728406	0.757963	0.742735
0.65	0.759541	0.728406	0.757963	0.742735
0.66	0.758307	0.726507	0.756722	0.741286
0.67	0.757274	0.725269	0.752177	0.740004
0.68	0.764192	0.725269	0.757691	0.740004
0.69	0.759276	0.722074	0.760477	0.74093
0.7	0.758331	0.722074	0.755851	0.74093
0.71	0.759916	0.722074	0.757062	0.74093
0.72	0.755182	0.722074	0.753183	0.74093
0.73	0.754203	0.718873	0.750375	0.741862
0.74	0.75252	0.718873	0.749362	0.741862
0.75	0.75122	0.718873	0.744947	0.741862
0.76	0.747654	0.718873	0.745929	0.741862
0.77	0.747785	0.718873	0.744534	0.741862
0.78	0.746052	0.720411	0.746349	0.7428
0.79	0.74461	0.719505	0.748119	0.74372
0.8	0.745915	0.717347	0.749021	0.745615
0.81	0.747691	0.718634	0.750041	0.746543
0.82	0.747691	0.718634	0.750041	0.746543
0.83	0.748852	0.718634	0.749835	0.746543
0.84	0.748511	0.709418	0.744906	0.736153
0.85	0.746385	0.709191	0.739588	0.735061
0.86	0.7477	0.709191	0.740464	0.735061
0.87	0.738094	0.707852	0.73541	0.734779
0.88	0.736892	0.706768	0.729341	0.73768
0.89	0.733493	0.706768	0.723818	0.73768
0.9	0.736124	0.70622	0.723619	0.736609
0.91	0.733353	0.705621	0.723013	0.736422
0.92	0.719813	0.707247	0.721111	0.737442
0.93	0.718561	0.705793	0.719886	0.732705
0.94	0.711694	0.703615	0.716223	0.725486
0.95	0.716052	0.706055	0.715109	0.721219
0.96	0.707326	0.706743	0.713194	0.72029
0.97	0.700551	0.700501	0.704049	0.711596
0.98	0.694647	0.692865	0.696778	0.70988
0.99	0.687184	0.693352	0.702481	0.711547

## Sheet: Figure 3a
Figure 3a
Focal gains/losses
Chr2					Chr3					Chr4					Chr5					Chr6					Chr7					Chr8					Chr9					Chr10					Chr12
position	gains	losses	count		position	gains	losses	count		position	gains	losses	count		position	gains	losses	count		position	gains	losses	count		position	gains	losses	count		position	gains	losses	count		position	gains	losses	count		position	gains	losses	count		position	gains	losses	count
105000	0	0	0		180000	0	0	0		55000	0	0	0		55000	0	0	0		155000	0	0	0		55000	0	0	0		180000	0	0	0		130000	0	0	0		55000	0	0	0		55000	0	0	0
135000	0	55	565		210000	13	46	565		85000	3	50	565		85000	44	4	565		185000	6	61	565		85000	3	60	565		210000	4	58	565		160000	3	33	565		85000	4	45	565		85000	12	18	565
165000	0	55	565		240000	13	46	565		115000	3	50	565		115000	44	4	565		215000	6	61	565		115000	3	60	565		240000	4	58	565		190000	3	33	565		115000	4	45	565		115000	12	18	565
195000	0	55	565		270000	13	46	565		145000	3	50	565		145000	44	4	565		245000	6	61	565		145000	3	60	565		270000	4	58	565		220000	3	33	565		145000	4	45	565		145000	12	18	565
225000	0	55	565		300000	13	46	565		175000	3	49	564		175000	44	4	565		275000	6	60	564		175000	3	60	565		300000	4	58	565		250000	3	33	565		175000	4	44	564		175000	12	18	565
255000	0	55	565		330000	13	46	565		205000	3	49	564		205000	44	4	565		305000	6	60	564		205000	3	60	565		330000	4	58	565		280000	3	33	565		205000	4	44	564		205000	12	18	565
285000	0	55	565		360000	13	46	565		235000	3	49	564		235000	44	4	565		335000	6	58	563		235000	3	60	565		360000	4	58	565		310000	3	33	565		235000	4	44	565		235000	12	18	565
315000	0	55	565		390000	13	46	565		265000	3	48	564		265000	44	4	565		365000	6	58	563		265000	3	60	565		390000	4	58	565		340000	3	33	565		265000	4	44	565		265000	12	18	565
345000	0	55	565		420000	13	46	565		295000	3	48	564		295000	44	4	565		395000	6	49	555		295000	3	60	565		420000	4	58	565		370000	3	33	565		295000	4	44	565		295000	12	18	565
375000	0	55	565		450000	13	46	565		325000	3	48	564		325000	44	4	565		425000	6	48	554		325000	3	60	565		450000	4	58	565		400000	3	33	565		325000	4	44	565		325000	12	18	565
405000	0	55	565		480000	13	46	565		355000	3	48	564		355000	44	4	565		455000	8	48	564		355000	3	60	565		480000	4	58	565		430000	3	33	565		355000	4	44	565		355000	12	18	565
435000	0	55	565		510000	13	46	565		385000	3	48	565		385000	44	4	565		485000	8	48	564		385000	3	60	565		510000	4	58	565		460000	3	33	565		385000	4	44	565		385000	12	17	564
465000	0	55	565		540000	13	46	565		415000	3	48	565		415000	44	4	565		515000	8	48	564		415000	3	60	565		540000	4	58	565		490000	3	33	565		415000	4	44	565		415000	12	17	564
495000	0	55	565		570000	13	46	565		445000	3	48	565		445000	44	4	565		545000	8	49	565		445000	3	60	565		570000	4	57	564		520000	3	33	565		445000	4	44	565		445000	12	17	565
525000	0	55	565		600000	13	46	565		475000	3	48	565		475000	44	4	565		575000	8	49	565		475000	3	60	565		600000	4	57	564		550000	3	33	565		475000	4	44	565		475000	12	17	565
555000	0	55	565		630000	13	46	565		505000	3	48	565		505000	44	4	565		605000	8	49	565		505000	3	60	565		630000	4	57	565		580000	3	33	565		505000	4	44	565		505000	12	17	565
585000	0	55	565		660000	13	46	565		535000	3	48	565		535000	44	4	565		635000	8	49	565		535000	3	60	565		660000	4	57	565		610000	3	33	565		535000	4	44	565		535000	12	17	565
615000	0	55	565		690000	13	46	565		565000	3	48	565		565000	44	4	565		665000	8	49	565		565000	3	60	565		690000	4	57	565		640000	3	32	562		565000	4	44	565		565000	12	17	565
645000	0	55	565		720000	13	46	565		595000	3	48	565		595000	44	4	565		695000	8	49	565		595000	3	60	565		720000	4	57	565		670000	3	32	562		595000	4	44	565		595000	12	17	565
675000	0	55	565		750000	13	46	565		625000	3	48	564		625000	44	4	565		725000	8	49	565		625000	3	60	565		750000	4	57	565		700000	3	32	562		625000	4	44	565		625000	12	17	565
705000	0	55	565		780000	13	46	565		655000	3	48	564		655000	44	4	565		755000	8	49	565		655000	3	60	565		780000	4	57	565		730000	3	32	562		655000	4	44	565		655000	12	17	565
735000	0	55	565		810000	13	46	565		685000	3	48	565		685000	44	4	565		785000	8	49	565		685000	3	60	565		810000	4	57	565		760000	3	34	565		685000	4	44	565		685000	12	17	565
765000	0	55	565		840000	13	46	565		715000	3	48	565		715000	44	4	565		815000	8	49	565		715000	3	60	565		840000	4	57	565		790000	3	34	565		715000	4	44	565		715000	12	17	565
795000	0	55	565		870000	13	46	565		745000	3	48	565		745000	44	4	565		845000	8	49	565		745000	3	60	565		870000	4	57	565		820000	3	34	565		745000	4	44	565		745000	12	17	565
825000	0	55	565		900000	13	46	565		775000	3	48	565		775000	44	4	565		875000	8	49	565		775000	3	60	565		900000	4	57	565		850000	3	34	565		775000	4	44	565		775000	12	17	565
855000	0	55	565		930000	13	46	565		805000	3	48	565		805000	44	4	565		905000	8	49	565		805000	3	60	565		930000	4	57	565		880000	3	34	565		805000	4	44	565		805000	12	17	565
885000	0	55	565		960000	13	46	565		835000	3	48	565		835000	41	4	562		935000	8	49	565		835000	3	60	565		960000	4	57	565		910000	3	34	565		835000	4	44	565		835000	12	17	565
915000	0	55	565		990000	13	46	565		865000	3	48	565		865000	41	4	562		965000	8	49	565		865000	3	60	565		990000	4	57	565		940000	3	34	565		865000	4	44	564		865000	12	17	565
945000	0	55	565		1020000	13	46	565		895000	3	48	565		895000	44	4	565		995000	8	49	565		895000	3	60	565		1020000	4	57	565		970000	3	34	565		895000	4	44	564		895000	12	17	565
975000	0	55	565		1050000	13	46	565		925000	3	48	565		925000	44	4	565		1025000	8	49	565		925000	3	60	565		1050000	4	57	565		1000000	3	34	565		925000	4	44	564		925000	12	17	565
1005000	0	55	565		1080000	13	46	565		955000	3	48	565		955000	44	4	565		1055000	8	49	565		955000	3	60	565		1080000	4	57	565		1030000	3	34	565		955000	4	45	565		955000	12	17	565
1035000	0	55	565		1110000	13	46	565		985000	3	48	565		985000	44	4	565		1085000	8	49	565		985000	3	60	565		1110000	4	57	565		1060000	3	34	565		985000	4	44	564		985000	12	17	565
1065000	0	55	565		1140000	13	46	565		1015000	3	48	565		1015000	44	4	565		1115000	8	49	565		1015000	3	60	565		1140000	4	57	565		1090000	3	34	565		1015000	4	44	564		1015000	12	17	565
1095000	0	55	565		1170000	13	46	565		1045000	3	48	565		1045000	44	4	565		1145000	8	49	565		1045000	3	60	565		1170000	4	57	565		1120000	3	34	565		1045000	4	44	565		1045000	12	17	565
1125000	0	55	564		1200000	13	46	565		1075000	3	48	565		1075000	44	4	565		1175000	8	49	565		1075000	3	60	565		1200000	4	57	565		1150000	3	34	565		1075000	4	44	565		1075000	12	17	565
1155000	0	55	564		1230000	13	46	565		1105000	3	48	565		1105000	44	4	565		1205000	8	49	565		1105000	3	60	565		1230000	4	57	565		1180000	3	34	565		1105000	4	44	565		1105000	12	17	565
1185000	0	56	565		1260000	13	46	565		1135000	3	48	565		1135000	44	4	565		1235000	8	49	565		1135000	3	60	565		1260000	4	57	565		1210000	3	34	565		1135000	4	44	565		1135000	12	17	565
1215000	0	56	565		1290000	13	46	565		1165000	3	48	565		1165000	44	4	565		1265000	8	49	565		1165000	3	60	565		1290000	4	57	564		1240000	3	34	565		1165000	4	44	565		1165000	12	17	565
1245000	0	56	565		1320000	13	46	565		1195000	3	48	565		1195000	44	4	565		1295000	8	49	565		1195000	3	60	565		1320000	4	57	564		1270000	3	34	565		1195000	4	44	565		1195000	12	17	565
1275000	0	56	565		1350000	13	46	565		1225000	3	48	565		1225000	44	4	565		1325000	8	49	565		1225000	3	60	565		1350000	4	58	565		1300000	3	34	565		1225000	4	44	565		1225000	12	17	565
1305000	0	56	565		1380000	13	46	565		1255000	3	48	565		1255000	44	4	565		1355000	8	49	565		1255000	3	60	565		1380000	4	58	565		1330000	3	34	565		1255000	4	44	565		1255000	12	17	565
1335000	0	56	565		1410000	13	46	565		1285000	3	48	565		1285000	42	4	560		1385000	8	49	565		1285000	3	59	564		1410000	4	58	565		1360000	3	34	565		1285000	4	44	565		1285000	12	17	565
1365000	0	56	565		1440000	13	46	565		1315000	3	48	565		1315000	42	4	560		1415000	8	49	565		1315000	3	59	564		1440000	4	58	565		1390000	3	34	565		1315000	4	44	565		1315000	12	17	565
1395000	0	56	565		1470000	13	46	565		1345000	3	48	565		1345000	40	9	563		1445000	8	49	565		1345000	3	59	565		1470000	4	58	565		1420000	3	34	565		1345000	4	44	565		1345000	12	17	565
1425000	0	56	565		1500000	13	46	565		1375000	3	48	565		1375000	40	9	563		1475000	8	49	565		1375000	3	59	565		1500000	4	58	565		1450000	3	34	565		1375000	4	44	565		1375000	12	17	565
1455000	0	56	565		1530000	13	46	565		1405000	3	48	565		1405000	40	11	565		1505000	8	49	565		1405000	3	59	565		1530000	4	58	565		1480000	3	34	565		1405000	4	44	565		1405000	12	17	565
1485000	0	56	565		1560000	13	46	565		1435000	3	48	565		1435000	40	11	565		1535000	8	49	564		1435000	3	59	565		1560000	4	58	565		1510000	3	34	565		1435000	4	44	564		1435000	12	17	565
1515000	0	56	565		1590000	13	46	565		1465000	3	48	565		1465000	40	11	565		1565000	8	49	564		1465000	3	59	565		1590000	4	58	565		1540000	3	32	563		1465000	4	44	564		1465000	12	17	565
1545000	0	56	565		1620000	13	46	565		1495000	3	48	565		1495000	40	11	565		1595000	8	50	565		1495000	3	59	565		1620000	4	58	565		1570000	3	32	563		1495000	4	45	565		1495000	12	17	565
1575000	0	56	565		1650000	12	45	563		1525000	3	48	565		1525000	40	11	563		1625000	8	50	565		1525000	3	59	565		1650000	4	58	565		1600000	3	32	563		1525000	4	45	564		1525000	12	17	565
1605000	0	56	565		1680000	12	45	563		1555000	3	48	565		1555000	40	11	563		1655000	8	50	565		1555000	3	59	565		1680000	4	58	565		1630000	3	32	563		1555000	4	45	564		1555000	12	17	565
1635000	0	56	565		1710000	12	45	563		1585000	3	48	565		1585000	40	10	559		1685000	8	50	565		1585000	3	59	565		1710000	4	58	565		1660000	3	32	563		1585000	5	45	565		1585000	12	17	565
1665000	0	56	565		1740000	12	45	563		1615000	3	48	565		1615000	40	10	559		1715000	8	50	565		1615000	3	59	565		1740000	4	58	565		1690000	3	32	563		1615000	5	45	565		1615000	12	17	565
1695000	0	56	565		1770000	12	45	563		1645000	3	48	565		1645000	40	10	564		1745000	8	50	564		1645000	3	59	565		1770000	4	58	565		1720000	3	32	563		1645000	5	45	565		1645000	12	17	565
1725000	0	56	565		1800000	12	45	563		1675000	3	48	565		1675000	40	10	564		1775000	8	50	564		1675000	3	59	565		1800000	4	58	565		1750000	3	32	563		1675000	5	45	564		1675000	12	17	565
1755000	0	56	565		1830000	12	45	563		1705000	3	48	565		1705000	40	11	565		1805000	8	50	564		1705000	3	59	565		1830000	4	58	565		1780000	3	32	563		1705000	5	45	564		1705000	12	17	565
1785000	0	56	565		1860000	12	45	563		1735000	3	48	565		1735000	40	11	565		1835000	8	50	564		1735000	3	59	565		1860000	4	58	565		1810000	3	32	563		1735000	5	45	564		1735000	12	17	565
1815000	0	56	565		1890000	12	45	563		1765000	3	48	565		1765000	40	11	565		1865000	8	50	564		1765000	3	59	565		1890000	4	58	565		1840000	3	32	563		1765000	5	46	565		1765000	12	17	565
1845000	0	56	565		1920000	12	45	563		1795000	3	48	565		1795000	40	11	565		1895000	8	50	564		1795000	3	59	565		1920000	4	58	565		1870000	3	32	563		1795000	5	46	565		1795000	12	17	565
1875000	0	56	565		1950000	12	45	563		1825000	3	48	564		1825000	40	11	565		1925000	8	51	565		1825000	3	59	565		1950000	4	58	565		1900000	3	32	563		1825000	5	46	565		1825000	12	17	564
1905000	0	56	565		1980000	12	45	563		1855000	3	48	564		1855000	40	11	565		1955000	8	51	565		1855000	3	59	565		1980000	4	58	565		1930000	3	32	563		1855000	5	46	565		1855000	12	17	564
1935000	0	56	565		2010000	12	45	563		1885000	3	48	564		1885000	40	11	565		1985000	8	51	565		1885000	3	59	565		2010000	4	58	565		1960000	3	32	563		1885000	4	46	564		1885000	13	17	565
1965000	0	56	565		2040000	12	45	563		1915000	3	48	564		1915000	40	11	565		2015000	8	51	565		1915000	3	59	565		2040000	4	58	565		1990000	3	32	563		1915000	4	46	564		1915000	13	17	565
1995000	0	56	565		2070000	12	45	563		1945000	3	48	565		1945000	40	11	565		2045000	8	51	565		1945000	3	59	565		2070000	4	58	565		2020000	3	32	563		1945000	4	46	564		1945000	13	17	565
2025000	0	56	565		2100000	12	45	563		1975000	3	48	565		1975000	40	11	565		2075000	8	51	565		1975000	3	59	565		2100000	4	58	565		2050000	3	32	563		1975000	4	46	564		1975000	13	17	565
2055000	0	56	565		2130000	12	45	563		2005000	3	48	565		2005000	40	11	565		2105000	8	51	565		2005000	3	59	565		2130000	4	57	564		2080000	3	32	565		2005000	4	46	565		2005000	13	17	565
2085000	0	56	565		2160000	12	45	563		2035000	3	48	565		2035000	40	10	561		2135000	8	51	565		2035000	3	59	565		2160000	4	57	564		2110000	3	32	565		2035000	4	46	565		2035000	13	17	564
2115000	0	56	565		2190000	12	45	563		2065000	3	48	565		2065000	40	10	561		2165000	8	51	565		2065000	3	59	565		2190000	4	57	564		2140000	3	32	565		2065000	4	46	565		2065000	13	17	564
2145000	0	56	565		2220000	12	45	563		2095000	3	48	565		2095000	40	11	565		2195000	8	51	565		2095000	3	59	564		2220000	4	57	564		2170000	3	32	565		2095000	4	46	565		2095000	13	17	564
2175000	0	56	565		2250000	12	45	563		2125000	3	48	565		2125000	40	11	565		2225000	8	51	565		2125000	3	59	564		2250000	4	57	564		2200000	3	32	565		2125000	4	46	565		2125000	13	18	565
2205000	0	56	565		2280000	12	45	563		2155000	3	48	565		2155000	40	11	565		2255000	8	51	565		2155000	3	60	565		2280000	4	57	564		2230000	3	32	565		2155000	4	46	565		2155000	13	18	565
2235000	0	56	565		2310000	12	45	563		2185000	3	48	565		2185000	40	11	565		2285000	8	51	565		2185000	3	60	564		2310000	4	57	564		2260000	3	32	565		2185000	4	46	565		2185000	12	18	564
2265000	0	56	565		2340000	12	45	563		2215000	3	48	565		2215000	40	11	565		2315000	8	51	565		2215000	3	60	564		2340000	4	57	564		2290000	3	32	565		2215000	4	46	565		2215000	12	18	564
2295000	0	56	565		2370000	12	45	563		2245000	3	48	565		2245000	40	11	565		2345000	8	51	565		2245000	4	60	565		2370000	4	56	563		2320000	3	32	565		2245000	4	46	565		2245000	12	18	565
2325000	0	56	565		2400000	12	45	563		2275000	3	48	565		2275000	40	11	565		2375000	8	51	565		2275000	4	57	562		2400000	4	56	563		2350000	3	32	565		2275000	4	46	565		2275000	12	18	565
2355000	0	56	565		2430000	12	45	563		2305000	3	48	565		2305000	40	11	565		2405000	8	51	565		2305000	4	57	562		2430000	4	56	563		2380000	3	32	565		2305000	4	46	565		2305000	12	18	565
2385000	0	56	565		2460000	12	45	563		2335000	3	48	565		2335000	40	11	565		2435000	8	51	565		2335000	4	60	565		2460000	4	56	563		2410000	3	32	565		2335000	4	46	565		2335000	12	18	565
2415000	0	56	565		2490000	12	45	563		2365000	3	48	565		2365000	40	11	565		2465000	8	51	565		2365000	4	60	565		2490000	4	56	563		2440000	3	32	565		2365000	4	46	565		2365000	12	17	564
2445000	0	56	565		2520000	12	45	563		2395000	3	48	565		2395000	40	11	565		2495000	8	51	565		2395000	4	60	565		2520000	4	56	563		2470000	3	32	565		2395000	4	46	565		2395000	12	17	564
2475000	0	56	565		2550000	12	42	560		2425000	3	48	565		2425000	40	11	565		2525000	8	51	565		2425000	4	60	565		2550000	4	56	563		2500000	3	32	565		2425000	4	46	565		2425000	12	17	564
2505000	0	56	565		2580000	12	43	562		2455000	3	48	565		2455000	40	11	565		2555000	8	51	565		2455000	4	60	565		2580000	4	56	563		2530000	3	32	565		2455000	4	46	565		2455000	12	17	565
2535000	0	56	565		2610000	12	43	562		2485000	3	48	564		2485000	40	11	565		2585000	8	51	565		2485000	4	60	565		2610000	4	56	563		2560000	3	32	565		2485000	4	46	565		2485000	12	17	565
2565000	0	56	565		2640000	12	43	562		2515000	3	48	564		2515000	40	11	565		2615000	8	51	565		2515000	4	60	565		2640000	4	58	565		2590000	3	32	565		2515000	4	46	565		2515000	12	17	565
2595000	0	56	565		2670000	12	43	562		2545000	3	48	564		2545000	40	11	565		2645000	8	51	565		2545000	4	60	565		2670000	4	58	565		2620000	3	32	565		2545000	4	46	565		2545000	12	17	565
2625000	0	56	565		2700000	12	43	562		2575000	3	49	565		2575000	40	11	565		2675000	8	51	565		2575000	4	60	565		2700000	4	58	565		2650000	3	32	565		2575000	4	46	565		2575000	12	17	565
2655000	0	56	565		2730000	12	43	562		2605000	3	49	565		2605000	40	11	565		2705000	8	51	565		2605000	4	60	565		2730000	4	58	565		2680000	3	32	565		2605000	4	46	565		2605000	12	17	565
2685000	0	56	565		2760000	12	43	562		2635000	3	49	565		2635000	40	11	565		2735000	8	51	565		2635000	3	60	564		2760000	4	58	565		2710000	3	32	565		2635000	4	46	565		2635000	12	17	565
2715000	0	56	565		2790000	12	43	562		2665000	3	49	565		2665000	40	11	565		2765000	8	51	565		2665000	3	60	564		2790000	4	58	565		2740000	3	32	565		2665000	4	46	565		2665000	12	17	565
2745000	0	56	565		2820000	12	43	562		2695000	3	49	565		2695000	40	11	565		2795000	8	51	565		2695000	3	59	564		2820000	4	58	565		2770000	3	32	565		2695000	4	46	565		2695000	12	17	565
2775000	0	56	565		2850000	12	43	562		2725000	3	49	565		2725000	40	11	565		2825000	8	51	565		2725000	3	52	557		2850000	4	58	564		2800000	3	32	565		2725000	4	46	564		2725000	12	17	565
2805000	0	56	565		2880000	12	43	562		2755000	3	49	565		2755000	40	11	565		2855000	8	51	565		2755000	3	53	558		2880000	4	58	564		2830000	3	32	565		2755000	4	46	564		2755000	12	17	565
2835000	0	56	565		2910000	12	43	562		2785000	3	49	565		2785000	40	11	565		2885000	8	51	565		2785000	3	60	563		2910000	4	58	564		2860000	3	32	565		2785000	4	46	564		2785000	12	17	564
2865000	0	56	565		2940000	12	43	562		2815000	3	49	565		2815000	40	11	565		2915000	8	51	565		2815000	3	60	563		2940000	4	58	564		2890000	3	32	565		2815000	4	46	564		2815000	12	17	564
2895000	0	55	564		2970000	12	43	562		2845000	3	49	565		2845000	40	11	565		2945000	8	51	565		2845000	3	60	564		2970000	4	58	564		2920000	3	32	565		2845000	4	46	564		2845000	12	18	565
2925000	0	55	564		3000000	12	43	562		2875000	3	49	565		2875000	40	11	565		2975000	8	51	565		2875000	3	60	564		3000000	4	58	564		2950000	3	32	565		2875000	4	45	563		2875000	12	18	565
2955000	0	55	564		3030000	12	44	565		2905000	3	49	565		2905000	40	11	565		3005000	8	51	565		2905000	3	61	565		3030000	4	58	564		2980000	3	32	565		2905000	5	45	564		2905000	12	18	565
2985000	0	55	565		3060000	12	44	565		2935000	3	49	565		2935000	40	11	565		3035000	8	51	565		2935000	3	54	556		3060000	4	58	564		3010000	3	32	565		2935000	5	45	564		2935000	12	18	565
3015000	0	55	565		3090000	12	44	565		2965000	3	49	565		2965000	40	11	565		3065000	8	51	565		2965000	3	54	556		3090000	4	58	564		3040000	3	32	565		2965000	5	45	565		2965000	12	18	565
3045000	0	55	565		3120000	12	44	565		2995000	3	49	565		2995000	40	11	565		3095000	8	51	565		2995000	3	61	564		3120000	4	58	564		3070000	3	32	565		2995000	5	45	565		2995000	12	18	565
3075000	0	54	564		3150000	12	44	565		3025000	3	49	564		3025000	40	11	565		3125000	8	51	565		3025000	2	61	563		3150000	4	58	564		3100000	3	32	565		3025000	5	45	565		3025000	12	18	564
3105000	0	54	564		3180000	12	44	565		3055000	3	49	564		3055000	40	11	565		3155000	8	51	565		3055000	2	62	564		3180000	4	58	565		3130000	3	32	565		3055000	5	45	565		3055000	12	18	564
3135000	0	55	565		3210000	12	44	565		3085000	3	50	565		3085000	40	11	565		3185000	8	51	565		3085000	2	62	564		3210000	4	58	565		3160000	3	32	565		3085000	5	45	565		3085000	12	18	564
3165000	0	55	565		3240000	12	44	565		3115000	3	50	565		3115000	40	11	565		3215000	8	51	565		3115000	3	62	565		3240000	4	58	565		3190000	3	32	565		3115000	5	45	565		3115000	12	18	564
3195000	0	55	565		3270000	12	44	565		3145000	3	50	565		3145000	40	11	565		3245000	8	51	565		3145000	3	62	565		3270000	4	58	565		3220000	3	32	565		3145000	5	45	565		3145000	12	18	565
3225000	0	55	565		3300000	12	44	565		3175000	3	50	565		3175000	40	11	565		3275000	8	51	565		3175000	3	62	565		3300000	4	58	565		3250000	3	32	565		3175000	5	45	565		3175000	12	18	565
3255000	0	55	565		3330000	12	44	565		3205000	3	50	565		3205000	40	11	565		3305000	8	51	565		3205000	3	62	565		3330000	4	58	565		3280000	3	32	565		3205000	5	45	565		3205000	12	18	565
3285000	0	55	565		3360000	12	44	565		3235000	3	50	565		3235000	40	11	565		3335000	8	51	565		3235000	3	62	565		3360000	4	58	565		3310000	3	32	565		3235000	5	45	565		3235000	12	18	565
3315000	0	55	565		3390000	12	44	565		3265000	3	50	565		3265000	40	11	565		3365000	8	51	565		3265000	3	62	565		3390000	4	58	565		3340000	3	32	565		3265000	5	45	565		3265000	12	18	565
3345000	0	55	565		3420000	12	44	565		3295000	3	50	565		3295000	40	11	565		3395000	8	51	565		3295000	3	62	565		3420000	4	58	565		3370000	3	32	565		3295000	5	45	565		3295000	12	18	565
3375000	0	55	565		3450000	12	44	565		3325000	3	50	565		3325000	40	11	565		3425000	8	51	565		3325000	3	62	565		3450000	4	58	565		3400000	3	32	565		3325000	5	45	565		3325000	12	18	565
3405000	0	55	565		3480000	12	44	565		3355000	3	50	565		3355000	40	11	565		3455000	8	51	565		3355000	3	62	565		3480000	4	58	565		3430000	3	32	565		3355000	5	45	565		3355000	12	18	565
3435000	0	55	565		3510000	12	44	565		3385000	3	50	565		3385000	40	11	565		3485000	8	51	565		3385000	3	62	565		3510000	4	58	565		3460000	3	32	565		3385000	5	45	565		3385000	12	18	565
3465000	0	55	565		3540000	12	44	565		3415000	3	50	565		3415000	40	11	565		3515000	8	51	565		3415000	3	62	565		3540000	4	58	565		3490000	3	32	565		3415000	5	45	565		3415000	12	18	565
3495000	0	55	565		3570000	12	44	565		3445000	3	50	565		3445000	40	11	565		3545000	8	51	565		3445000	3	62	565		3570000	4	58	565		3520000	3	32	565		3445000	5	45	565		3445000	12	18	565
3525000	0	54	564		3600000	12	44	565		3475000	3	50	565		3475000	40	11	565		3575000	8	51	565		3475000	3	62	564		3600000	4	58	565		3550000	3	32	565		3475000	5	45	565		3475000	12	18	565
3555000	0	54	564		3630000	12	44	565		3505000	3	50	565		3505000	40	11	565		3605000	8	51	565		3505000	3	62	564		3630000	4	58	565		3580000	3	32	565		3505000	5	45	565		3505000	12	18	565
3585000	0	55	565		3660000	12	44	565		3535000	3	50	564		3535000	40	11	565		3635000	8	51	565		3535000	3	62	564		3660000	4	58	565		3610000	3	32	565		3535000	5	45	565		3535000	12	18	565
3615000	0	55	565		3690000	12	44	565		3565000	3	50	564		3565000	40	11	565		3665000	8	51	565		3565000	3	62	564		3690000	4	58	565		3640000	3	32	565		3565000	5	45	565		3565000	12	18	565
3645000	0	55	565		3720000	12	44	565		3595000	3	51	564		3595000	40	11	565		3695000	8	51	565		3595000	3	62	564		3720000	4	58	565		3670000	3	32	565		3595000	4	45	564		3595000	12	18	565
3675000	0	55	565		3750000	12	44	565		3625000	3	51	564		3625000	40	11	565		3725000	8	51	565		3625000	3	62	564		3750000	4	58	565		3700000	3	32	565		3625000	4	45	564		3625000	12	18	565
3705000	0	55	565		3780000	12	44	565		3655000	4	51	565		3655000	40	11	565		3755000	8	51	565		3655000	3	62	564		3780000	4	58	565		3730000	3	32	565		3655000	4	45	564		3655000	12	18	565
3735000	0	55	565		3810000	12	44	565		3685000	4	51	565		3685000	40	10	561		3785000	8	51	565		3685000	3	62	564		3810000	4	58	565		3760000	3	32	565		3685000	4	45	564		3685000	12	18	565
3765000	0	55	565		3840000	12	44	565		3715000	4	51	565		3715000	40	10	561		3815000	8	51	565		3715000	3	62	564		3840000	4	58	565		3790000	3	32	565		3715000	4	45	565		3715000	12	18	565
3795000	0	55	565		3870000	12	44	565		3745000	4	51	565		3745000	40	10	561		3845000	8	50	564		3745000	3	62	564		3870000	4	58	565		3820000	3	32	565		3745000	4	45	565		3745000	12	18	565
3825000	0	55	565		3900000	12	44	565		3775000	4	51	555		3775000	40	10	561		3875000	8	50	564		3775000	4	59	562		3900000	4	58	565		3850000	3	32	565		3775000	4	45	565		3775000	12	18	565
3855000	0	55	565		3930000	12	44	565		3805000	4	51	555		3805000	41	13	565		3905000	8	50	565		3805000	4	59	562		3930000	4	58	565		3880000	3	32	565		3805000	4	45	565		3805000	12	18	565
3885000	0	55	565		3960000	12	44	565		3835000	3	61	540		3835000	41	13	565		3935000	8	50	565		3835000	4	59	562		3960000	4	58	565		3910000	3	32	565		3835000	4	45	565		3835000	12	18	565
3915000	0	55	565		3990000	12	44	565		3865000	3	61	540		3865000	41	13	565		3965000	8	50	565		3865000	4	59	562		3990000	4	58	565		3940000	3	32	565		3865000	4	45	565		3865000	12	18	565
3945000	0	55	565		4020000	12	44	565		3895000	3	61	540		3895000	41	13	565		3995000	8	50	565		3895000	4	59	562		4020000	4	58	565		3970000	3	32	565		3895000	4	45	565		3895000	12	18	565
3975000	0	55	565		4050000	12	44	565		3925000	3	61	540		3925000	41	13	565		4025000	8	50	565		3925000	4	59	562		4050000	4	58	565		4000000	3	32	565		3925000	4	45	565		3925000	12	18	565
4005000	0	55	565		4080000	12	44	565		3955000	3	61	540		3955000	41	13	565		4055000	8	50	565		3955000	4	59	562		4080000	4	58	565		4030000	3	32	565		3955000	4	45	565		3955000	12	18	565
4035000	0	55	565		4110000	12	44	565		3985000	3	86	565		3985000	41	13	565		4085000	8	50	565		3985000	4	62	565		4110000	4	58	565		4060000	3	32	565		3985000	4	45	565		3985000	12	18	565
4065000	0	55	565		4140000	12	44	565		4015000	3	86	565		4015000	41	13	565		4115000	8	50	565		4015000	4	62	565		4140000	4	58	565		4090000	3	32	565		4015000	4	45	565		4015000	12	18	565
4095000	0	55	565		4170000	12	44	565		4045000	3	86	565		4045000	41	13	565		4145000	8	50	565		4045000	4	62	565		4170000	4	58	565		4120000	3	32	565		4045000	4	45	565		4045000	12	18	565
4125000	0	55	565		4200000	12	44	565		4075000	3	86	565		4075000	41	13	565		4175000	8	50	565		4075000	3	61	563		4200000	4	58	565		4150000	3	32	565		4075000	4	45	565		4075000	12	18	565
4155000	0	55	565		4230000	12	44	565		4105000	3	86	565		4105000	41	13	565		4205000	8	50	565		4105000	3	61	563		4230000	4	58	565		4180000	3	32	565		4105000	4	45	565		4105000	12	18	565
4185000	0	55	565		4260000	12	44	565		4135000	3	86	565		4135000	41	13	565		4235000	8	50	565		4135000	4	62	565		4260000	4	58	565		4210000	3	31	564		4135000	4	45	565		4135000	12	18	565
4215000	0	55	565		4290000	12	44	565		4165000	3	86	565		4165000	41	13	565		4265000	8	50	565		4165000	4	62	565		4290000	4	58	565		4240000	3	31	564		4165000	4	45	565		4165000	12	18	565
4245000	0	55	565		4320000	12	44	565		4195000	3	86	565		4195000	41	13	565		4295000	8	50	565		4195000	4	62	564		4320000	4	58	565		4270000	3	31	564		4195000	4	45	565		4195000	12	18	565
4275000	0	55	565		4350000	12	44	565		4225000	3	75	554		4225000	41	13	565		4325000	8	50	565		4225000	4	62	564		4350000	4	58	565		4300000	3	31	564		4225000	4	45	564		4225000	12	18	565
4305000	0	55	565		4380000	12	44	565		4255000	3	75	554		4255000	41	13	565		4355000	8	50	565		4255000	4	63	565		4380000	4	58	565		4330000	3	31	564		4255000	4	45	564		4255000	12	18	565
4335000	0	55	565		4410000	12	44	565		4285000	3	51	541		4285000	41	13	565		4385000	8	50	565		4285000	4	63	565		4410000	4	58	565		4360000	3	32	565		4285000	4	45	564		4285000	12	18	565
4365000	0	55	565		4440000	12	44	565		4315000	3	51	541		4315000	41	13	565		4415000	8	50	565		4315000	4	63	565		4440000	4	58	565		4390000	3	32	565		4315000	4	45	564		4315000	12	18	565
4395000	0	55	565		4470000	12	44	565		4345000	3	51	565		4345000	41	13	565		4445000	8	50	565		4345000	4	63	565		4470000	4	58	565		4420000	3	32	565		4345000	4	45	564		4345000	12	18	565
4425000	0	55	565		4500000	12	44	565		4375000	3	51	565		4375000	41	13	565		4475000	8	50	565		4375000	4	63	565		4500000	4	58	565		4450000	3	32	565		4375000	4	46	565		4375000	12	18	565
4455000	0	55	565		4530000	12	44	565		4405000	3	51	565		4405000	41	13	565		4505000	8	50	565		4405000	4	63	565		4530000	4	58	565		4480000	3	32	565		4405000	4	46	565		4405000	12	18	565
4485000	0	55	565		4560000	12	44	565		4435000	3	51	565		4435000	41	13	565		4535000	8	50	565		4435000	4	63	565		4560000	4	58	565		4510000	3	32	565		4435000	4	46	565		4435000	12	18	565
4515000	0	55	565		4590000	12	44	565		4465000	3	51	565		4465000	41	13	565		4565000	8	50	565		4465000	4	63	564		4590000	4	58	565		4540000	3	32	565		4465000	4	46	565		4465000	12	18	565
4545000	0	55	565		4620000	12	44	565		4495000	3	51	565		4495000	41	13	565		4595000	8	50	565		4495000	4	63	564		4620000	4	58	565		4570000	3	32	565		4495000	4	46	565		4495000	12	18	565
4575000	0	55	565		4650000	12	44	565		4525000	3	51	565		4525000	41	13	565		4625000	8	50	565		4525000	4	63	564		4650000	4	58	565		4600000	3	32	565		4525000	4	46	565		4525000	12	18	565
4605000	0	55	565		4680000	12	44	565		4555000	3	51	565		4555000	41	13	565		4655000	8	50	565		4555000	4	63	564		4680000	4	58	565		4630000	3	32	565		4555000	4	46	565		4555000	12	18	565
4635000	0	55	565		4710000	12	44	565		4585000	3	51	565		4585000	41	13	565		4685000	8	50	565		4585000	4	63	564		4710000	4	58	565		4660000	3	32	565		4585000	4	46	565		4585000	12	18	562
4665000	0	55	565		4740000	12	44	565		4615000	3	51	565		4615000	41	13	565		4715000	8	50	565		4615000	4	63	564		4740000	4	58	565		4690000	3	32	565		4615000	4	46	565		4615000	12	18	562
4695000	0	55	565		4770000	12	44	565		4645000	3	51	565		4645000	41	13	565		4745000	8	50	565		4645000	4	62	563		4770000	4	58	565		4720000	3	32	565		4645000	4	46	565		4645000	12	18	562
4725000	0	55	565		4800000	12	44	565		4675000	3	51	565		4675000	41	13	565		4775000	8	50	565		4675000	4	62	563		4800000	4	58	565		4750000	3	32	565		4675000	4	46	565		4675000	12	21	565
4755000	0	55	565		4830000	12	44	565		4705000	3	51	565		4705000	41	13	565		4805000	8	50	565		4705000	4	64	565		4830000	4	58	565		4780000	3	32	565		4705000	4	46	565		4705000	12	21	565
4785000	0	55	565		4860000	12	44	565		4735000	3	51	565		4735000	41	10	562		4835000	8	50	565		4735000	4	64	565		4860000	4	58	565		4810000	3	32	565		4735000	4	46	565		4735000	12	21	565
4815000	0	55	565		4890000	12	44	565		4765000	3	51	565		4765000	41	10	562		4865000	8	50	565		4765000	4	64	565		4890000	4	58	565		4840000	3	32	565		4765000	4	46	565		4765000	12	20	564
4845000	0	55	565		4920000	12	44	565		4795000	3	51	565		4795000	41	10	562		4895000	8	50	565		4795000	4	64	565		4920000	4	58	565		4870000	3	32	565		4795000	4	46	565		4795000	12	20	564
4875000	0	55	565		4950000	12	44	565		4825000	3	51	565		4825000	41	10	562		4925000	8	50	565		4825000	4	64	565		4950000	4	58	565		4900000	3	32	565		4825000	4	46	565		4825000	12	20	564
4905000	0	55	565		4980000	12	44	565		4855000	3	51	565		4855000	41	10	562		4955000	8	50	565		4855000	4	64	565		4980000	4	58	565		4930000	3	32	565		4855000	4	46	565		4855000	12	20	565
4935000	0	55	565		5010000	12	44	565		4885000	3	51	565		4885000	41	10	562		4985000	8	50	565		4885000	4	64	565		5010000	4	58	565		4960000	3	32	565		4885000	4	46	565		4885000	12	20	565
4965000	0	55	565		5040000	12	44	565		4915000	3	51	565		4915000	41	10	562		5015000	8	50	565		4915000	4	64	565		5040000	4	58	565		4990000	3	32	565		4915000	4	46	565		4915000	12	20	565
4995000	0	55	565		5070000	12	44	565		4945000	3	51	565		4945000	41	11	565		5045000	8	50	565		4945000	4	64	565		5070000	4	58	565		5020000	3	32	565		4945000	4	46	565		4945000	12	20	565
5025000	0	55	565		5100000	12	44	565		4975000	3	51	565		4975000	41	11	565		5075000	8	50	565		4975000	4	64	565		5100000	4	58	565		5050000	3	32	565		4975000	4	46	565		4975000	12	20	565
5055000	0	55	565		5130000	12	44	565		5005000	3	51	565		5005000	41	11	565		5105000	8	50	565		5005000	4	64	565		5130000	4	58	565		5080000	3	32	565		5005000	4	46	565		5005000	12	20	565
5085000	0	55	565		5160000	12	44	565		5035000	3	51	565		5035000	41	11	565		5135000	8	50	565		5035000	4	64	565		5160000	4	58	565		5110000	3	32	565		5035000	4	46	565		5035000	12	20	565
5115000	0	55	565		5190000	12	44	565		5065000	3	51	565		5065000	41	11	565		5165000	8	50	565		5065000	4	64	565		5190000	4	58	565		5140000	3	32	565		5065000	4	46	565		5065000	12	20	565
5145000	0	55	565		5220000	12	44	565		5095000	3	51	565		5095000	41	11	565		5195000	8	50	565		5095000	4	64	565		5220000	4	58	565		5170000	3	32	565		5095000	4	45	564		5095000	12	20	565
5175000	0	55	565		5250000	12	44	565		5125000	3	51	565		5125000	41	11	565		5225000	8	50	565		5125000	4	64	565		5250000	4	58	565		5200000	3	32	565		5125000	4	45	564		5125000	12	20	565
5205000	0	55	565		5280000	12	44	565		5155000	3	51	565		5155000	41	11	565		5255000	8	50	565		5155000	4	64	565		5280000	4	58	565		5230000	3	32	565		5155000	4	45	564		5155000	12	20	565
5235000	0	55	565		5310000	12	44	565		5185000	3	51	565		5185000	41	11	565		5285000	8	50	565		5185000	4	64	565		5310000	4	58	565		5260000	3	32	565		5185000	4	45	564		5185000	12	20	565
5265000	0	55	565		5340000	12	44	565		5215000	3	51	565		5215000	41	11	565		5315000	8	50	565		5215000	4	64	565		5340000	4	58	565		5290000	3	32	565		5215000	4	45	565		5215000	12	20	565
5295000	0	55	565		5370000	12	44	565		5245000	3	51	565		5245000	41	11	565		5345000	8	50	565		5245000	3	64	564		5370000	4	58	565		5320000	3	32	565		5245000	4	45	565		5245000	12	20	565
5325000	0	55	565		5400000	12	44	565		5275000	3	51	565		5275000	41	11	565		5375000	8	50	565		5275000	3	64	564		5400000	4	58	565		5350000	3	32	565		5275000	4	45	565		5275000	12	20	565
5355000	0	55	565		5430000	12	44	565		5305000	3	51	565		5305000	41	11	565		5405000	8	50	565		5305000	4	64	565		5430000	4	56	560		5380000	3	32	563		5305000	4	45	565		5305000	12	20	565
5385000	0	55	565		5460000	12	44	565		5335000	3	51	565		5335000	41	11	565		5435000	8	50	565		5335000	4	64	565		5460000	4	56	560		5410000	3	32	563		5335000	4	45	565		5335000	12	20	565
5415000	0	55	565		5490000	12	44	565		5365000	3	51	565		5365000	41	11	565		5465000	8	50	565		5365000	4	64	565		5490000	4	56	560		5440000	3	32	563		5365000	4	45	565		5365000	12	20	565
5445000	0	55	565		5520000	12	44	565		5395000	3	51	565		5395000	41	11	565		5495000	8	50	565		5395000	4	64	565		5520000	4	56	560		5470000	3	32	563		5395000	4	45	565		5395000	12	20	565
5475000	0	55	565		5550000	12	44	565		5425000	3	51	565		5425000	41	11	565		5525000	8	50	565		5425000	4	63	564		5550000	4	56	560		5500000	3	32	563		5425000	4	45	565		5425000	12	20	565
5505000	0	55	565		5580000	12	44	565		5455000	3	51	565		5455000	41	11	565		5555000	8	50	565		5455000	4	63	564		5580000	4	56	560		5530000	3	34	565		5455000	4	45	565		5455000	12	20	565
5535000	0	55	565		5610000	12	44	565		5485000	3	51	565		5485000	41	11	565		5585000	8	50	565		5485000	4	63	565		5610000	4	56	560		5560000	3	34	565		5485000	4	45	565		5485000	12	20	565
5565000	0	55	565		5640000	12	44	565		5515000	3	51	565		5515000	41	11	565		5615000	8	50	565		5515000	4	63	565		5640000	4	56	560		5590000	3	34	565		5515000	4	45	565		5515000	12	20	565
5595000	0	55	565		5670000	12	44	565		5545000	3	51	565		5545000	41	11	565		5645000	8	50	565		5545000	4	63	565		5670000	4	56	560		5620000	3	34	565		5545000	4	45	565		5545000	12	20	565
5625000	0	55	565		5700000	12	44	565		5575000	3	51	565		5575000	41	11	565		5675000	8	50	565		5575000	4	62	564		5700000	4	56	560		5650000	3	34	565		5575000	4	45	565		5575000	12	20	565
5655000	0	55	565		5730000	12	44	565		5605000	3	51	565		5605000	41	11	565		5705000	8	50	565		5605000	4	62	564		5730000	4	56	560		5680000	3	34	565		5605000	4	45	565		5605000	12	20	565
5685000	0	55	565		5760000	12	44	565		5635000	3	51	565		5635000	41	11	565		5735000	8	50	565		5635000	4	61	563		5760000	4	56	560		5710000	3	34	565		5635000	4	45	565		5635000	12	20	565
5715000	0	55	565		5790000	12	44	565		5665000	3	51	565		5665000	41	11	565		5765000	8	50	565		5665000	4	61	563		5790000	4	56	560		5740000	3	34	565		5665000	4	45	565		5665000	12	20	565
5745000	0	55	565		5820000	12	44	565		5695000	3	51	565		5695000	41	11	565		5795000	8	50	565		5695000	4	61	563		5820000	4	56	560		5770000	3	34	565		5695000	4	45	565		5695000	12	20	565
5775000	0	55	565		5850000	12	44	565		5725000	3	51	565		5725000	41	11	565		5825000	8	50	565		5725000	4	63	564		5850000	4	56	560		5800000	3	34	565		5725000	4	45	565		5725000	12	20	565
5805000	0	55	565		5880000	12	44	565		5755000	3	51	565		5755000	41	11	565		5855000	8	50	565		5755000	4	63	564		5880000	4	56	560		5830000	3	34	565		5755000	4	45	565		5755000	12	20	565
5835000	0	55	565		5910000	12	44	565		5785000	3	51	565		5785000	41	11	565		5885000	8	50	565		5785000	4	64	565		5910000	4	56	560		5860000	3	34	565		5785000	4	45	565		5785000	12	20	565
5865000	0	55	565		5940000	12	44	565		5815000	3	51	565		5815000	41	11	565		5915000	8	50	565		5815000	4	64	565		5940000	4	56	560		5890000	3	34	565		5815000	4	45	565		5815000	12	20	565
5895000	0	55	565		5970000	12	44	565		5845000	3	51	565		5845000	41	11	565		5945000	8	50	565		5845000	4	64	565		5970000	4	56	560		5920000	3	34	565		5845000	4	45	565		5845000	12	20	565
5925000	0	55	565		6000000	12	44	565		5875000	3	51	565		5875000	41	11	565		5975000	8	50	565		5875000	4	64	565		6000000	4	56	560		5950000	3	34	565		5875000	4	45	565		5875000	12	20	565
5955000	0	55	565		6030000	12	44	565		5905000	3	51	565		5905000	41	11	565		6005000	8	50	565		5905000	4	64	565		6030000	4	56	560		5980000	3	34	565		5905000	4	45	565		5905000	12	20	565
5985000	0	55	565		6060000	12	44	565		5935000	3	51	565		5935000	41	11	565		6035000	8	50	565		5935000	4	64	565		6060000	4	56	560		6010000	3	34	565		5935000	4	45	565		5935000	12	20	565
6015000	0	55	565		6090000	12	44	565		5965000	3	51	565		5965000	41	11	565		6065000	8	50	565		5965000	4	64	565		6090000	4	56	560		6040000	3	34	565		5965000	4	45	565		5965000	12	20	565
6045000	0	55	565		6120000	12	44	565		5995000	3	51	565		5995000	41	11	565		6095000	8	50	565		5995000	4	64	565		6120000	4	56	560		6070000	3	34	565		5995000	4	45	565		5995000	12	20	565
6075000	0	55	565		6150000	12	44	565		6025000	3	51	565		6025000	41	11	565		6125000	8	50	565		6025000	4	64	565		6150000	4	54	558		6100000	3	34	565		6025000	4	45	565		6025000	12	20	565
6105000	0	55	565		6180000	12	44	565		6055000	3	51	565		6055000	41	11	565		6155000	8	50	565		6055000	4	64	565		6180000	4	58	563		6130000	3	34	565		6055000	4	45	565		6055000	12	20	565
6135000	0	55	565		6210000	12	44	565		6085000	3	51	565		6085000	41	11	565		6185000	8	50	565		6085000	4	64	565		6210000	4	58	563		6160000	3	34	565		6085000	4	45	565		6085000	12	20	565
6165000	0	55	565		6240000	12	44	565		6115000	3	51	565		6115000	41	11	565		6215000	8	50	565		6115000	4	64	565		6240000	4	58	563		6190000	3	34	565		6115000	4	45	565		6115000	12	20	565
6195000	0	55	565		6270000	12	44	565		6145000	3	51	565		6145000	41	11	565		6245000	8	50	565		6145000	4	64	565		6270000	4	58	563		6220000	3	34	565		6145000	4	45	565		6145000	12	20	565
6225000	0	55	565		6300000	12	44	565		6175000	3	51	565		6175000	41	11	565		6275000	8	50	565		6175000	4	64	565		6300000	4	58	563		6250000	3	34	565		6175000	4	45	565		6175000	12	20	565
6255000	0	55	565		6330000	12	44	565		6205000	3	51	565		6205000	41	11	565		6305000	8	50	565		6205000	4	64	565		6330000	4	58	563		6280000	3	34	565		6205000	4	45	565		6205000	12	20	565
6285000	0	55	565		6360000	12	44	565		6235000	3	51	565		6235000	41	11	565		6335000	8	50	565		6235000	4	64	565		6360000	4	58	563		6310000	3	34	564		6235000	4	45	565		6235000	12	20	565
6315000	0	55	565		6390000	12	44	565		6265000	3	51	565		6265000	41	11	565		6365000	8	50	565		6265000	4	64	565		6390000	4	58	563		6340000	3	34	564		6265000	4	45	565		6265000	12	20	565
6345000	0	55	564		6420000	12	44	565		6295000	3	51	565		6295000	41	11	565		6395000	8	50	565		6295000	4	64	565		6420000	4	58	563		6370000	3	34	564		6295000	4	45	565		6295000	12	20	565
6375000	0	55	564		6450000	12	44	565		6325000	3	51	565		6325000	41	11	565		6425000	8	50	565		6325000	3	64	564		6450000	4	60	565		6400000	3	34	564		6325000	4	45	565		6325000	12	20	565
6405000	0	55	564		6480000	12	44	565		6355000	3	51	565		6355000	41	11	565		6455000	8	50	565		6355000	3	64	564		6480000	4	60	565		6430000	3	35	565		6355000	4	45	565		6355000	12	20	565
6435000	0	55	564		6510000	12	44	565		6385000	3	51	565		6385000	41	11	565		6485000	8	50	565		6385000	3	64	565		6510000	4	59	563		6460000	3	35	565		6385000	4	45	565		6385000	12	20	565
6465000	0	55	564		6540000	12	44	565		6415000	3	51	565		6415000	41	11	565		6515000	8	50	565		6415000	3	64	565		6540000	4	59	563		6490000	3	35	565		6415000	4	45	565		6415000	12	20	565
6495000	0	55	564		6570000	12	44	565		6445000	3	51	565		6445000	41	11	565		6545000	8	50	565		6445000	3	64	565		6570000	4	59	563		6520000	3	35	565		6445000	4	45	565		6445000	12	20	565
6525000	0	55	564		6600000	12	44	565		6475000	3	51	565		6475000	41	11	565		6575000	8	50	565		6475000	3	63	564		6600000	4	61	565		6550000	3	35	565		6475000	4	45	565		6475000	12	20	565
6555000	0	55	564		6630000	12	44	565		6505000	3	51	565		6505000	41	11	565		6605000	8	50	565		6505000	3	63	564		6630000	4	61	565		6580000	3	35	565		6505000	3	45	564		6505000	12	20	565
6585000	0	55	564		6660000	12	44	565		6535000	3	51	565		6535000	41	11	565		6635000	8	50	565		6535000	3	63	565		6660000	4	61	564		6610000	3	35	565		6535000	3	45	564		6535000	12	20	565
6615000	0	56	565		6690000	12	44	565		6565000	3	51	565		6565000	41	11	565		6665000	8	50	565		6565000	3	63	565		6690000	4	61	564		6640000	3	35	565		6565000	3	45	564		6565000	12	20	565
6645000	0	56	565		6720000	12	44	565		6595000	3	51	565		6595000	41	11	565		6695000	8	50	565		6595000	3	63	565		6720000	4	61	564		6670000	3	35	565		6595000	3	45	564		6595000	12	20	565
6675000	0	56	565		6750000	12	44	565		6625000	3	51	565		6625000	41	11	565		6725000	8	50	565		6625000	3	63	565		6750000	4	62	565		6700000	3	35	565		6625000	3	45	564		6625000	12	20	565
6705000	0	56	565		6780000	12	44	565		6655000	3	51	565		6655000	41	11	565		6755000	8	50	565		6655000	3	63	565		6780000	4	62	565		6730000	3	35	565		6655000	3	46	565		6655000	12	20	565
6735000	0	56	565		6810000	12	44	565		6685000	3	51	565		6685000	41	11	565		6785000	8	50	565		6685000	3	63	564		6810000	4	62	565		6760000	3	35	565		6685000	3	46	565		6685000	12	20	564
6765000	0	56	565		6840000	12	44	565		6715000	3	51	565		6715000	41	11	565		6815000	8	50	565		6715000	3	63	564		6840000	4	62	565		6790000	3	35	565		6715000	3	46	565		6715000	12	20	564
6795000	0	56	565		6870000	12	44	565		6745000	3	51	565		6745000	41	11	565		6845000	8	50	565		6745000	3	63	564		6870000	4	62	565		6820000	3	35	565		6745000	3	46	565		6745000	12	21	565
6825000	0	56	565		6900000	12	44	565		6775000	3	51	565		6775000	41	11	565		6875000	8	50	565		6775000	3	64	561		6900000	4	62	561		6850000	3	35	565		6775000	3	46	565		6775000	12	21	565
6855000	0	56	565		6930000	12	44	565		6805000	3	51	565		6805000	41	11	565		6905000	8	50	565		6805000	3	64	561		6930000	4	62	561		6880000	3	34	564		6805000	3	46	565		6805000	12	21	565
6885000	0	56	565		6960000	12	44	565		6835000	3	51	565		6835000	41	11	565		6935000	8	50	565		6835000	3	67	564		6960000	4	62	561		6910000	3	34	564		6835000	3	46	565		6835000	12	21	565
6915000	0	56	565		6990000	12	44	565		6865000	3	51	565		6865000	41	11	565		6965000	8	50	565		6865000	3	67	564		6990000	3	64	488		6940000	3	34	564		6865000	3	46	565		6865000	12	21	565
6945000	0	56	565		7020000	12	44	565		6895000	3	51	565		6895000	41	11	565		6995000	8	50	565		6895000	3	67	564		7020000	3	64	488		6970000	3	34	564		6895000	3	46	565		6895000	12	21	565
6975000	0	56	565		7050000	12	44	565		6925000	3	51	565		6925000	41	11	565		7025000	8	50	565		6925000	3	67	564		7050000	3	64	488		7000000	3	34	564		6925000	3	46	565		6925000	12	21	564
7005000	0	56	565		7080000	12	44	565		6955000	3	51	565		6955000	41	11	565		7055000	8	50	565		6955000	3	53	550		7080000	3	130	547		7030000	3	34	564		6955000	3	46	565		6955000	12	21	564
7035000	0	56	565		7110000	12	44	565		6985000	3	51	565		6985000	41	11	565		7085000	8	50	565		6985000	3	53	550		7110000	3	130	547		7060000	3	34	564		6985000	3	46	565		6985000	12	22	565
7065000	0	56	565		7140000	12	44	565		7015000	3	51	565		7015000	41	11	565		7115000	8	50	565		7015000	3	53	550		7140000	3	130	547		7090000	3	35	565		7015000	3	46	565		7015000	12	22	565
7095000	0	56	565		7170000	12	44	565		7045000	3	51	565		7045000	41	11	565		7145000	8	50	564		7045000	3	53	550		7170000	3	130	547		7120000	3	35	565		7045000	3	46	565		7045000	12	22	565
7125000	0	56	565		7200000	12	44	565		7075000	3	51	565		7075000	41	11	565		7175000	8	50	564		7075000	3	53	550		7200000	3	130	547		7150000	3	35	565		7075000	3	46	565		7075000	12	22	565
7155000	0	56	565		7230000	12	44	565		7105000	3	51	565		7105000	41	11	565		7205000	9	50	565		7105000	3	53	550		7230000	3	139	545		7180000	3	35	565		7105000	3	46	565		7105000	12	22	565
7185000	0	56	565		7260000	12	44	565		7135000	3	51	565		7135000	41	11	565		7235000	9	50	565		7135000	3	53	550		7260000	3	139	545		7210000	3	35	565		7135000	3	46	565		7135000	12	22	565
7215000	0	56	565		7290000	12	44	565		7165000	3	51	565		7165000	41	11	565		7265000	9	50	565		7165000	3	68	563		7290000	3	139	545		7240000	3	35	565		7165000	3	46	565		7165000	12	22	565
7245000	0	56	565		7320000	12	44	565		7195000	3	51	565		7195000	41	11	565		7295000	9	50	565		7195000	3	68	563		7320000	3	139	545		7270000	3	35	565		7195000	3	46	565		7195000	12	22	565
7275000	0	56	565		7350000	12	44	565		7225000	3	51	565		7225000	41	11	565		7325000	9	50	565		7225000	3	68	563		7350000	3	139	545		7300000	3	35	565		7225000	3	46	565		7225000	12	22	565
7305000	0	56	565		7380000	12	44	565		7255000	3	51	565		7255000	41	11	565		7355000	9	50	565		7255000	3	68	563		7380000	3	139	545		7330000	3	35	565		7255000	3	46	565		7255000	12	22	565
7335000	0	56	565		7410000	12	44	565		7285000	3	51	565		7285000	41	11	565		7385000	9	50	564		7285000	3	68	563		7410000	5	152	546		7360000	3	35	565		7285000	3	46	565		7285000	12	22	565
7365000	0	56	565		7440000	12	44	565		7315000	3	51	565		7315000	41	11	565		7415000	9	50	564		7315000	3	68	563		7440000	5	152	546		7390000	3	35	565		7315000	3	46	565		7315000	12	22	565
7395000	0	56	565		7470000	12	44	565		7345000	3	51	565		7345000	41	11	565		7445000	9	50	564		7345000	3	68	563		7470000	5	152	546		7420000	3	35	565		7345000	3	45	564		7345000	12	22	565
7425000	0	56	565		7500000	12	44	565		7375000	3	51	565		7375000	41	11	565		7475000	8	51	564		7375000	3	68	563		7500000	5	152	546		7450000	3	35	565		7375000	3	45	564		7375000	12	22	565
7455000	0	56	565		7530000	12	44	565		7405000	3	51	565		7405000	41	11	565		7505000	8	51	564		7405000	4	69	565		7530000	5	152	546		7480000	3	34	564		7405000	3	45	564		7405000	12	22	565
7485000	0	56	565		7560000	12	44	565		7435000	3	51	565		7435000	41	11	565		7535000	8	51	565		7435000	4	69	565		7560000	6	169	565		7510000	3	34	564		7435000	3	45	565		7435000	12	22	565
7515000	0	56	565		7590000	12	44	565		7465000	3	51	565		7465000	41	11	565		7565000	8	51	565		7465000	4	69	565		7590000	6	169	565		7540000	3	34	564		7465000	3	45	565		7465000	12	22	565
7545000	0	56	565		7620000	12	44	565		7495000	3	51	565		7495000	41	11	565		7595000	8	51	565		7495000	4	69	565		7620000	6	169	565		7570000	3	34	564		7495000	3	45	565		7495000	12	22	565
7575000	0	56	565		7650000	12	44	565		7525000	3	51	565		7525000	41	11	565		7625000	8	51	565		7525000	4	69	565		7650000	6	169	565		7600000	3	34	564		7525000	3	45	565		7525000	12	22	565
7605000	0	56	565		7680000	12	44	564		7555000	3	51	565		7555000	41	11	565		7655000	8	51	565		7555000	4	69	565		7680000	6	169	565		7630000	3	34	564		7555000	3	45	565		7555000	12	22	565
7635000	0	56	565		7710000	12	44	564		7585000	3	51	565		7585000	41	11	565		7685000	8	51	565		7585000	4	67	554		7710000	6	169	565		7660000	3	34	564		7585000	3	45	565		7585000	12	22	565
7665000	0	56	565		7740000	12	44	564		7615000	3	51	565		7615000	41	11	565		7715000	8	51	565		7615000	4	67	554		7740000	6	169	565		7690000	3	34	564		7615000	3	45	565		7615000	12	22	565
7695000	0	56	565		7770000	12	44	564		7645000	3	51	565		7645000	41	11	565		7745000	8	51	565		7645000	4	67	554		7770000	6	167	563		7720000	3	34	564		7645000	3	45	565		7645000	12	22	565
7725000	0	56	565		7800000	12	44	564		7675000	3	51	565		7675000	41	11	565		7775000	8	51	565		7675000	4	75	559		7800000	6	167	563		7750000	3	34	564		7675000	3	45	565		7675000	12	22	565
7755000	0	56	565		7830000	12	44	564		7705000	3	51	565		7705000	41	11	565		7805000	8	51	565		7705000	4	75	559		7830000	6	167	563		7780000	3	34	564		7705000	3	45	565		7705000	12	22	565
7785000	0	56	565		7860000	12	44	564		7735000	3	51	565		7735000	41	11	565		7835000	8	51	565		7735000	4	75	559		7860000	6	167	563		7810000	3	34	564		7735000	3	45	565		7735000	12	22	565
7815000	0	56	565		7890000	12	44	564		7765000	3	51	565		7765000	41	11	565		7865000	8	51	565		7765000	4	81	565		7890000	6	167	563		7840000	3	34	564		7765000	3	45	565		7765000	12	22	565
7845000	0	56	565		7920000	12	44	564		7795000	3	51	565		7795000	41	11	565		7895000	8	51	565		7795000	4	81	565		7920000	6	167	563		7870000	3	34	564		7795000	3	45	565		7795000	12	22	565
7875000	0	56	565		7950000	12	44	564		7825000	3	51	565		7825000	41	11	565		7925000	8	51	565		7825000	4	81	565		7950000	6	165	563		7900000	3	34	564		7825000	3	45	565		7825000	12	22	563
7905000	0	56	565		7980000	12	44	564		7855000	3	51	565		7855000	41	11	565		7955000	8	51	565		7855000	4	81	565		7980000	6	165	563		7930000	3	34	564		7855000	3	45	565		7855000	12	22	563
7935000	0	56	565		8010000	12	44	564		7885000	3	51	565		7885000	41	11	565		7985000	8	51	565		7885000	3	81	563		8010000	6	165	563		7960000	3	34	564		7885000	3	45	565		7885000	12	22	563
7965000	0	56	565		8040000	12	44	564		7915000	3	51	565		7915000	41	11	565		8015000	8	51	565		7915000	3	81	563		8040000	6	165	563		7990000	3	34	564		7915000	3	45	565		7915000	12	23	565
7995000	0	56	565		8070000	12	44	564		7945000	3	51	565		7945000	41	11	565		8045000	8	51	565		7945000	3	81	563		8070000	6	165	563		8020000	3	34	564		7945000	3	45	565		7945000	12	23	565
8025000	0	56	565		8100000	12	44	564		7975000	3	51	565		7975000	41	11	565		8075000	8	51	564		7975000	3	81	563		8100000	4	117	507		8050000	3	34	564		7975000	3	45	565		7975000	12	23	560
8055000	0	56	565		8130000	12	44	564		8005000	3	51	565		8005000	41	11	565		8105000	8	51	564		8005000	3	81	563		8130000	4	117	509		8080000	3	34	564		8005000	3	45	565		8005000	12	23	560
8085000	0	56	565		8160000	12	44	564		8035000	3	51	565		8035000	41	11	565		8135000	8	51	564		8035000	3	82	565		8160000	4	117	509		8110000	3	34	564		8035000	3	45	565		8035000	12	27	560
8115000	0	56	565		8190000	12	44	564		8065000	3	51	565		8065000	41	11	565		8165000	8	51	564		8065000	3	82	565		8190000	4	117	509		8140000	3	34	564		8065000	3	45	565		8065000	12	27	560
8145000	0	56	565		8220000	12	44	564		8095000	3	51	565		8095000	41	11	565		8195000	8	51	564		8095000	3	82	565		8220000	4	117	509		8170000	3	34	564		8095000	3	45	565		8095000	12	27	560
8175000	0	56	564		8250000	12	44	564		8125000	3	51	565		8125000	41	11	565		8225000	8	51	564		8125000	3	82	565		8250000	4	50	436		8200000	3	34	564		8125000	3	45	565		8125000	12	32	558
8205000	0	56	564		8280000	12	44	564		8155000	3	51	565		8155000	41	11	565		8255000	8	52	565		8155000	3	82	565		8280000	4	57	492		8230000	3	35	564		8155000	3	45	565		8155000	12	32	558
8235000	0	56	564		8310000	12	45	565		8185000	3	51	565		8185000	41	11	565		8285000	8	52	565		8185000	2	82	562		8310000	4	57	492		8260000	3	35	564		8185000	3	45	565		8185000	12	39	564
8265000	0	56	564		8340000	12	45	565		8215000	3	51	565		8215000	41	11	565		8315000	8	52	565		8215000	2	82	562		8340000	5	58	563		8290000	3	35	564		8215000	3	45	565		8215000	12	39	564
8295000	0	57	565		8370000	12	45	565		8245000	3	51	565		8245000	41	11	565		8345000	8	52	565		8245000	2	82	562		8370000	5	58	563		8320000	3	35	564		8245000	3	45	565		8245000	12	39	564
8325000	0	57	565		8400000	12	45	565		8275000	3	51	565		8275000	41	11	565		8375000	8	52	565		8275000	2	82	562		8400000	5	58	563		8350000	3	35	564		8275000	3	45	565		8275000	12	39	564
8355000	0	57	565		8430000	12	45	565		8305000	3	51	565		8305000	41	11	565		8405000	8	52	565		8305000	2	82	562		8430000	5	58	565		8380000	3	35	564		8305000	3	45	565		8305000	12	39	565
8385000	0	57	565		8460000	12	45	565		8335000	3	51	565		8335000	41	11	565		8435000	8	52	565		8335000	2	85	564		8460000	5	58	565		8410000	3	35	564		8335000	3	45	565		8335000	12	39	565
8415000	0	57	565		8490000	12	45	565		8365000	3	51	565		8365000	41	11	565		8465000	8	52	565		8365000	2	85	564		8490000	5	58	565		8440000	3	35	564		8365000	3	45	565		8365000	12	39	565
8445000	0	57	565		8520000	12	45	565		8395000	3	51	565		8395000	41	11	565		8495000	8	52	565		8395000	2	85	564		8520000	5	58	565		8470000	3	35	564		8395000	3	45	563		8395000	12	39	565
8475000	0	57	565		8550000	12	44	564		8425000	3	51	565		8425000	41	11	565		8525000	8	52	565		8425000	2	85	564		8550000	5	58	565		8500000	3	35	564		8425000	3	45	563		8425000	12	39	565
8505000	0	57	565		8580000	12	44	564		8455000	3	51	565		8455000	41	11	565		8555000	8	52	565		8455000	2	85	564		8580000	5	58	565		8530000	3	35	564		8455000	3	45	563		8455000	12	33	558
8535000	0	57	565		8610000	12	44	564		8485000	3	51	565		8485000	41	11	565		8585000	8	52	565		8485000	2	85	564		8610000	5	58	565		8560000	3	35	564		8485000	3	45	563		8485000	12	33	558
8565000	0	57	565		8640000	12	45	565		8515000	3	51	565		8515000	41	11	565		8615000	8	52	565		8515000	2	85	564		8640000	5	58	565		8590000	3	35	564		8515000	3	45	563		8515000	12	33	558
8595000	0	57	565		8670000	12	45	565		8545000	3	51	565		8545000	41	11	565		8645000	8	52	565		8545000	2	85	564		8670000	5	58	565		8620000	3	35	564		8545000	3	45	563		8545000	12	33	558
8625000	0	56	564		8700000	12	45	565		8575000	3	51	565		8575000	41	11	565		8675000	8	52	565		8575000	2	85	564		8700000	5	58	565		8650000	3	35	564		8575000	3	45	563		8575000	12	29	560
8655000	0	56	564		8730000	12	45	565		8605000	3	51	565		8605000	41	11	565		8705000	8	52	565		8605000	2	84	557		8730000	5	58	565		8680000	3	35	564		8605000	3	45	563		8605000	12	29	560
8685000	0	56	565		8760000	12	45	565		8635000	3	51	565		8635000	41	11	565		8735000	8	52	565		8635000	2	84	557		8760000	5	58	565		8710000	3	35	564		8635000	3	45	563		8635000	12	22	558
8715000	0	56	565		8790000	12	45	565		8665000	3	51	565		8665000	41	11	565		8765000	8	52	565		8665000	2	84	557		8790000	5	58	565		8740000	3	35	564		8665000	3	45	563		8665000	12	22	558
8745000	0	56	565		8820000	12	45	565		8695000	3	51	565		8695000	41	11	565		8795000	8	52	565		8695000	2	84	557		8820000	5	58	565		8770000	3	35	564		8695000	3	45	563		8695000	12	22	558
8775000	0	56	565		8850000	12	45	565		8725000	3	51	562		8725000	41	11	565		8825000	8	52	565		8725000	2	84	557		8850000	5	58	565		8800000	3	36	561		8725000	3	45	563		8725000	12	22	558
8805000	0	56	565		8880000	12	45	565		8755000	3	51	562		8755000	41	11	565		8855000	8	52	565		8755000	2	84	557		8880000	5	58	565		8830000	3	36	561		8755000	3	47	565		8755000	12	22	565
8835000	0	56	565		8910000	12	45	565		8785000	3	51	562		8785000	41	11	565		8885000	8	52	565		8785000	2	84	557		8910000	5	58	565		8860000	3	36	561		8785000	3	47	565		8785000	12	22	565
8865000	0	56	565		8940000	12	45	565		8815000	3	51	562		8815000	41	11	565		8915000	8	52	565		8815000	2	84	557		8940000	5	58	565		8890000	3	36	561		8815000	3	47	565		8815000	12	22	565
8895000	0	56	565		8970000	12	45	565		8845000	3	51	562		8845000	41	11	565		8945000	8	52	565		8845000	2	84	557		8970000	5	58	565		8920000	3	36	561		8845000	3	47	565		8845000	12	22	565
8925000	0	56	565		9000000	12	45	565		8875000	3	51	562		8875000	41	11	565		8975000	8	52	565		8875000	2	84	557		9000000	5	58	565		8950000	3	36	561		8875000	3	47	565		8875000	12	21	564
8955000	0	56	565		9030000	12	45	565		8905000	3	51	562		8905000	41	11	565		9005000	8	52	565		8905000	2	84	557		9030000	5	58	565		8980000	3	36	561		8905000	3	47	565		8905000	12	21	564
8985000	0	56	565		9060000	12	45	565		8935000	3	51	562		8935000	41	11	565		9035000	8	52	565		8935000	2	84	557		9060000	5	58	565		9010000	3	36	561		8935000	3	47	565		8935000	12	20	564
9015000	0	56	565		9090000	12	45	565		8965000	3	51	562		8965000	41	11	565		9065000	8	52	565		8965000	2	84	557		9090000	5	58	565		9040000	3	36	561		8965000	3	47	565		8965000	12	20	564
9045000	0	56	565		9120000	12	45	565		8995000	3	51	562		8995000	41	11	565		9095000	8	52	565		8995000	2	84	557		9120000	5	58	565		9070000	3	36	561		8995000	3	47	565		8995000	12	20	564
9075000	0	56	565		9150000	12	45	565		9025000	3	51	562		9025000	41	11	565		9125000	8	52	565		9025000	2	84	557		9150000	5	58	565		9100000	3	36	561		9025000	3	47	565		9025000	12	21	565
9105000	0	56	565		9180000	12	45	565		9055000	3	51	562		9055000	41	11	565		9155000	8	52	565		9055000	2	84	557		9180000	5	58	565		9130000	3	36	561		9055000	3	47	565		9055000	12	21	565
9135000	0	56	565		9210000	12	45	565		9085000	3	51	562		9085000	41	11	565		9185000	8	52	565		9085000	2	84	557		9210000	5	58	565		9160000	3	36	561		9085000	3	47	565		9085000	12	21	565
9165000	0	56	565		9240000	12	45	565		9115000	3	51	562		9115000	41	11	565		9215000	8	52	565		9115000	2	84	557		9240000	5	58	565		9190000	3	36	561		9115000	3	47	565		9115000	12	21	565
9195000	0	56	565		9270000	12	45	565		9145000	3	51	562		9145000	41	11	565		9245000	8	52	565		9145000	2	84	557		9270000	5	58	565		9220000	3	36	561		9145000	3	47	565		9145000	12	21	565
9225000	0	56	565		9300000	12	45	565		9175000	3	51	562		9175000	41	11	565		9275000	8	52	565		9175000	2	84	557		9300000	5	58	565		9250000	3	36	561		9175000	3	47	565		9175000	12	21	565
9255000	0	56	565		9330000	12	45	565		9205000	3	51	562		9205000	41	11	565		9305000	8	52	565		9205000	2	84	557		9330000	5	58	565		9280000	3	36	561		9205000	3	47	565		9205000	12	21	565
9285000	0	56	565		9360000	12	45	565		9235000	3	51	562		9235000	41	11	565		9335000	8	52	565		9235000	2	84	557		9360000	5	58	565		9310000	3	36	561		9235000	3	47	565		9235000	12	21	564
9315000	0	56	565		9390000	12	45	565		9265000	3	51	562		9265000	41	11	565		9365000	8	52	565		9265000	2	84	557		9390000	5	58	565		9340000	3	36	561		9265000	3	47	565		9265000	12	21	564
9345000	0	56	565		9420000	12	45	565		9295000	3	51	562		9295000	41	11	565		9395000	8	52	565		9295000	2	84	557		9420000	5	58	565		9370000	3	36	561		9295000	3	47	565		9295000	12	22	565
9375000	0	56	565		9450000	12	45	565		9325000	3	51	562		9325000	41	11	565		9425000	8	52	565		9325000	2	84	557		9450000	5	58	565		9400000	3	36	561		9325000	3	47	565		9325000	12	22	565
9405000	0	56	565		9480000	12	44	564		9355000	3	51	562		9355000	41	11	565		9455000	8	52	565		9355000	2	84	557		9480000	5	58	565		9430000	3	36	561		9355000	3	47	565		9355000	12	22	565
9435000	0	56	565		9510000	12	44	564		9385000	3	51	562		9385000	41	11	565		9485000	8	52	565		9385000	2	84	557		9510000	5	58	565		9460000	3	36	561		9385000	3	47	565		9385000	12	22	565
9465000	0	56	565		9540000	12	44	564		9415000	3	53	564		9415000	41	11	565		9515000	8	52	565		9415000	2	84	557		9540000	5	58	565		9490000	3	36	561		9415000	3	47	565		9415000	12	22	565
9495000	0	56	565		9570000	12	44	564		9445000	3	53	564		9445000	41	11	565		9545000	8	52	565		9445000	2	84	557		9570000	5	58	565		9520000	3	36	561		9445000	3	47	565		9445000	12	22	565
9525000	0	56	565		9600000	12	45	564		9475000	3	53	564		9475000	41	11	565		9575000	8	52	565		9475000	2	84	557		9600000	5	58	565		9550000	3	36	561		9475000	3	47	565		9475000	12	22	565
9555000	0	56	565		9630000	12	45	564		9505000	3	54	565		9505000	41	11	565		9605000	8	52	565		9505000	2	84	557		9630000	5	58	565		9580000	3	36	561		9505000	3	47	565		9505000	12	22	565
9585000	0	56	565		9660000	12	46	565		9535000	3	54	565		9535000	41	11	565		9635000	8	52	565		9535000	2	84	557		9660000	5	58	565		9610000	3	36	561		9535000	3	47	565		9535000	12	22	565
9615000	0	56	565		9690000	12	46	565		9565000	3	54	565		9565000	41	11	565		9665000	8	52	565		9565000	2	84	557		9690000	5	58	565		9640000	3	36	561		9565000	3	47	565		9565000	12	22	565
9645000	0	56	565		9720000	12	46	565		9595000	3	54	565		9595000	41	11	565		9695000	8	52	565		9595000	2	84	557		9720000	5	58	565		9670000	3	36	561		9595000	3	47	565		9595000	12	22	565
9675000	0	56	565		9750000	12	46	565		9625000	3	54	565		9625000	41	11	565		9725000	8	52	565		9625000	2	84	557		9750000	5	58	565		9700000	3	36	561		9625000	3	47	565		9625000	12	18	560
9705000	0	56	565		9780000	12	46	565		9655000	3	54	565		9655000	41	11	565		9755000	8	51	564		9655000	2	92	565		9780000	5	58	565		9730000	3	39	565		9655000	3	47	565		9655000	12	18	560
9735000	0	56	565		9810000	12	46	565		9685000	3	54	565		9685000	41	11	565		9785000	8	51	564		9685000	2	92	565		9810000	5	58	565		9760000	3	39	565		9685000	3	47	565		9685000	12	18	560
9765000	0	56	565		9840000	12	46	565		9715000	3	54	565		9715000	41	11	565		9815000	8	51	564		9715000	2	92	565		9840000	5	58	565		9790000	3	39	565		9715000	3	47	565		9715000	12	23	565
9795000	0	56	564		9870000	12	46	565		9745000	3	54	565		9745000	41	11	565		9845000	8	51	564		9745000	2	92	565		9870000	5	58	565		9820000	3	39	565		9745000	3	47	565		9745000	12	23	565
9825000	0	56	564		9900000	12	46	565		9775000	3	54	565		9775000	41	11	565		9875000	8	51	564		9775000	2	92	565		9900000	5	58	565		9850000	3	39	565		9775000	3	46	564		9775000	12	23	565
9855000	0	56	564		9930000	12	46	565		9805000	3	54	565		9805000	41	11	565		9905000	8	51	564		9805000	2	92	565		9930000	5	58	565		9880000	3	39	565		9805000	3	46	564		9805000	12	23	565
9885000	0	57	565		9960000	12	46	565		9835000	3	53	562		9835000	41	11	565		9935000	8	51	564		9835000	2	92	565		9960000	5	58	565		9910000	3	39	565		9835000	3	46	564		9835000	12	23	565
9915000	0	57	565		9990000	12	46	565		9865000	3	53	562		9865000	41	11	565		9965000	8	51	564		9865000	2	92	565		9990000	5	58	565		9940000	3	39	565		9865000	3	46	564		9865000	12	23	565
9945000	0	57	565		10020000	12	46	565		9895000	3	53	562		9895000	41	11	565		9995000	8	51	564		9895000	2	92	565		10020000	5	58	565		9970000	3	39	565		9895000	3	46	564		9895000	12	23	565
9975000	0	57	565		10050000	12	46	565		9925000	3	53	562		9925000	41	11	565		10025000	8	51	564		9925000	2	92	565		10050000	5	58	565		10000000	3	39	565		9925000	3	46	564		9925000	12	23	565
10005000	0	57	565		10080000	12	46	565		9955000	3	54	563		9955000	41	11	565		10055000	8	51	564		9955000	2	92	565		10080000	5	58	565		10030000	3	39	565		9955000	3	46	564		9955000	12	23	565
10035000	0	57	565		10110000	12	46	565		9985000	3	54	563		9985000	41	11	565		10085000	8	51	564		9985000	2	92	565		10110000	5	58	565		10060000	3	39	565		9985000	3	46	564		9985000	12	23	565
10065000	0	57	565		10140000	12	46	565		10015000	3	54	563		10015000	41	11	565		10115000	8	51	564		10015000	2	92	565		10140000	5	58	565		10090000	3	39	565		10015000	3	46	564		10015000	12	23	565
10095000	0	57	565		10170000	12	46	565		10045000	3	55	565		10045000	41	11	565		10145000	8	50	564		10045000	2	92	565		10170000	5	58	565		10120000	3	39	565		10045000	3	46	564		10045000	12	23	565
10125000	0	56	564		10200000	12	46	565		10075000	3	54	564		10075000	41	11	565		10175000	8	50	564		10075000	2	92	565		10200000	5	58	565		10150000	3	39	565		10075000	3	46	564		10075000	12	23	564
10155000	0	56	564		10230000	12	46	565		10105000	3	54	564		10105000	41	11	565		10205000	8	50	564		10105000	2	92	565		10230000	5	58	565		10180000	3	39	565		10105000	3	46	564		10105000	12	23	564
10185000	0	56	565		10260000	12	46	565		10135000	3	46	555		10135000	41	11	565		10235000	8	50	564		10135000	2	92	565		10260000	5	58	565		10210000	3	39	565		10135000	3	46	564		10135000	12	24	565
10215000	0	56	565		10290000	12	46	565		10165000	3	46	555		10165000	41	11	565		10265000	8	50	564		10165000	2	92	565		10290000	5	58	565		10240000	3	39	565		10165000	3	46	564		10165000	12	24	565
10245000	0	56	565		10320000	12	46	565		10195000	3	46	555		10195000	41	11	565		10295000	8	50	564		10195000	2	92	565		10320000	5	58	565		10270000	3	39	565		10195000	3	46	564		10195000	12	23	564
10275000	0	56	565		10350000	12	46	565		10225000	3	46	555		10225000	41	11	565		10325000	8	50	564		10225000	2	92	565		10350000	4	58	563		10300000	3	39	565		10225000	3	46	564		10225000	12	23	564
10305000	0	56	565		10380000	12	46	565		10255000	3	46	555		10255000	41	11	565		10355000	8	50	564		10255000	2	92	565		10380000	4	58	563		10330000	3	39	565		10255000	3	46	565		10255000	12	23	565
10335000	0	55	564		10410000	12	46	565		10285000	3	46	555		10285000	41	11	565		10385000	8	50	565		10285000	2	92	565		10410000	4	58	563		10360000	3	39	565		10285000	3	46	565		10285000	12	23	565
10365000	0	55	564		10440000	12	46	565		10315000	3	56	565		10315000	41	11	565		10415000	8	50	565		10315000	2	92	565		10440000	4	58	565		10390000	3	39	565		10315000	3	46	565		10315000	12	23	565
10395000	0	55	565		10470000	12	46	565		10345000	3	56	565		10345000	41	11	565		10445000	8	50	565		10345000	2	92	565		10470000	4	58	565		10420000	3	39	565		10345000	3	46	565		10345000	12	23	565
10425000	0	55	565		10500000	12	46	565		10375000	3	56	565		10375000	41	11	565		10475000	8	50	565		10375000	2	92	565		10500000	4	58	565		10450000	3	39	565		10375000	3	46	565		10375000	12	23	565
10455000	0	55	565		10530000	12	46	565		10405000	3	56	565		10405000	41	11	565		10505000	8	50	565		10405000	2	92	565		10530000	4	58	565		10480000	3	39	565		10405000	3	46	565		10405000	12	23	565
10485000	0	55	565		10560000	12	46	565		10435000	3	56	565		10435000	41	11	565		10535000	8	50	565		10435000	2	92	565		10560000	4	58	565		10510000	3	39	565		10435000	3	46	565		10435000	12	23	565
10515000	0	55	565		10590000	12	46	565		10465000	3	56	565		10465000	41	11	565		10565000	8	50	565		10465000	2	92	565		10590000	4	58	565		10540000	3	39	565		10465000	3	46	565		10465000	12	23	565
10545000	0	55	565		10620000	12	46	565		10495000	3	56	565		10495000	41	11	565		10595000	8	50	565		10495000	2	92	565		10620000	4	58	565		10570000	3	39	565		10495000	3	46	565		10495000	12	23	565
10575000	0	55	565		10650000	12	46	565		10525000	3	55	560		10525000	41	11	565		10625000	8	50	565		10525000	2	92	565		10650000	4	58	565		10600000	3	39	565		10525000	3	46	565		10525000	12	22	564
10605000	0	55	565		10680000	12	46	565		10555000	3	55	560		10555000	41	11	565		10655000	8	50	565		10555000	2	92	565		10680000	4	58	565		10630000	3	39	565		10555000	3	46	565		10555000	12	22	564
10635000	0	55	565		10710000	12	46	565		10585000	3	55	560		10585000	41	11	565		10685000	8	50	564		10585000	2	92	565		10710000	4	58	565		10660000	3	39	565		10585000	3	46	565		10585000	12	22	564
10665000	0	55	565		10740000	12	46	565		10615000	3	56	563		10615000	41	11	565		10715000	8	50	564		10615000	2	92	565		10740000	4	58	565		10690000	3	39	565		10615000	3	46	565		10615000	12	22	564
10695000	0	55	565		10770000	12	46	565		10645000	3	56	563		10645000	41	11	565		10745000	8	50	564		10645000	2	92	565		10770000	4	58	565		10720000	3	39	565		10645000	3	46	565		10645000	12	22	564
10725000	0	55	565		10800000	12	46	565		10675000	3	56	563		10675000	41	11	565		10775000	8	51	565		10675000	2	92	565		10800000	4	58	565		10750000	3	39	565		10675000	3	46	565		10675000	12	23	565
10755000	0	55	565		10830000	12	46	565		10705000	3	58	565		10705000	41	11	565		10805000	8	51	565		10705000	2	92	565		10830000	4	58	565		10780000	3	39	565		10705000	3	46	565		10705000	12	23	565
10785000	0	55	565		10860000	12	46	565		10735000	3	58	565		10735000	41	11	565		10835000	8	51	565		10735000	2	92	565		10860000	4	58	565		10810000	3	39	565		10735000	3	46	565		10735000	12	23	565
10815000	0	55	565		10890000	12	45	564		10765000	3	58	565		10765000	41	11	565		10865000	8	51	565		10765000	2	92	565		10890000	4	58	565		10840000	3	39	565		10765000	3	46	565		10765000	12	23	565
10845000	0	55	565		10920000	12	45	564		10795000	3	58	565		10795000	41	11	565		10895000	8	51	565		10795000	2	92	565		10920000	4	58	565		10870000	3	39	565		10795000	3	46	565		10795000	12	23	565
10875000	0	55	565		10950000	12	45	564		10825000	3	58	565		10825000	41	11	564		10925000	8	51	565		10825000	2	92	565		10950000	4	58	565		10900000	3	39	565		10825000	3	46	565		10825000	12	23	565
10905000	0	55	565		10980000	12	45	565		10855000	3	58	565		10855000	41	11	564		10955000	8	51	565		10855000	2	92	565		10980000	4	58	565		10930000	3	39	565		10855000	3	46	565		10855000	12	23	565
10935000	0	55	564		11010000	12	45	565		10885000	3	58	565		10885000	41	11	564		10985000	8	51	565		10885000	2	92	565		11010000	4	58	565		10960000	3	39	565		10885000	3	46	565		10885000	12	23	565
10965000	0	55	564		11040000	12	45	565		10915000	3	58	565		10915000	41	11	564		11015000	8	51	565		10915000	2	92	565		11040000	4	58	565		10990000	3	39	565		10915000	3	46	565		10915000	12	23	565
10995000	0	56	565		11070000	12	45	565		10945000	3	58	565		10945000	41	11	564		11045000	8	51	565		10945000	2	90	561		11070000	4	58	565		11020000	3	39	565		10945000	3	46	565		10945000	12	23	565
11025000	0	56	565		11100000	12	44	564		10975000	3	58	565		10975000	41	11	564		11075000	8	51	565		10975000	2	90	561		11100000	4	58	565		11050000	3	39	565		10975000	3	46	565		10975000	12	23	565
11055000	0	56	565		11130000	12	44	564		11005000	3	58	565		11005000	41	12	565		11105000	8	51	565		11005000	2	90	561		11130000	4	58	565		11080000	3	39	565		11005000	3	46	565		11005000	12	23	565
11085000	0	56	565		11160000	12	44	564		11035000	3	58	565		11035000	41	12	565		11135000	8	51	565		11035000	2	90	561		11160000	4	58	565		11110000	3	39	565		11035000	3	46	565		11035000	12	23	565
11115000	0	56	565		11190000	12	44	564		11065000	3	58	565		11065000	41	12	565		11165000	8	51	565		11065000	2	90	561		11190000	4	58	565		11140000	3	39	565		11065000	3	46	565		11065000	12	23	565
11145000	0	56	565		11220000	12	45	565		11095000	3	58	565		11095000	41	12	565		11195000	8	51	565		11095000	2	90	561		11220000	4	58	565		11170000	3	39	565		11095000	3	46	565		11095000	12	23	565
11175000	0	56	564		11250000	12	45	565		11125000	3	58	565		11125000	41	12	565		11225000	8	51	565		11125000	2	90	561		11250000	4	58	565		11200000	3	39	565		11125000	3	46	565		11125000	12	23	565
11205000	0	56	564		11280000	12	45	565		11155000	3	58	565		11155000	41	12	565		11255000	8	51	565		11155000	2	90	561		11280000	4	58	565		11230000	3	39	565		11155000	3	46	565		11155000	12	23	565
11235000	0	56	564		11310000	12	45	565		11185000	3	58	565		11185000	41	12	565		11285000	8	51	565		11185000	2	94	565		11310000	4	58	565		11260000	3	39	565		11185000	3	46	565		11185000	12	23	565
11265000	0	57	565		11340000	12	45	565		11215000	3	58	565		11215000	41	12	565		11315000	8	51	564		11215000	2	94	565		11340000	4	58	565		11290000	3	39	565		11215000	3	46	565		11215000	12	23	565
11295000	0	57	565		11370000	12	45	565		11245000	3	58	565		11245000	41	12	565		11345000	8	51	564		11245000	2	94	565		11370000	4	58	565		11320000	3	39	565		11245000	3	46	565		11245000	12	23	565
11325000	0	57	565		11400000	12	45	565		11275000	3	58	565		11275000	41	12	565		11375000	8	51	564		11275000	2	94	565		11400000	4	58	565		11350000	3	39	565		11275000	3	45	564		11275000	12	23	565
11355000	0	57	565		11430000	12	45	565		11305000	3	58	565		11305000	41	12	565		11405000	8	52	565		11305000	2	94	565		11430000	4	58	565		11380000	3	39	565		11305000	3	45	564		11305000	12	23	565
11385000	0	57	565		11460000	12	45	565		11335000	3	58	565		11335000	41	12	565		11435000	8	52	565		11335000	2	94	565		11460000	4	58	565		11410000	3	39	565		11335000	3	45	564		11335000	12	22	564
11415000	0	57	565		11490000	12	45	565		11365000	3	58	565		11365000	41	12	565		11465000	8	52	565		11365000	2	94	565		11490000	4	58	565		11440000	3	39	565		11365000	3	45	565		11365000	12	22	564
11445000	0	57	565		11520000	12	45	565		11395000	3	58	565		11395000	41	12	565		11495000	8	52	565		11395000	2	94	565		11520000	4	58	565		11470000	3	39	565		11395000	3	45	565		11395000	12	22	564
11475000	0	57	565		11550000	12	45	565		11425000	3	56	563		11425000	41	12	565		11525000	8	52	565		11425000	2	94	565		11550000	4	58	565		11500000	3	39	565		11425000	3	45	565		11425000	12	22	564
11505000	0	57	565		11580000	12	45	565		11455000	3	56	563		11455000	41	12	514		11555000	8	52	565		11455000	2	94	565		11580000	4	58	565		11530000	3	39	565		11455000	3	45	565		11455000	12	22	564
11535000	0	57	565		11610000	12	45	565		11485000	3	56	563		11485000	41	12	514		11585000	8	52	565		11485000	2	94	565		11610000	4	58	565		11560000	3	39	565		11485000	3	45	565		11485000	12	22	564
11565000	0	57	565		11640000	12	45	565		11515000	3	56	563		11515000	41	12	514		11615000	8	52	565		11515000	2	93	564		11640000	4	58	565		11590000	3	39	565		11515000	3	45	565		11515000	12	22	564
11595000	0	57	565		11670000	12	45	565		11545000	3	58	565		11545000	41	12	514		11645000	8	52	565		11545000	2	93	564		11670000	4	58	565		11620000	3	39	565		11545000	3	45	565		11545000	12	22	564
11625000	0	57	565		11700000	12	45	565		11575000	3	58	565		11575000	41	12	514		11675000	8	52	565		11575000	2	93	564		11700000	4	58	565		11650000	3	39	565		11575000	3	45	565		11575000	12	22	564
11655000	0	57	565		11730000	12	45	565		11605000	3	58	565		11605000	41	12	514		11705000	8	52	565		11605000	2	93	564		11730000	4	58	565		11680000	3	39	565		11605000	3	45	565		11605000	12	22	564
11685000	0	57	565		11760000	12	44	564		11635000	3	58	565		11635000	41	12	514		11735000	8	52	565		11635000	2	93	564		11760000	4	58	565		11710000	3	39	565		11635000	3	45	565		11635000	12	22	565
11715000	0	57	565		11790000	12	44	564		11665000	3	58	565		11665000	41	12	514		11765000	8	52	565		11665000	2	93	564		11790000	4	57	564		11740000	3	39	565		11665000	3	45	565		11665000	12	22	565
11745000	0	57	565		11820000	12	44	564		11695000	3	58	565		11695000	41	12	514		11795000	8	52	565		11695000	2	93	564		11820000	4	57	564		11770000	3	39	565		11695000	3	45	565		11695000	12	22	565
11775000	0	57	565		11850000	12	44	564		11725000	3	58	565		11725000	41	12	514		11825000	8	52	565		11725000	2	94	565		11850000	4	57	565		11800000	3	39	565		11725000	3	45	565		11725000	12	22	565
11805000	0	57	565		11880000	12	44	564		11755000	3	58	565		11755000	41	62	565		11855000	8	52	565		11755000	2	94	565		11880000	4	55	492		11830000	3	39	565		11755000	3	45	565		11755000	12	22	565
11835000	0	57	565		11910000	12	45	565		11785000	3	58	565		11785000	41	62	565		11885000	8	52	565		11785000	2	94	565		11910000	4	55	492		11860000	3	39	565		11785000	3	45	565		11785000	12	22	565
11865000	0	57	565		11940000	12	45	565		11815000	3	58	565		11815000	41	62	565		11915000	8	52	565		11815000	2	94	565		11940000	4	127	561		11890000	3	39	565		11815000	3	45	565		11815000	12	22	565
11895000	0	57	565		11970000	12	45	565		11845000	3	58	565		11845000	41	62	565		11945000	8	52	565		11845000	2	94	565		11970000	4	127	561		11920000	3	39	565		11845000	3	45	565		11845000	12	22	565
11925000	0	57	565		12000000	12	45	565		11875000	3	58	565		11875000	41	62	565		11975000	8	52	565		11875000	2	94	565		12000000	4	127	561		11950000	3	39	565		11875000	3	45	565		11875000	12	22	565
11955000	0	57	565		12030000	12	45	565		11905000	3	58	565		11905000	41	62	565		12005000	8	52	565		11905000	2	94	565		12030000	4	131	564		11980000	3	39	565		11905000	3	45	565		11905000	12	22	565
11985000	0	57	565		12060000	12	45	565		11935000	3	58	565		11935000	41	62	565		12035000	8	52	565		11935000	2	94	565		12060000	4	131	564		12010000	3	39	565		11935000	3	45	565		11935000	12	22	565
12015000	0	57	565		12090000	12	45	565		11965000	3	58	565		11965000	41	62	565		12065000	8	52	565		11965000	2	94	565		12090000	4	131	564		12040000	3	39	565		11965000	3	45	565		11965000	12	22	565
12045000	0	56	564		12120000	12	45	565		11995000	3	58	565		11995000	41	62	565		12095000	8	52	565		11995000	2	94	565		12120000	4	131	564		12070000	3	39	565		11995000	3	45	565		11995000	12	22	565
12075000	0	56	564		12150000	12	45	565		12025000	3	58	565		12025000	41	62	565		12125000	8	52	565		12025000	2	94	565		12150000	4	131	564		12100000	3	39	565		12025000	3	45	565		12025000	12	22	565
12105000	0	56	565		12180000	12	45	565		12055000	3	58	565		12055000	41	62	565		12155000	8	52	565		12055000	2	94	565		12180000	4	132	565		12130000	3	39	565		12055000	3	45	565		12055000	12	22	565
12135000	0	56	565		12210000	12	45	565		12085000	3	58	565		12085000	41	62	565		12185000	8	52	565		12085000	2	94	565		12210000	4	132	565		12160000	3	39	565		12085000	3	45	565		12085000	12	22	565
12165000	0	56	565		12240000	12	45	565		12115000	3	58	565		12115000	41	62	565		12215000	8	52	565		12115000	2	94	565		12240000	4	132	565		12190000	3	39	565		12115000	3	45	565		12115000	12	22	565
12195000	0	56	565		12270000	12	45	565		12145000	3	58	565		12145000	41	62	565		12245000	8	52	565		12145000	2	94	565		12270000	4	132	565		12220000	3	39	565		12145000	3	45	565		12145000	12	22	565
12225000	0	56	565		12300000	12	45	565		12175000	3	58	565		12175000	41	62	565		12275000	8	52	565		12175000	2	94	565		12300000	4	132	565		12250000	3	39	565		12175000	3	45	565		12175000	12	22	565
12255000	0	56	565		12330000	12	45	565		12205000	3	58	565		12205000	41	62	565		12305000	8	52	565		12205000	2	94	565		12330000	4	132	565		12280000	3	39	565		12205000	3	45	565		12205000	12	22	565
12285000	0	56	565		12360000	12	45	565		12235000	3	58	565		12235000	41	61	564		12335000	8	52	565		12235000	2	94	565		12360000	4	132	565		12310000	3	39	565		12235000	3	45	565		12235000	12	22	565
12315000	0	56	565		12390000	12	45	565		12265000	3	58	565		12265000	41	61	564		12365000	8	52	565		12265000	2	94	565		12390000	4	132	565		12340000	3	39	565		12265000	3	45	565		12265000	12	22	565
12345000	0	56	565		12420000	12	45	565		12295000	3	58	565		12295000	41	61	564		12395000	8	52	565		12295000	2	94	565		12420000	4	132	565		12370000	3	39	565		12295000	3	45	565		12295000	12	22	565
12375000	0	56	565		12450000	12	45	565		12325000	3	58	565		12325000	41	61	564		12425000	8	52	565		12325000	2	94	565		12450000	4	132	565		12400000	3	39	565		12325000	3	45	565		12325000	12	22	565
12405000	0	56	565		12480000	12	45	565		12355000	3	58	565		12355000	41	61	564		12455000	8	52	565		12355000	2	94	565		12480000	4	132	565		12430000	3	39	565		12355000	3	45	565		12355000	12	22	565
12435000	0	56	565		12510000	12	45	565		12385000	3	58	565		12385000	41	61	564		12485000	8	52	565		12385000	2	94	565		12510000	4	132	565		12460000	3	39	565		12385000	3	45	565		12385000	12	22	565
12465000	0	56	565		12540000	12	45	565		12415000	3	58	565		12415000	41	61	564		12515000	8	52	565		12415000	2	94	565		12540000	4	132	565		12490000	3	39	565		12415000	3	45	565		12415000	12	22	565
12495000	0	56	565		12570000	12	45	565		12445000	3	58	565		12445000	41	61	564		12545000	8	52	565		12445000	2	94	565		12570000	4	132	565		12520000	3	39	565		12445000	3	45	565		12445000	12	22	565
12525000	0	56	565		12600000	12	43	563		12475000	3	57	564		12475000	41	61	564		12575000	8	52	565		12475000	2	94	565		12600000	4	132	565		12550000	3	39	565		12475000	3	45	565		12475000	12	22	565
12555000	0	56	565		12630000	12	43	563		12505000	3	57	564		12505000	41	61	564		12605000	8	52	565		12505000	2	94	565		12630000	4	132	565		12580000	3	39	565		12505000	3	45	565		12505000	12	22	565
12585000	0	56	565		12660000	12	43	563		12535000	3	57	564		12535000	41	61	564		12635000	8	52	565		12535000	2	94	565		12660000	4	132	565		12610000	3	39	565		12535000	3	45	565		12535000	12	22	565
12615000	0	56	565		12690000	12	43	563		12565000	3	57	564		12565000	41	61	564		12665000	8	52	565		12565000	2	94	565		12690000	4	84	516		12640000	3	39	565		12565000	3	45	565		12565000	12	22	565
12645000	0	56	565		12720000	12	44	564		12595000	3	57	564		12595000	41	61	564		12695000	8	52	565		12595000	2	94	565		12720000	4	84	516		12670000	3	39	565		12595000	3	45	565		12595000	12	22	565
12675000	0	56	565		12750000	12	44	564		12625000	3	57	564		12625000	41	61	564		12725000	8	52	565		12625000	2	94	565		12750000	4	61	541		12700000	3	39	565		12625000	3	45	565		12625000	12	22	564
12705000	0	56	565		12780000	12	45	565		12655000	3	57	564		12655000	42	61	565		12755000	8	52	565		12655000	2	94	565		12780000	4	61	541		12730000	3	39	565		12655000	3	45	565		12655000	12	22	564
12735000	0	56	565		12810000	12	45	565		12685000	3	57	564		12685000	42	61	565		12785000	8	52	565		12685000	2	94	565		12810000	4	61	541		12760000	3	39	565		12685000	3	45	565		12685000	12	23	565
12765000	0	56	565		12840000	12	45	565		12715000	3	57	564		12715000	42	61	565		12815000	8	52	565		12715000	2	94	565		12840000	4	61	541		12790000	3	39	565		12715000	3	45	565		12715000	12	23	565
12795000	0	56	565		12870000	12	45	565		12745000	3	57	564		12745000	42	61	565		12845000	8	52	565		12745000	2	94	565		12870000	4	61	541		12820000	3	39	565		12745000	3	45	565		12745000	12	23	564
12825000	0	56	565		12900000	12	45	565		12775000	3	57	564		12775000	42	61	565		12875000	8	52	565		12775000	2	94	565		12900000	4	60	563		12850000	3	39	565		12775000	3	45	565		12775000	12	23	564
12855000	0	56	565		12930000	12	45	565		12805000	3	57	564		12805000	42	61	565		12905000	8	52	565		12805000	2	94	565		12930000	4	60	563		12880000	3	39	565		12805000	3	45	565		12805000	12	24	565
12885000	0	56	565		12960000	12	45	565		12835000	3	57	564		12835000	42	61	565		12935000	8	52	565		12835000	2	94	565		12960000	4	60	563		12910000	3	39	565		12835000	3	45	565		12835000	12	24	565
12915000	0	56	565		12990000	12	45	565		12865000	3	57	564		12865000	42	61	565		12965000	8	52	565		12865000	2	94	565		12990000	4	60	563		12940000	3	39	565		12865000	3	45	565		12865000	12	24	565
12945000	0	56	565		13020000	12	45	565		12895000	3	57	564		12895000	42	61	565		12995000	8	52	565		12895000	2	94	565		13020000	4	60	563		12970000	3	39	565		12895000	3	45	565		12895000	12	24	565
12975000	0	56	565		13050000	12	45	565		12925000	3	57	564		12925000	42	61	565		13025000	8	52	565		12925000	2	94	565		13050000	4	57	560		13000000	3	39	565		12925000	3	45	565		12925000	12	24	565
13005000	0	56	565		13080000	12	45	565		12955000	3	57	564		12955000	42	61	565		13055000	8	52	565		12955000	2	94	565		13080000	4	57	564		13030000	3	39	565		12955000	3	45	565		12955000	12	24	565
13035000	0	56	565		13110000	12	45	565		12985000	3	57	564		12985000	42	61	565		13085000	8	52	565		12985000	2	94	565		13110000	4	57	564		13060000	3	39	565		12985000	3	45	565		12985000	12	24	565
13065000	0	56	565		13140000	12	45	565		13015000	3	57	564		13015000	42	61	565		13115000	8	52	565		13015000	2	94	565		13140000	4	57	564		13090000	3	39	565		13015000	3	45	565		13015000	12	24	565
13095000	0	56	565		13170000	12	45	565		13045000	3	57	564		13045000	42	61	565		13145000	8	52	565		13045000	2	94	565		13170000	4	57	564		13120000	3	39	565		13045000	3	45	565		13045000	12	24	565
13125000	0	56	565		13200000	12	45	565		13075000	3	57	564		13075000	42	61	565		13175000	8	52	565		13075000	2	94	565		13200000	4	58	562		13150000	3	39	565		13075000	3	45	565		13075000	12	24	565
13155000	0	56	565		13230000	12	45	565		13105000	3	57	564		13105000	42	61	565		13205000	8	52	565		13105000	2	94	565		13230000	4	58	562		13180000	3	39	564		13105000	3	45	565		13105000	12	24	565
13185000	0	56	565		13260000	12	45	565		13135000	3	57	564		13135000	42	61	565		13235000	8	52	565		13135000	2	94	565		13260000	4	58	562		13210000	3	39	564		13135000	3	45	565		13135000	12	24	565
13215000	0	56	565		13290000	12	45	565		13165000	3	57	564		13165000	42	61	565		13265000	8	52	565		13165000	2	94	565		13290000	4	58	562		13240000	3	39	564		13165000	3	45	565		13165000	12	24	565
13245000	0	56	565		13320000	12	45	565		13195000	3	57	564		13195000	42	61	565		13295000	8	52	565		13195000	2	94	565		13320000	4	58	562		13270000	3	39	564		13195000	3	45	565		13195000	12	24	565
13275000	0	56	565		13350000	12	45	565		13225000	3	57	564		13225000	42	61	565		13325000	8	52	565		13225000	2	94	565		13350000	4	58	562		13300000	3	39	564		13225000	3	45	565		13225000	12	24	565
13305000	0	56	565		13380000	12	45	565		13255000	3	57	564		13255000	42	61	565		13355000	8	52	565		13255000	2	94	565		13380000	4	58	562		13330000	3	38	564		13255000	3	45	565		13255000	12	24	565
13335000	0	56	565		13410000	12	45	565		13285000	3	57	564		13285000	42	61	565		13385000	8	52	565		13285000	2	94	565		13410000	4	60	548		13360000	3	38	564		13285000	3	45	565		13285000	12	24	565
13365000	0	56	565		13440000	12	45	565		13315000	3	57	564		13315000	42	61	565		13415000	8	52	565		13315000	2	94	565		13440000	4	60	548		13390000	3	38	564		13315000	3	45	565		13315000	12	24	565
13395000	0	56	565		13470000	12	45	565		13345000	3	57	564		13345000	42	61	565		13445000	8	52	565		13345000	2	94	565		13470000	4	60	548		13420000	3	38	564		13345000	3	45	565		13345000	12	24	565
13425000	0	56	565		13500000	12	45	565		13375000	3	57	564		13375000	42	61	565		13475000	8	52	565		13375000	2	94	565		13500000	4	60	548		13450000	3	38	564		13375000	3	45	565		13375000	12	24	565
13455000	0	56	565		13530000	12	45	565		13405000	3	58	565		13405000	42	61	565		13505000	8	52	565		13405000	2	94	565		13530000	4	60	548		13480000	3	38	564		13405000	3	45	565		13405000	12	24	565
13485000	0	56	565		13560000	12	45	565		13435000	3	58	565		13435000	42	61	565		13535000	8	52	565		13435000	2	94	565		13560000	4	60	548		13510000	3	38	564		13435000	3	45	565		13435000	12	24	565
13515000	0	56	565		13590000	12	45	565		13465000	3	58	565		13465000	42	61	565		13565000	8	52	565		13465000	2	94	565		13590000	4	60	548		13540000	3	38	564		13465000	3	45	565		13465000	12	24	565
13545000	0	56	565		13620000	12	45	565		13495000	3	58	565		13495000	42	61	565		13595000	8	52	565		13495000	2	94	565		13620000	4	62	523		13570000	3	38	565		13495000	3	45	565		13495000	12	24	565
13575000	0	56	565		13650000	12	45	565		13525000	3	58	565		13525000	42	61	565		13625000	8	52	565		13525000	2	94	565		13650000	4	62	523		13600000	3	38	565		13525000	3	45	565		13525000	12	24	565
13605000	0	56	565		13680000	12	45	565		13555000	3	58	565		13555000	42	61	565		13655000	8	52	565		13555000	2	94	565		13680000	4	62	523		13630000	3	38	565		13555000	3	45	565		13555000	12	24	565
13635000	0	56	565		13710000	12	45	565		13585000	3	58	565		13585000	42	61	565		13685000	8	52	565		13585000	2	94	565		13710000	4	62	523		13660000	3	38	565		13585000	3	45	565		13585000	12	24	565
13665000	0	56	565		13740000	12	45	565		13615000	3	58	565		13615000	42	61	565		13715000	8	52	565		13615000	2	94	565		13740000	4	62	523		13690000	3	38	565		13615000	3	45	565		13615000	12	24	565
13695000	0	56	565		13770000	12	45	565		13645000	3	58	565		13645000	42	61	565		13745000	8	52	565		13645000	2	94	565		13770000	4	62	523		13720000	3	38	565		13645000	3	45	565		13645000	12	24	565
13725000	0	56	565		13800000	12	45	565		13675000	3	58	565		13675000	42	61	565		13775000	8	52	565		13675000	2	94	565		13800000	4	62	523		13750000	3	38	565		13675000	3	45	565		13675000	12	24	565
13755000	0	56	565		13830000	12	45	565		13705000	3	58	565		13705000	42	61	565		13805000	8	52	565		13705000	2	94	565		13830000	4	62	523		13780000	3	38	565		13705000	3	45	565		13705000	12	24	565
13785000	0	56	565		13860000	12	45	565		13735000	3	58	565		13735000	42	11	514		13835000	8	52	565		13735000	2	94	565		13860000	4	62	523		13810000	3	38	565		13735000	3	45	565		13735000	12	24	565
13815000	0	56	565		13890000	12	45	565		13765000	3	58	565		13765000	42	11	514		13865000	8	52	565		13765000	2	94	565		13890000	4	62	523		13840000	3	38	565		13765000	3	45	565		13765000	12	24	565
13845000	0	56	565		13920000	12	45	565		13795000	3	58	565		13795000	42	11	514		13895000	8	52	565		13795000	2	94	565		13920000	4	62	523		13870000	3	38	565		13795000	3	45	565		13795000	12	24	565
13875000	0	56	565		13950000	12	45	565		13825000	3	58	565		13825000	42	11	514		13925000	8	52	565		13825000	2	94	565		13950000	4	62	523		13900000	3	38	565		13825000	3	45	565		13825000	12	24	565
13905000	0	56	565		13980000	12	45	565		13855000	3	58	565		13855000	42	11	514		13955000	8	52	565		13855000	2	94	565		13980000	4	104	564		13930000	3	38	565		13855000	3	45	565		13855000	12	24	565
13935000	0	56	565		14010000	12	45	565		13885000	3	58	565		13885000	42	11	514		13985000	8	52	565		13885000	2	94	565		14010000	4	104	564		13960000	3	38	565		13885000	3	45	565		13885000	12	24	565
13965000	0	56	565		14040000	12	45	565		13915000	3	58	565		13915000	42	11	514		14015000	8	52	565		13915000	2	94	565		14040000	4	104	564		13990000	3	38	565		13915000	3	44	564		13915000	12	24	565
13995000	0	56	565		14070000	12	45	565		13945000	3	58	565		13945000	42	11	514		14045000	8	52	565		13945000	2	94	565		14070000	4	104	564		14020000	3	38	565		13945000	3	44	564		13945000	12	24	565
14025000	0	56	565		14100000	12	45	565		13975000	3	58	565		13975000	42	11	565		14075000	8	52	565		13975000	2	94	565		14100000	4	104	564		14050000	3	38	565		13975000	3	44	564		13975000	12	24	565
14055000	0	56	565		14130000	12	45	565		14005000	3	58	565		14005000	42	11	565		14105000	8	52	565		14005000	2	94	565		14130000	4	104	564		14080000	3	38	565		14005000	3	44	565		14005000	12	24	565
14085000	0	56	565		14160000	12	45	565		14035000	3	58	565		14035000	42	11	565		14135000	8	52	565		14035000	2	94	565		14160000	4	104	564		14110000	3	38	565		14035000	3	44	565		14035000	12	24	565
14115000	0	56	565		14190000	12	45	565		14065000	3	58	565		14065000	42	10	564		14165000	8	52	565		14065000	2	94	565		14190000	4	104	564		14140000	3	38	565		14065000	3	44	565		14065000	12	24	565
14145000	0	56	565		14220000	12	45	565		14095000	3	58	565		14095000	42	10	564		14195000	8	52	565		14095000	2	94	565		14220000	4	104	564		14170000	3	38	565		14095000	3	44	565		14095000	12	24	565
14175000	0	56	565		14250000	12	45	565		14125000	3	58	565		14125000	42	10	564		14225000	8	52	565		14125000	2	94	565		14250000	4	104	564		14200000	3	38	565		14125000	3	44	565		14125000	12	24	565
14205000	0	56	565		14280000	12	45	565		14155000	3	58	565		14155000	42	10	565		14255000	8	52	565		14155000	2	93	564		14280000	4	104	564		14230000	3	37	564		14155000	3	44	565		14155000	12	24	565
14235000	0	56	565		14310000	12	45	565		14185000	3	58	565		14185000	42	10	565		14285000	8	52	565		14185000	2	93	564		14310000	4	104	564		14260000	3	37	564		14185000	3	44	565		14185000	12	24	565
14265000	0	56	565		14340000	12	45	565		14215000	3	58	565		14215000	42	10	565		14315000	8	52	565		14215000	2	93	564		14340000	4	104	564		14290000	3	37	564		14215000	3	44	565		14215000	12	24	565
14295000	0	56	565		14370000	12	45	565		14245000	3	58	565		14245000	42	10	565		14345000	8	52	565		14245000	2	93	564		14370000	4	104	564		14320000	3	37	564		14245000	3	44	565		14245000	12	24	565
14325000	0	56	565		14400000	12	45	565		14275000	3	58	565		14275000	42	10	565		14375000	8	52	565		14275000	2	93	564		14400000	4	104	564		14350000	3	37	564		14275000	3	44	565		14275000	12	24	565
14355000	0	56	565		14430000	12	45	565		14305000	3	58	565		14305000	42	10	565		14405000	8	52	565		14305000	2	93	564		14430000	4	104	564		14380000	3	37	565		14305000	3	44	565		14305000	12	24	565
14385000	0	56	565		14460000	12	45	565		14335000	3	58	565		14335000	42	10	565		14435000	8	52	565		14335000	2	93	564		14460000	4	104	564		14410000	3	37	565		14335000	3	44	565		14335000	12	24	565
14415000	0	56	565		14490000	12	45	565		14365000	3	58	565		14365000	42	10	565		14465000	8	52	565		14365000	2	93	564		14490000	4	104	564		14440000	3	37	565		14365000	3	44	565		14365000	12	24	565
14445000	0	56	565		14520000	12	45	565		14395000	3	58	565		14395000	42	10	565		14495000	8	52	565		14395000	2	93	564		14520000	4	104	564		14470000	3	37	565		14395000	3	44	565		14395000	12	24	565
14475000	0	56	565		14550000	12	44	564		14425000	3	58	565		14425000	42	7	562		14525000	8	52	565		14425000	2	93	564		14550000	4	104	564		14500000	3	37	565		14425000	3	44	565		14425000	12	24	565
14505000	0	56	565		14580000	12	44	564		14455000	3	58	565		14455000	42	7	562		14555000	8	52	565		14455000	2	93	564		14580000	4	104	564		14530000	3	37	565		14455000	3	44	565		14455000	12	24	565
14535000	0	56	565		14610000	12	44	564		14485000	3	58	565		14485000	42	7	562		14585000	8	52	565		14485000	2	93	564		14610000	4	104	564		14560000	3	37	565		14485000	3	44	565		14485000	12	24	565
14565000	0	56	565		14640000	12	45	565		14515000	3	58	565		14515000	45	7	565		14615000	8	52	565		14515000	2	93	564		14640000	4	104	564		14590000	3	37	565		14515000	3	44	565		14515000	12	24	565
14595000	0	56	565		14670000	12	45	565		14545000	3	58	565		14545000	45	7	565		14645000	8	52	565		14545000	2	93	564		14670000	4	104	564		14620000	3	37	565		14545000	3	44	565		14545000	12	24	565
14625000	0	56	565		14700000	12	45	565		14575000	3	58	565		14575000	45	7	565		14675000	8	52	565		14575000	2	93	564		14700000	4	104	564		14650000	3	37	565		14575000	3	44	565		14575000	12	24	565
14655000	0	56	565		14730000	12	45	565		14605000	3	58	565		14605000	45	7	565		14705000	8	52	565		14605000	2	93	564		14730000	4	104	564		14680000	3	37	565		14605000	3	44	565		14605000	12	24	565
14685000	0	56	565		14760000	12	45	565		14635000	3	58	565		14635000	45	7	565		14735000	8	52	565		14635000	2	93	564		14760000	4	105	565		14710000	3	36	564		14635000	3	44	565		14635000	12	24	565
14715000	0	56	565		14790000	12	45	565		14665000	3	58	565		14665000	45	7	565		14765000	8	52	565		14665000	2	93	564		14790000	4	105	565		14740000	3	36	564		14665000	3	44	565		14665000	12	24	565
14745000	0	56	565		14820000	12	45	565		14695000	3	58	565		14695000	45	7	565		14795000	8	52	565		14695000	2	93	564		14820000	4	105	565		14770000	3	36	564		14695000	3	44	565		14695000	12	24	565
14775000	0	56	565		14850000	12	44	564		14725000	3	58	565		14725000	45	7	565		14825000	8	52	565		14725000	2	94	565		14850000	4	105	565		14800000	3	36	564		14725000	3	44	565		14725000	12	24	565
14805000	0	56	565		14880000	12	44	564		14755000	3	58	565		14755000	45	7	565		14855000	8	52	565		14755000	2	94	565		14880000	4	105	565		14830000	3	36	564		14755000	3	44	565		14755000	12	24	565
14835000	0	56	565		14910000	12	44	564		14785000	3	58	565		14785000	45	7	565		14885000	8	52	565		14785000	2	94	565		14910000	4	105	565		14860000	3	36	564		14785000	3	44	565		14785000	12	23	564
14865000	0	56	565		14940000	12	44	564		14815000	3	58	565		14815000	45	7	565		14915000	8	52	565		14815000	2	94	565		14940000	4	105	565		14890000	3	36	564		14815000	3	44	565		14815000	12	23	564
14895000	0	56	565		14970000	12	45	565		14845000	3	58	565		14845000	45	7	565		14945000	8	52	565		14845000	2	94	565		14970000	4	105	565		14920000	3	36	564		14845000	3	44	565		14845000	12	23	564
14925000	0	56	565		15000000	12	45	565		14875000	3	58	565		14875000	45	7	565		14975000	8	52	565		14875000	2	94	565		15000000	4	105	565		14950000	3	35	564		14875000	3	44	565		14875000	12	24	565
14955000	0	56	565		15030000	12	45	565		14905000	3	58	565		14905000	45	7	565		15005000	8	52	565		14905000	2	94	565		15030000	4	105	565		14980000	3	35	564		14905000	3	44	565		14905000	12	24	565
14985000	0	56	565		15060000	12	45	565		14935000	3	58	565		14935000	45	7	565		15035000	8	52	565		14935000	2	94	565		15060000	4	105	565		15010000	3	35	564		14935000	3	44	565		14935000	12	24	565
15015000	0	56	565		15090000	12	45	565		14965000	3	58	565		14965000	45	7	565		15065000	8	52	565		14965000	2	94	565		15090000	4	105	565		15040000	3	35	564		14965000	3	44	565		14965000	12	24	565
15045000	0	56	565		15120000	12	45	565		14995000	3	58	565		14995000	45	7	565		15095000	8	52	565		14995000	2	94	565		15120000	4	105	565		15070000	3	35	564		14995000	3	44	565		14995000	12	24	565
15075000	0	56	565		15150000	12	45	565		15025000	3	58	565		15025000	45	7	565		15125000	8	52	565		15025000	2	94	565		15150000	4	105	565		15100000	3	35	564		15025000	3	41	562		15025000	12	24	565
15105000	0	56	565		15180000	12	45	565		15055000	3	58	565		15055000	45	7	565		15155000	8	52	565		15055000	2	94	565		15180000	4	105	565		15130000	3	35	564		15055000	3	41	562		15055000	12	24	565
15135000	0	56	565		15210000	12	45	565		15085000	3	58	565		15085000	45	7	565		15185000	8	52	565		15085000	2	94	565		15210000	4	105	565		15160000	3	35	564		15085000	3	41	565		15085000	12	24	565
15165000	0	56	565		15240000	12	45	565		15115000	3	58	565		15115000	45	7	565		15215000	8	52	565		15115000	2	94	565		15240000	4	105	565		15190000	3	35	564		15115000	3	41	565		15115000	12	24	565
15195000	0	56	565		15270000	12	45	565		15145000	3	58	565		15145000	45	7	565		15245000	8	52	565		15145000	2	94	565		15270000	4	105	565		15220000	3	35	564		15145000	3	41	565		15145000	12	24	565
15225000	0	56	565		15300000	12	44	564		15175000	3	58	565		15175000	45	7	565		15275000	8	52	565		15175000	2	94	565		15300000	4	105	565		15250000	3	35	564		15175000	3	41	565		15175000	12	24	565
15255000	0	56	565		15330000	12	44	564		15205000	3	58	565		15205000	45	7	565		15305000	8	52	565		15205000	2	94	565		15330000	4	105	565		15280000	3	36	565		15205000	3	41	565		15205000	12	24	565
15285000	0	56	565		15360000	12	44	565		15235000	3	58	565		15235000	45	5	563		15335000	8	52	565		15235000	2	94	565		15360000	4	105	565		15310000	3	36	565		15235000	3	41	565		15235000	12	24	565
15315000	0	56	565		15390000	12	44	565		15265000	3	58	565		15265000	45	5	563		15365000	8	52	565		15265000	2	94	565		15390000	4	105	565		15340000	3	36	565		15265000	3	41	565		15265000	12	24	565
15345000	0	56	565		15420000	12	44	565		15295000	3	58	565		15295000	45	5	563		15395000	8	52	565		15295000	2	94	565		15420000	4	105	565		15370000	3	36	565		15295000	3	41	565		15295000	12	24	565
15375000	0	56	565		15450000	12	44	565		15325000	3	58	565		15325000	45	5	563		15425000	8	52	565		15325000	2	94	565		15450000	4	105	565		15400000	3	36	565		15325000	3	41	565		15325000	12	24	565
15405000	0	56	565		15480000	12	44	565		15355000	3	58	565		15355000	45	5	563		15455000	8	52	565		15355000	2	94	564		15480000	4	105	565		15430000	3	36	565		15355000	3	41	565		15355000	12	24	565
15435000	0	56	565		15510000	12	44	565		15385000	3	58	565		15385000	45	5	563		15485000	8	52	565		15385000	2	94	564		15510000	4	105	565		15460000	3	36	565		15385000	3	41	565		15385000	12	24	565
15465000	0	56	565		15540000	12	43	564		15415000	3	58	565		15415000	45	5	563		15515000	8	52	565		15415000	2	94	564		15540000	4	105	565		15490000	3	36	565		15415000	3	41	565		15415000	12	24	565
15495000	0	56	565		15570000	12	43	564		15445000	3	58	565		15445000	45	5	563		15545000	8	52	565		15445000	2	94	564		15570000	4	105	565		15520000	3	36	565		15445000	3	41	565		15445000	12	24	565
15525000	0	56	565		15600000	12	43	564		15475000	3	58	565		15475000	45	5	563		15575000	8	52	565		15475000	2	94	564		15600000	4	105	565		15550000	3	36	565		15475000	3	41	565		15475000	12	24	565
15555000	0	56	565		15630000	12	43	564		15505000	3	58	565		15505000	45	5	563		15605000	8	52	565		15505000	2	94	564		15630000	4	105	565		15580000	3	36	565		15505000	3	41	565		15505000	12	24	565
15585000	0	56	565		15660000	12	43	564		15535000	3	58	565		15535000	45	5	563		15635000	8	52	565		15535000	2	94	564		15660000	4	105	565		15610000	3	36	565		15535000	3	41	564		15535000	12	24	565
15615000	0	56	565		15690000	12	44	565		15565000	3	58	565		15565000	45	5	565		15665000	8	52	565		15565000	2	94	564		15690000	4	105	565		15640000	3	36	565		15565000	3	41	564		15565000	12	24	565
15645000	0	56	565		15720000	12	44	565		15595000	3	58	565		15595000	45	5	565		15695000	8	52	565		15595000	2	94	564		15720000	4	105	565		15670000	3	36	565		15595000	3	41	564		15595000	12	24	565
15675000	0	56	565		15750000	12	44	565		15625000	3	58	565		15625000	45	5	565		15725000	8	52	565		15625000	2	94	564		15750000	4	105	565		15700000	3	36	565		15625000	3	41	564		15625000	12	24	565
15705000	0	56	565		15780000	12	44	565		15655000	3	58	565		15655000	45	5	565		15755000	8	52	565		15655000	2	94	564		15780000	4	105	565		15730000	3	36	565		15655000	3	41	564		15655000	12	24	565
15735000	0	56	565		15810000	12	44	565		15685000	3	58	565		15685000	45	5	565		15785000	8	52	565		15685000	2	94	564		15810000	4	105	565		15760000	3	36	565		15685000	3	41	564		15685000	12	24	565
15765000	0	56	565		15840000	12	44	565		15715000	3	58	565		15715000	45	5	565		15815000	8	52	565		15715000	2	94	564		15840000	4	105	565		15790000	3	36	565		15715000	3	41	564		15715000	12	24	565
15795000	0	56	565		15870000	12	44	565		15745000	3	58	565		15745000	45	5	565		15845000	8	52	565		15745000	2	94	564		15870000	4	105	565		15820000	3	36	565		15745000	3	41	564		15745000	12	24	565
15825000	0	56	565		15900000	12	44	565		15775000	3	58	565		15775000	45	5	565		15875000	8	51	564		15775000	2	94	564		15900000	4	105	565		15850000	3	36	565		15775000	3	41	564		15775000	12	24	565
15855000	0	56	565		15930000	12	44	565		15805000	3	58	565		15805000	45	5	565		15905000	8	51	564		15805000	2	94	564		15930000	4	105	565		15880000	3	36	565		15805000	3	42	565		15805000	12	24	565
15885000	0	56	565		15960000	12	44	565		15835000	1	58	563		15835000	45	5	565		15935000	8	51	564		15835000	2	94	564		15960000	4	105	565		15910000	3	36	565		15835000	3	42	565		15835000	12	24	565
15915000	0	56	565		15990000	12	44	565		15865000	1	58	563		15865000	45	5	565		15965000	8	51	564		15865000	2	95	564		15990000	4	105	565		15940000	3	36	565		15865000	3	42	565		15865000	12	24	565
15945000	0	56	565		16020000	12	44	565		15895000	1	58	563		15895000	45	5	565		15995000	8	51	564		15895000	2	95	564		16020000	4	105	565		15970000	3	36	565		15895000	3	42	565		15895000	12	24	565
15975000	0	56	565		16050000	12	44	565		15925000	1	58	563		15925000	45	5	565		16025000	8	51	564		15925000	2	95	564		16050000	4	105	565		16000000	3	36	565		15925000	3	42	564		15925000	12	24	565
16005000	0	56	565		16080000	12	44	565		15955000	1	58	565		15955000	45	5	565		16055000	8	51	565		15955000	2	95	564		16080000	4	105	565		16030000	3	36	565		15955000	3	42	564		15955000	12	24	564
16035000	0	56	565		16110000	12	44	565		15985000	1	58	565		15985000	45	5	565		16085000	8	51	565		15985000	2	95	564		16110000	4	105	565		16060000	3	36	565		15985000	3	42	564		15985000	12	24	564
16065000	0	56	565		16140000	12	44	565		16015000	1	58	565		16015000	45	5	565		16115000	8	51	565		16015000	2	95	564		16140000	4	105	565		16090000	3	36	565		16015000	3	42	564		16015000	12	24	564
16095000	0	56	565		16170000	12	44	565		16045000	1	58	565		16045000	45	5	565		16145000	8	51	565		16045000	2	95	564		16170000	4	105	565		16120000	3	36	565		16045000	3	42	564		16045000	12	24	564
16125000	0	56	565		16200000	12	44	565		16075000	1	58	565		16075000	45	5	565		16175000	8	51	565		16075000	2	95	564		16200000	4	105	565		16150000	3	36	565		16075000	3	42	564		16075000	12	24	564
16155000	0	56	565		16230000	12	44	565		16105000	1	58	565		16105000	45	5	565		16205000	8	51	565		16105000	2	95	564		16230000	4	105	565		16180000	3	36	565		16105000	3	42	564		16105000	12	24	564
16185000	0	56	565		16260000	12	44	565		16135000	1	58	565		16135000	45	5	565		16235000	8	51	565		16135000	2	95	564		16260000	4	105	565		16210000	3	36	565		16135000	3	42	564		16135000	12	24	564
16215000	0	56	565		16290000	12	44	565		16165000	1	58	565		16165000	45	5	565		16265000	8	51	565		16165000	2	95	564		16290000	4	105	565		16240000	3	36	565		16165000	3	42	564		16165000	12	24	564
16245000	0	56	565		16320000	12	44	565		16195000	1	58	565		16195000	45	5	565		16295000	8	51	565		16195000	2	95	564		16320000	4	105	565		16270000	3	36	565		16195000	3	42	564		16195000	12	24	564
16275000	0	56	565		16350000	12	44	565		16225000	1	58	565		16225000	45	5	565		16325000	8	51	565		16225000	2	95	564		16350000	4	105	565		16300000	3	36	565		16225000	3	41	563		16225000	12	25	563
16305000	0	56	565		16380000	12	44	565		16255000	1	58	565		16255000	45	5	565		16355000	8	51	565		16255000	2	96	565		16380000	4	104	564		16330000	3	36	565		16255000	3	41	563		16255000	12	25	563
16335000	0	56	565		16410000	12	44	565		16285000	1	58	565		16285000	45	5	565		16385000	8	51	565		16285000	2	96	565		16410000	4	104	564		16360000	3	36	565		16285000	3	41	563		16285000	12	25	563
16365000	0	56	565		16440000	12	44	565		16315000	1	58	565		16315000	45	5	565		16415000	8	51	565		16315000	2	96	565		16440000	4	104	564		16390000	3	36	565		16315000	3	41	563		16315000	12	25	563
16395000	0	56	565		16470000	12	44	565		16345000	1	58	565		16345000	45	5	565		16445000	8	51	565		16345000	2	96	565		16470000	4	104	564		16420000	3	35	564		16345000	3	41	563		16345000	12	25	563
16425000	0	56	565		16500000	12	44	565		16375000	1	58	565		16375000	45	5	565		16475000	8	51	565		16375000	2	96	565		16500000	4	104	564		16450000	3	35	564		16375000	3	41	563		16375000	12	25	563
16455000	0	56	565		16530000	12	44	565		16405000	1	58	565		16405000	45	5	565		16505000	8	51	565		16405000	2	96	565		16530000	4	104	564		16480000	3	35	564		16405000	3	41	563		16405000	12	25	563
16485000	0	56	565		16560000	12	44	565		16435000	1	58	565		16435000	45	5	565		16535000	8	51	565		16435000	2	96	565		16560000	4	104	564		16510000	3	35	564		16435000	3	41	563		16435000	12	25	563
16515000	0	56	565		16590000	12	44	565		16465000	1	58	565		16465000	45	5	565		16565000	8	51	565		16465000	2	96	565		16590000	4	104	564		16540000	3	35	564		16465000	4	41	565		16465000	12	25	563
16545000	0	56	565		16620000	12	44	565		16495000	1	58	565		16495000	45	5	565		16595000	8	51	565		16495000	2	96	565		16620000	4	104	564		16570000	3	35	564		16495000	4	41	565		16495000	12	27	565
16575000	0	56	565		16650000	12	44	565		16525000	1	58	565		16525000	42	5	562		16625000	8	51	565		16525000	2	96	565		16650000	4	104	564		16600000	3	35	564		16525000	4	41	565		16525000	12	27	565
16605000	0	56	565		16680000	12	44	565		16555000	1	58	565		16555000	42	5	562		16655000	8	51	565		16555000	2	96	565		16680000	4	104	564		16630000	3	36	565		16555000	4	41	565		16555000	12	27	565
16635000	0	56	565		16710000	12	44	565		16585000	1	58	565		16585000	42	5	562		16685000	8	51	565		16585000	2	96	565		16710000	4	104	564		16660000	3	36	565		16585000	4	41	564		16585000	12	27	565
16665000	0	56	565		16740000	12	44	565		16615000	1	58	565		16615000	42	5	562		16715000	8	51	565		16615000	2	96	565		16740000	4	104	564		16690000	3	36	565		16615000	4	41	564		16615000	12	27	565
16695000	0	56	565		16770000	12	44	565		16645000	1	58	565		16645000	42	5	562		16745000	8	51	565		16645000	2	96	564		16770000	4	104	564		16720000	3	36	565		16645000	4	41	564		16645000	12	27	565
16725000	0	56	565		16800000	12	44	565		16675000	1	58	565		16675000	42	8	565		16775000	8	51	565		16675000	2	96	564		16800000	4	46	506		16750000	3	36	565		16675000	4	41	564		16675000	12	26	559
16755000	0	56	565		16830000	12	44	565		16705000	1	58	565		16705000	42	8	565		16805000	8	51	565		16705000	3	96	565		16830000	4	47	507		16780000	3	36	565		16705000	4	41	564		16705000	12	26	559
16785000	0	56	565		16860000	12	44	565		16735000	1	58	565		16735000	42	8	565		16835000	8	51	565		16735000	3	96	565		16860000	4	47	507		16810000	3	36	565		16735000	4	42	565		16735000	12	26	559
16815000	0	56	565		16890000	12	44	565		16765000	1	58	565		16765000	42	8	565		16865000	8	51	565		16765000	3	96	565		16890000	4	47	507		16840000	3	36	565		16765000	4	42	565		16765000	12	26	559
16845000	0	56	565		16920000	12	44	565		16795000	1	58	565		16795000	42	8	565		16895000	8	51	565		16795000	3	96	565		16920000	4	47	507		16870000	3	36	565		16795000	4	42	565		16795000	12	26	559
16875000	0	56	565		16950000	12	44	565		16825000	1	58	565		16825000	42	8	565		16925000	8	51	565		16825000	3	96	565		16950000	4	47	507		16900000	3	36	565		16825000	4	42	565		16825000	12	26	559
16905000	0	56	565		16980000	12	44	565		16855000	1	58	565		16855000	42	8	565		16955000	8	51	565		16855000	3	96	565		16980000	4	47	507		16930000	3	36	565		16855000	4	42	565		16855000	12	26	559
16935000	0	56	565		17010000	12	44	565		16885000	1	58	565		16885000	42	8	565		16985000	8	51	565		16885000	3	96	565		17010000	4	47	507		16960000	3	36	565		16885000	4	42	565		16885000	12	26	559
16965000	0	56	565		17040000	12	44	565		16915000	1	58	565		16915000	42	8	565		17015000	8	51	565		16915000	3	96	564		17040000	4	47	507		16990000	3	36	564		16915000	4	42	564		16915000	12	26	559
16995000	0	56	565		17070000	12	44	565		16945000	1	58	565		16945000	42	8	565		17045000	8	51	565		16945000	3	96	564		17070000	4	47	507		17020000	3	36	564		16945000	4	42	564		16945000	12	26	559
17025000	0	56	565		17100000	12	44	565		16975000	1	58	565		16975000	42	8	565		17075000	8	51	565		16975000	3	96	564		17100000	4	58	558		17050000	3	36	564		16975000	4	42	564		16975000	12	26	559
17055000	0	56	565		17130000	12	44	565		17005000	1	58	565		17005000	42	8	565		17105000	8	51	565		17005000	3	96	564		17130000	4	58	558		17080000	3	36	564		17005000	4	42	564		17005000	12	26	559
17085000	0	56	565		17160000	12	44	565		17035000	1	58	565		17035000	42	8	565		17135000	8	51	565		17035000	3	96	564		17160000	4	58	558		17110000	3	36	564		17035000	4	42	564		17035000	12	26	559
17115000	0	56	565		17190000	12	44	565		17065000	1	58	565		17065000	42	7	563		17165000	8	51	565		17065000	3	96	564		17190000	5	59	564		17140000	3	36	564		17065000	4	43	565		17065000	12	26	559
17145000	0	56	565		17220000	12	44	565		17095000	1	58	565		17095000	42	7	563		17195000	8	51	565		17095000	3	96	564		17220000	5	59	564		17170000	3	36	564		17095000	4	43	565		17095000	12	26	559
17175000	0	56	565		17250000	12	44	565		17125000	1	58	565		17125000	42	7	563		17225000	8	51	565		17125000	3	96	564		17250000	5	59	564		17200000	3	36	564		17125000	4	43	565		17125000	12	26	559
17205000	0	56	565		17280000	12	43	561		17155000	1	58	565		17155000	42	7	563		17255000	8	51	565		17155000	3	97	565		17280000	5	59	565		17230000	3	36	564		17155000	4	43	565		17155000	12	26	559
17235000	0	55	564		17310000	12	43	561		17185000	1	58	565		17185000	42	7	563		17285000	8	51	565		17185000	3	97	565		17310000	5	59	565		17260000	3	36	564		17185000	4	43	565		17185000	12	26	559
17265000	0	55	564		17340000	12	43	561		17215000	1	58	565		17215000	42	7	563		17315000	8	51	565		17215000	3	97	565		17340000	5	59	565		17290000	3	36	564		17215000	4	43	565		17215000	12	26	559
17295000	0	55	564		17370000	12	43	561		17245000	1	58	565		17245000	42	8	564		17345000	8	51	565		17245000	3	97	565		17370000	5	59	565		17320000	3	36	564		17245000	4	43	565		17245000	12	31	565
17325000	0	55	564		17400000	12	43	561		17275000	1	58	565		17275000	42	8	564		17375000	8	51	565		17275000	3	97	565		17400000	5	59	565		17350000	3	37	565		17275000	4	43	564		17275000	12	31	565
17355000	0	55	564		17430000	12	43	561		17305000	1	58	565		17305000	42	9	565		17405000	8	51	565		17305000	3	97	565		17430000	5	59	565		17380000	3	37	565		17305000	4	43	564		17305000	12	31	565
17385000	0	55	564		17460000	12	43	561		17335000	1	58	565		17335000	42	9	565		17435000	8	51	565		17335000	3	97	565		17460000	5	59	565		17410000	3	37	565		17335000	4	43	564		17335000	12	31	565
17415000	0	55	564		17490000	12	43	561		17365000	1	58	565		17365000	42	9	565		17465000	8	51	565		17365000	3	97	565		17490000	5	59	565		17440000	3	37	565		17365000	4	43	564		17365000	12	31	565
17445000	0	55	564		17520000	12	43	561		17395000	1	58	565		17395000	42	9	563		17495000	8	51	565		17395000	3	97	565		17520000	5	59	565		17470000	3	37	565		17395000	4	43	564		17395000	12	31	565
17475000	0	55	564		17550000	12	43	561		17425000	1	58	565		17425000	42	9	563		17525000	8	51	565		17425000	3	97	565		17550000	5	59	565		17500000	3	37	565		17425000	4	44	565		17425000	12	31	565
17505000	0	55	564		17580000	12	47	565		17455000	1	58	565		17455000	42	9	563		17555000	8	51	565		17455000	3	97	565		17580000	5	59	565		17530000	3	37	565		17455000	4	44	565		17455000	12	31	565
17535000	0	55	564		17610000	12	47	565		17485000	1	58	565		17485000	38	11	541		17585000	8	51	565		17485000	3	97	565		17610000	5	59	565		17560000	3	37	565		17485000	4	44	565		17485000	12	31	565
17565000	0	55	565		17640000	12	47	565		17515000	1	58	565		17515000	38	11	541		17615000	8	51	565		17515000	2	97	564		17640000	5	59	565		17590000	3	37	565		17515000	4	44	565		17515000	12	31	565
17595000	0	55	565		17670000	12	47	565		17545000	1	58	565		17545000	38	11	541		17645000	8	51	565		17545000	2	97	564		17670000	5	59	565		17620000	3	37	565		17545000	4	44	565		17545000	12	31	565
17625000	0	55	565		17700000	12	47	565		17575000	1	58	565		17575000	38	11	541		17675000	8	51	565		17575000	2	97	564		17700000	5	59	565		17650000	3	37	565		17575000	4	44	565		17575000	12	31	565
17655000	0	55	565		17730000	12	47	565		17605000	1	58	565		17605000	38	11	541		17705000	8	51	565		17605000	2	97	564		17730000	5	59	565		17680000	3	37	565		17605000	4	44	565		17605000	12	31	565
17685000	0	55	564		17760000	12	47	565		17635000	1	58	565		17635000	38	11	541		17735000	8	51	565		17635000	2	97	564		17760000	5	59	565		17710000	3	37	565		17635000	4	44	565		17635000	12	31	565
17715000	0	55	564		17790000	12	47	565		17665000	1	58	565		17665000	38	11	541		17765000	8	51	565		17665000	2	97	564		17790000	5	59	565		17740000	3	37	565		17665000	4	44	565		17665000	12	31	565
17745000	0	55	564		17820000	12	47	565		17695000	1	58	565		17695000	38	11	541		17795000	8	51	565		17695000	2	97	564		17820000	5	59	565		17770000	3	37	565		17695000	4	44	565		17695000	12	31	565
17775000	0	55	564		17850000	12	47	564		17725000	1	58	565		17725000	38	11	541		17825000	8	51	565		17725000	2	97	564		17850000	5	59	565		17800000	3	37	565		17725000	4	44	565		17725000	12	31	565
17805000	0	56	565		17880000	12	47	564		17755000	1	58	565		17755000	38	11	541		17855000	8	51	565		17755000	2	97	564		17880000	5	59	565		17830000	3	37	565		17755000	4	44	565		17755000	12	31	565
17835000	0	56	565		17910000	12	47	564		17785000	1	58	563		17785000	38	11	541		17885000	8	51	565		17785000	2	97	565		17910000	5	59	565		17860000	3	37	565		17785000	4	44	565		17785000	12	31	565
17865000	0	56	565		17940000	12	47	564		17815000	1	58	563		17815000	24	32	420		17915000	8	51	565		17815000	2	97	565		17940000	5	59	565		17890000	3	37	565		17815000	4	44	565		17815000	12	31	565
17895000	0	56	565		17970000	12	47	564		17845000	1	58	563		17845000	24	32	420		17945000	8	51	565		17845000	2	97	565		17970000	5	59	565		17920000	3	36	564		17845000	4	44	565		17845000	12	31	565
17925000	0	56	565		18000000	12	47	564		17875000	1	58	563		17875000	24	32	420		17975000	8	51	565		17875000	2	97	565		18000000	5	59	565		17950000	3	36	564		17875000	4	44	565		17875000	12	31	565
17955000	0	56	565		18030000	12	47	564		17905000	1	60	565		17905000	24	32	420		18005000	8	51	565		17905000	2	97	565		18030000	5	59	565		17980000	3	36	564		17905000	4	44	565		17905000	12	31	565
17985000	0	56	565		18060000	12	47	564		17935000	1	60	565		17935000	24	32	420		18035000	8	51	565		17935000	2	97	565		18060000	5	59	565		18010000	3	36	564		17935000	4	44	565		17935000	12	31	565
18015000	0	56	565		18090000	12	48	565		17965000	1	60	565		17965000	24	32	420		18065000	8	51	565		17965000	2	97	565		18090000	5	59	565		18040000	3	36	564		17965000	4	44	565		17965000	12	31	565
18045000	0	56	565		18120000	12	48	565		17995000	1	60	565		17995000	24	32	420		18095000	8	51	565		17995000	2	97	565		18120000	5	59	565		18070000	3	36	564		17995000	4	44	565		17995000	12	31	565
18075000	0	56	565		18150000	12	48	565		18025000	1	60	565		18025000	24	32	420		18125000	8	51	565		18025000	2	97	565		18150000	5	59	565		18100000	3	36	564		18025000	4	44	565		18025000	12	31	565
18105000	0	56	565		18180000	12	48	565		18055000	1	60	565		18055000	24	32	420		18155000	8	51	565		18055000	2	97	565		18180000	5	59	565		18130000	3	36	564		18055000	4	44	565		18055000	12	31	565
18135000	0	56	565		18210000	12	48	565		18085000	1	60	565		18085000	24	32	420		18185000	8	51	565		18085000	2	97	565		18210000	5	59	565		18160000	3	36	564		18085000	4	44	565		18085000	12	31	565
18165000	0	56	565		18240000	12	48	565		18115000	1	60	565		18115000	24	32	420		18215000	8	51	565		18115000	2	97	565		18240000	5	59	565		18190000	3	36	564		18115000	4	44	565		18115000	12	31	565
18195000	0	56	565		18270000	12	48	565		18145000	1	60	565		18145000	24	32	420		18245000	8	51	565		18145000	2	97	565		18270000	5	59	565		18220000	3	36	564		18145000	4	44	565		18145000	12	31	565
18225000	0	55	564		18300000	12	48	565		18175000	1	60	565		18175000	24	32	420		18275000	8	51	565		18175000	2	97	565		18300000	5	59	565		18250000	3	36	564		18175000	4	44	565		18175000	12	31	565
18255000	0	55	564		18330000	12	48	565		18205000	1	60	565		18205000	24	32	420		18305000	8	51	565		18205000	2	97	565		18330000	5	59	565		18280000	3	36	564		18205000	4	44	565		18205000	12	31	565
18285000	0	55	564		18360000	12	48	565		18235000	1	60	565		18235000	24	32	420		18335000	8	51	565		18235000	2	97	565		18360000	5	59	565		18310000	3	36	564		18235000	4	44	565		18235000	12	31	565
18315000	0	55	564		18390000	12	48	565		18265000	1	60	565		18265000	24	32	420		18365000	8	51	565		18265000	2	97	565		18390000	5	59	565		18340000	3	36	564		18265000	4	44	565		18265000	12	31	565
18345000	0	55	564		18420000	12	48	565		18295000	1	60	565		18295000	24	32	420		18395000	8	51	565		18295000	2	97	565		18420000	5	59	565		18370000	3	36	564		18295000	4	44	565		18295000	12	31	565
18375000	0	55	564		18450000	12	48	565		18325000	1	60	565		18325000	24	32	420		18425000	8	51	565		18325000	2	97	565		18450000	5	59	565		18400000	3	37	565		18325000	4	44	565		18325000	12	31	565
18405000	0	55	564		18480000	12	48	565		18355000	1	60	565		18355000	24	32	420		18455000	8	51	565		18355000	2	97	565		18480000	5	59	565		18430000	3	37	565		18355000	4	44	565		18355000	12	31	565
18435000	0	55	564		18510000	12	48	565		18385000	1	60	565		18385000	24	32	420		18485000	8	51	565		18385000	2	97	565		18510000	5	59	565		18460000	3	37	565		18385000	4	44	565		18385000	12	31	565
18465000	0	55	565		18540000	12	48	565		18415000	1	60	565		18415000	24	32	420		18515000	8	51	565		18415000	2	97	565		18540000	5	59	565		18490000	3	37	565		18415000	4	44	565		18415000	12	31	565
18495000	0	55	565		18570000	12	47	564		18445000	1	60	565		18445000	24	32	420		18545000	8	51	565		18445000	2	97	565		18570000	5	59	565		18520000	3	37	565		18445000	4	44	565		18445000	12	31	565
18525000	0	55	565		18600000	12	47	564		18475000	1	60	565		18475000	24	32	420		18575000	8	51	565		18475000	2	97	565		18600000	5	58	564		18550000	3	37	565		18475000	4	44	565		18475000	12	31	565
18555000	0	55	565		18630000	12	47	564		18505000	1	60	565		18505000	24	32	420		18605000	8	51	565		18505000	2	97	565		18630000	5	58	564		18580000	3	37	565		18505000	4	44	565		18505000	12	31	565
18585000	0	55	565		18660000	12	47	564		18535000	1	60	565		18535000	24	32	420		18635000	8	51	565		18535000	2	97	565		18660000	5	58	564		18610000	3	37	565		18535000	4	44	565		18535000	12	31	565
18615000	0	55	565		18690000	12	47	564		18565000	1	60	565		18565000	24	32	420		18665000	8	51	565		18565000	2	97	565		18690000	5	58	564		18640000	3	37	565		18565000	4	44	565		18565000	12	31	565
18645000	0	55	565		18720000	12	47	564		18595000	1	60	565		18595000	24	32	420		18695000	8	51	565		18595000	2	97	565		18720000	5	58	564		18670000	3	37	565		18595000	4	44	565		18595000	12	30	564
18675000	0	55	565		18750000	12	47	564		18625000	1	60	565		18625000	24	32	420		18725000	8	51	565		18625000	2	97	565		18750000	5	58	564		18700000	3	37	565		18625000	4	44	565		18625000	12	30	564
18705000	0	55	565		18780000	12	47	564		18655000	1	60	565		18655000	24	32	420		18755000	8	51	565		18655000	2	97	565		18780000	5	58	564		18730000	3	37	565		18655000	4	44	565		18655000	12	30	564
18735000	0	55	565		18810000	12	47	564		18685000	1	60	565		18685000	24	32	420		18785000	8	51	565		18685000	2	97	565		18810000	5	58	564		18760000	3	37	565		18685000	4	44	565		18685000	12	30	564
18765000	0	55	565		18840000	12	47	564		18715000	1	60	565		18715000	24	32	420		18815000	8	51	565		18715000	2	97	565		18840000	5	58	564		18790000	3	37	565		18715000	4	44	565		18715000	12	30	564
18795000	0	55	565		18870000	12	47	564		18745000	1	60	565		18745000	24	168	564		18845000	8	51	565		18745000	2	97	565		18870000	5	58	564		18820000	3	37	565		18745000	4	44	565		18745000	12	30	564
18825000	0	55	565		18900000	12	47	564		18775000	1	60	565		18775000	24	168	564		18875000	8	51	565		18775000	2	97	565		18900000	5	58	564		18850000	3	37	565		18775000	4	44	565		18775000	12	27	562
18855000	0	55	565		18930000	12	47	565		18805000	1	60	565		18805000	24	168	564		18905000	8	51	565		18805000	2	97	565		18930000	5	58	565		18880000	3	37	565		18805000	4	44	565		18805000	12	27	562
18885000	0	55	565		18960000	12	47	565		18835000	1	60	565		18835000	24	168	564		18935000	8	51	565		18835000	2	97	565		18960000	5	58	565		18910000	3	37	565		18835000	4	44	565		18835000	12	27	562
18915000	0	55	565		18990000	12	47	565		18865000	1	60	565		18865000	24	168	564		18965000	8	51	565		18865000	2	97	565		18990000	5	58	565		18940000	3	37	565		18865000	4	44	565		18865000	12	27	562
18945000	0	55	565		19020000	12	47	565		18895000	1	60	565		18895000	24	168	564		18995000	8	51	565		18895000	2	97	565		19020000	5	58	565		18970000	3	37	565		18895000	4	44	565		18895000	12	27	562
18975000	0	55	565		19050000	12	47	565		18925000	1	60	565		18925000	24	168	564		19025000	8	51	565		18925000	2	97	565		19050000	5	58	565		19000000	3	37	565		18925000	4	44	565		18925000	12	27	562
19005000	0	55	565		19080000	12	47	565		18955000	1	60	565		18955000	24	168	564		19055000	8	51	565		18955000	2	97	565		19080000	5	58	565		19030000	3	37	565		18955000	4	44	565		18955000	12	22	560
19035000	0	55	565		19110000	12	47	565		18985000	1	60	565		18985000	24	168	564		19085000	8	51	565		18985000	2	97	565		19110000	5	58	565		19060000	3	37	565		18985000	4	44	565		18985000	12	22	560
19065000	0	55	565		19140000	12	47	565		19015000	1	60	565		19015000	24	168	564		19115000	8	51	565		19015000	2	97	565		19140000	5	58	565		19090000	3	37	565		19015000	4	44	565		19015000	12	22	560
19095000	0	55	565		19170000	12	47	565		19045000	1	60	565		19045000	24	168	564		19145000	8	51	565		19045000	2	97	565		19170000	5	58	565		19120000	3	37	565		19045000	4	44	565		19045000	12	22	560
19125000	0	55	565		19200000	12	47	565		19075000	1	60	565		19075000	24	168	564		19175000	8	51	565		19075000	2	97	565		19200000	5	58	565		19150000	3	37	565		19075000	4	44	565		19075000	12	22	560
19155000	0	55	565		19230000	12	47	564		19105000	1	60	565		19105000	24	168	564		19205000	8	51	565		19105000	2	97	565		19230000	5	58	565		19180000	3	37	565		19105000	4	44	565		19105000	12	22	560
19185000	0	55	565		19260000	12	47	564		19135000	1	60	565		19135000	24	168	564		19235000	8	51	565		19135000	2	97	565		19260000	5	58	565		19210000	3	37	565		19135000	4	44	565		19135000	12	22	560
19215000	0	55	565		19290000	12	47	564		19165000	1	59	564		19165000	24	168	564		19265000	8	51	565		19165000	2	97	565		19290000	5	58	565		19240000	3	37	565		19165000	4	44	565		19165000	12	23	565
19245000	0	55	565		19320000	12	47	564		19195000	1	59	564		19195000	24	168	564		19295000	8	51	565		19195000	2	97	565		19320000	5	58	565		19270000	3	37	565		19195000	4	44	565		19195000	12	23	565
19275000	0	55	565		19350000	12	47	564		19225000	1	59	564		19225000	24	168	564		19325000	8	51	565		19225000	2	97	565		19350000	5	58	565		19300000	3	37	565		19225000	4	43	564		19225000	12	23	565
19305000	0	55	565		19380000	12	47	564		19255000	1	59	564		19255000	24	168	564		19355000	8	51	565		19255000	2	97	565		19380000	5	58	565		19330000	3	37	565		19255000	4	43	564		19255000	12	23	565
19335000	0	55	565		19410000	12	47	564		19285000	1	59	564		19285000	24	168	564		19385000	8	51	565		19285000	2	97	565		19410000	5	58	565		19360000	3	37	565		19285000	4	43	564		19285000	12	23	565
19365000	0	55	565		19440000	12	47	564		19315000	1	59	564		19315000	24	168	564		19415000	8	51	565		19315000	2	97	565		19440000	5	58	565		19390000	3	37	565		19315000	4	43	564		19315000	12	23	565
19395000	0	55	565		19470000	12	47	564		19345000	1	59	564		19345000	24	168	564		19445000	8	51	565		19345000	2	97	565		19470000	5	58	565		19420000	3	37	565		19345000	4	43	564		19345000	12	23	565
19425000	0	55	564		19500000	12	47	564		19375000	1	59	564		19375000	24	168	564		19475000	8	51	565		19375000	2	97	565		19500000	5	58	565		19450000	3	37	565		19375000	4	43	564		19375000	12	23	565
19455000	0	55	564		19530000	12	47	564		19405000	1	59	564		19405000	24	168	564		19505000	8	51	565		19405000	2	97	565		19530000	5	58	565		19480000	3	37	565		19405000	4	43	564		19405000	12	23	565
19485000	0	55	564		19560000	12	47	564		19435000	1	59	564		19435000	24	168	564		19535000	8	51	565		19435000	2	97	565		19560000	5	58	565		19510000	3	37	565		19435000	4	43	564		19435000	12	23	565
19515000	0	55	564		19590000	12	47	564		19465000	1	59	564		19465000	24	168	564		19565000	8	51	565		19465000	2	97	565		19590000	5	58	565		19540000	3	37	565		19465000	4	43	564		19465000	12	23	565
19545000	0	55	564		19620000	12	47	564		19495000	1	59	564		19495000	24	168	564		19595000	8	51	565		19495000	2	97	565		19620000	5	58	565		19570000	3	37	565		19495000	4	43	564		19495000	12	23	565
19575000	0	55	564		19650000	12	46	563		19525000	1	59	564		19525000	24	168	564		19625000	8	51	565		19525000	2	97	565		19650000	5	58	565		19600000	3	36	564		19525000	4	43	564		19525000	12	23	565
19605000	0	55	564		19680000	12	46	563		19555000	1	59	564		19555000	24	168	564		19655000	8	51	565		19555000	2	97	565		19680000	5	58	565		19630000	3	36	564		19555000	4	43	564		19555000	12	23	565
19635000	0	55	564		19710000	12	46	563		19585000	1	59	564		19585000	24	168	564		19685000	8	51	565		19585000	2	97	565		19710000	5	58	565		19660000	3	36	564		19585000	4	43	564		19585000	12	23	565
19665000	0	56	565		19740000	12	46	563		19615000	1	59	564		19615000	24	168	564		19715000	8	51	565		19615000	2	97	565		19740000	5	58	565		19690000	3	36	564		19615000	4	43	564		19615000	12	23	565
19695000	0	56	565		19770000	12	46	563		19645000	1	59	564		19645000	24	168	564		19745000	8	51	565		19645000	2	97	565		19770000	5	58	565		19720000	3	36	564		19645000	4	43	565		19645000	12	23	565
19725000	0	56	565		19800000	12	46	563		19675000	1	59	564		19675000	24	168	564		19775000	8	51	565		19675000	2	97	565		19800000	5	58	565		19750000	3	36	564		19675000	4	43	565		19675000	12	23	565
19755000	0	56	565		19830000	12	46	563		19705000	1	59	564		19705000	24	169	565		19805000	8	51	565		19705000	2	97	565		19830000	5	58	565		19780000	3	36	564		19705000	4	43	565		19705000	12	23	565
19785000	0	56	565		19860000	12	46	563		19735000	1	59	564		19735000	24	169	565		19835000	8	51	565		19735000	2	97	565		19860000	5	58	565		19810000	3	36	564		19735000	4	43	565		19735000	12	23	565
19815000	0	56	565		19890000	12	46	563		19765000	1	59	564		19765000	24	169	565		19865000	8	51	565		19765000	2	97	565		19890000	5	58	565		19840000	3	36	564		19765000	4	43	565		19765000	12	23	565
19845000	0	56	565		19920000	12	46	563		19795000	1	59	564		19795000	24	169	565		19895000	8	51	565		19795000	2	97	565		19920000	5	58	565		19870000	3	36	564		19795000	4	43	565		19795000	12	23	565
19875000	0	56	565		19950000	12	46	563		19825000	1	59	564		19825000	24	169	565		19925000	8	51	565		19825000	2	97	565		19950000	5	58	565		19900000	3	35	563		19825000	4	43	565		19825000	12	23	565
19905000	0	56	565		19980000	12	46	565		19855000	1	59	564		19855000	24	169	565		19955000	8	51	565		19855000	2	97	565		19980000	5	58	565		19930000	3	35	563		19855000	4	43	565		19855000	12	23	565
19935000	0	56	565		20010000	12	46	565		19885000	1	59	564		19885000	24	169	565		19985000	8	51	565		19885000	2	97	565		20010000	5	58	565		19960000	3	35	563		19885000	4	43	565		19885000	12	23	565
19965000	0	56	565		20040000	12	46	565		19915000	1	59	564		19915000	24	169	565		20015000	8	51	565		19915000	2	97	565		20040000	5	57	564		19990000	3	35	563		19915000	4	43	565		19915000	12	23	565
19995000	0	56	565		20070000	12	46	565		19945000	1	59	564		19945000	24	169	565		20045000	8	51	565		19945000	2	97	565		20070000	5	57	564		20020000	3	35	563		19945000	4	43	565		19945000	12	23	565
20025000	0	56	565		20100000	12	46	565		19975000	1	59	564		19975000	24	169	565		20075000	8	51	565		19975000	2	97	565		20100000	5	57	564		20050000	3	35	563		19975000	4	43	565		19975000	12	23	565
20055000	0	56	565		20130000	12	46	565		20005000	1	59	565		20005000	24	169	565		20105000	8	51	565		20005000	2	97	565		20130000	5	57	564		20080000	3	35	563		20005000	4	43	565		20005000	12	23	565
20085000	0	56	565		20160000	12	46	565		20035000	1	59	565		20035000	24	169	565		20135000	8	51	565		20035000	2	97	565		20160000	5	57	564		20110000	3	35	563		20035000	4	43	565		20035000	12	23	565
20115000	0	56	565		20190000	12	46	565		20065000	1	59	565		20065000	24	169	565		20165000	8	51	565		20065000	2	97	565		20190000	5	58	565		20140000	3	35	563		20065000	4	43	565		20065000	12	23	565
20145000	0	56	565		20220000	12	46	565		20095000	1	59	565		20095000	24	169	565		20195000	8	51	565		20095000	2	97	565		20220000	5	58	565		20170000	3	35	563		20095000	4	43	565		20095000	12	23	565
20175000	0	56	565		20250000	12	46	565		20125000	1	59	565		20125000	24	169	563		20225000	8	51	565		20125000	2	97	565		20250000	5	57	564		20200000	3	37	565		20125000	4	43	565		20125000	12	23	565
20205000	0	56	565		20280000	12	46	565		20155000	1	59	565		20155000	24	169	563		20255000	8	51	565		20155000	2	97	565		20280000	5	58	565		20230000	3	37	565		20155000	4	43	565		20155000	12	23	565
20235000	0	56	565		20310000	12	46	565		20185000	1	59	565		20185000	24	169	563		20285000	8	51	565		20185000	2	97	565		20310000	5	58	565		20260000	3	37	565		20185000	4	43	565		20185000	12	23	565
20265000	0	56	565		20340000	12	46	565		20215000	1	59	565		20215000	24	169	563		20315000	8	51	565		20215000	2	97	565		20340000	5	58	565		20290000	3	37	565		20215000	4	43	565		20215000	12	23	565
20295000	0	55	564		20370000	12	46	565		20245000	1	59	565		20245000	24	169	563		20345000	8	51	565		20245000	2	97	565		20370000	5	58	565		20320000	3	37	565		20245000	4	43	565		20245000	12	23	565
20325000	0	55	564		20400000	12	46	565		20275000	1	59	565		20275000	24	169	563		20375000	8	51	565		20275000	2	97	565		20400000	5	58	565		20350000	3	37	565		20275000	4	43	565		20275000	12	23	565
20355000	0	55	564		20430000	12	46	565		20305000	1	59	565		20305000	24	169	563		20405000	8	51	565		20305000	2	97	565		20430000	5	58	565		20380000	3	37	565		20305000	4	43	565		20305000	12	23	565
20385000	0	55	565		20460000	12	46	565		20335000	1	59	565		20335000	24	169	563		20435000	8	51	565		20335000	2	97	565		20460000	5	58	565		20410000	3	37	565		20335000	4	43	565		20335000	12	23	565
20415000	0	55	565		20490000	12	46	565		20365000	1	59	565		20365000	24	169	563		20465000	8	51	564		20365000	2	97	565		20490000	5	58	565		20440000	3	37	565		20365000	4	43	565		20365000	12	23	565
20445000	0	55	565		20520000	12	46	565		20395000	1	59	565		20395000	24	169	563		20495000	8	51	564		20395000	2	97	565		20520000	5	58	565		20470000	3	37	565		20395000	4	43	565		20395000	12	23	565
20475000	0	55	565		20550000	12	46	565		20425000	1	59	565		20425000	24	169	563		20525000	8	51	564		20425000	2	97	565		20550000	5	58	565		20500000	3	37	563		20425000	4	43	565		20425000	12	23	565
20505000	0	55	565		20580000	12	46	565		20455000	1	59	565		20455000	24	169	563		20555000	8	52	565		20455000	2	97	565		20580000	5	58	565		20530000	3	37	563		20455000	4	43	565		20455000	12	23	565
20535000	0	55	565		20610000	12	46	565		20485000	1	59	565		20485000	24	169	563		20585000	8	52	565		20485000	2	97	565		20610000	5	58	565		20560000	3	37	563		20485000	4	43	565		20485000	12	23	565
20565000	0	55	565		20640000	12	46	565		20515000	1	59	565		20515000	24	169	563		20615000	8	52	565		20515000	2	96	564		20640000	5	58	565		20590000	3	37	563		20515000	4	43	565		20515000	12	23	565
20595000	0	55	565		20670000	12	46	565		20545000	1	59	565		20545000	24	169	563		20645000	8	52	565		20545000	2	96	564		20670000	5	58	565		20620000	3	37	563		20545000	4	43	565		20545000	12	23	565
20625000	0	55	565		20700000	12	46	565		20575000	1	59	565		20575000	24	169	563		20675000	8	52	565		20575000	2	96	564		20700000	5	58	565		20650000	3	39	565		20575000	4	42	564		20575000	12	23	565
20655000	0	55	565		20730000	12	46	565		20605000	1	58	564		20605000	24	169	563		20705000	8	52	565		20605000	2	96	564		20730000	5	58	565		20680000	3	39	565		20605000	4	42	564		20605000	12	23	565
20685000	0	55	565		20760000	12	46	565		20635000	1	58	564		20635000	24	169	563		20735000	8	52	565		20635000	2	96	564		20760000	5	58	565		20710000	3	39	565		20635000	4	42	564		20635000	12	23	565
20715000	0	55	565		20790000	12	46	565		20665000	1	58	564		20665000	24	169	563		20765000	8	52	565		20665000	2	96	564		20790000	5	58	565		20740000	3	39	565		20665000	4	42	564		20665000	12	23	565
20745000	0	55	565		20820000	12	46	565		20695000	1	58	564		20695000	24	169	563		20795000	8	52	565		20695000	2	94	563		20820000	5	58	565		20770000	3	39	565		20695000	4	42	564		20695000	12	23	565
20775000	0	55	565		20850000	12	46	565		20725000	1	58	564		20725000	24	169	563		20825000	8	52	565		20725000	2	94	563		20850000	5	58	565		20800000	3	39	565		20725000	4	42	564		20725000	12	23	565
20805000	0	55	565		20880000	12	46	565		20755000	1	58	564		20755000	24	169	563		20855000	8	52	565		20755000	2	94	563		20880000	5	58	565		20830000	3	39	565		20755000	4	42	564		20755000	12	23	565
20835000	0	55	565		20910000	12	46	565		20785000	1	58	564		20785000	24	169	563		20885000	8	52	565		20785000	2	94	564		20910000	5	58	565		20860000	3	35	560		20785000	4	42	564		20785000	12	23	565
20865000	0	55	565		20940000	12	46	565		20815000	1	58	564		20815000	24	169	563		20915000	8	52	565		20815000	2	94	564		20940000	5	58	565		20890000	3	35	560		20815000	4	42	564		20815000	12	23	565
20895000	0	55	565		20970000	12	46	565		20845000	1	58	564		20845000	24	169	563		20945000	8	52	565		20845000	2	94	564		20970000	5	58	565		20920000	3	35	560		20845000	4	42	564		20845000	12	23	565
20925000	0	55	565		21000000	12	46	565		20875000	1	58	564		20875000	24	169	563		20975000	8	52	565		20875000	2	94	564		21000000	5	58	565		20950000	3	35	560		20875000	4	42	564		20875000	12	23	565
20955000	0	55	565		21030000	12	46	565		20905000	1	58	564		20905000	24	170	565		21005000	8	52	565		20905000	2	94	564		21030000	5	58	565		20980000	3	35	560		20905000	4	42	564		20905000	12	23	565
20985000	0	55	565		21060000	12	46	565		20935000	1	58	564		20935000	24	170	565		21035000	8	52	565		20935000	2	94	564		21060000	5	58	565		21010000	3	35	560		20935000	4	42	564		20935000	12	23	565
21015000	0	55	565		21090000	12	46	565		20965000	1	58	564		20965000	24	170	565		21065000	8	52	565		20965000	2	94	564		21090000	5	58	565		21040000	3	35	560		20965000	4	43	565		20965000	12	23	565
21045000	0	55	565		21120000	12	46	565		20995000	1	58	564		20995000	24	170	565		21095000	8	52	565		20995000	2	94	564		21120000	5	58	565		21070000	3	35	560		20995000	4	43	565		20995000	12	23	565
21075000	0	55	565		21150000	12	46	565		21025000	1	58	564		21025000	24	170	565		21125000	8	52	565		21025000	2	94	564		21150000	5	58	565		21100000	3	35	560		21025000	4	43	565		21025000	12	23	565
21105000	0	55	565		21180000	12	46	565		21055000	1	58	564		21055000	24	170	565		21155000	8	52	565		21055000	2	94	565		21180000	5	58	565		21130000	3	35	560		21055000	4	43	565		21055000	12	23	565
21135000	0	55	565		21210000	12	46	565		21085000	1	58	564		21085000	24	170	565		21185000	8	52	565		21085000	2	94	565		21210000	5	58	565		21160000	3	35	560		21085000	4	43	565		21085000	12	23	565
21165000	0	55	565		21240000	12	46	565		21115000	1	58	564		21115000	24	170	565		21215000	8	52	565		21115000	2	94	565		21240000	5	58	565		21190000	3	35	560		21115000	4	43	565		21115000	12	22	564
21195000	0	55	565		21270000	12	46	565		21145000	1	58	564		21145000	24	170	565		21245000	8	52	565		21145000	2	94	565		21270000	5	58	565		21220000	3	38	563		21145000	4	43	565		21145000	12	22	564
21225000	0	55	565		21300000	12	46	565		21175000	1	58	564		21175000	24	170	565		21275000	8	52	565		21175000	2	94	565		21300000	5	58	565		21250000	3	38	563		21175000	4	43	565		21175000	12	22	564
21255000	0	55	565		21330000	12	46	565		21205000	1	58	565		21205000	24	170	565		21305000	8	52	565		21205000	2	94	565		21330000	5	58	565		21280000	3	38	563		21205000	4	43	565		21205000	12	22	564
21285000	0	55	565		21360000	12	46	565		21235000	1	58	565		21235000	24	170	565		21335000	8	52	565		21235000	2	94	565		21360000	5	58	565		21310000	3	38	563		21235000	4	43	565		21235000	12	22	564
21315000	0	55	565		21390000	12	46	565		21265000	1	58	565		21265000	24	170	565		21365000	8	52	565		21265000	2	94	565		21390000	5	58	565		21340000	3	38	563		21265000	4	43	565		21265000	12	22	564
21345000	0	55	565		21420000	12	46	565		21295000	1	58	565		21295000	24	170	565		21395000	8	52	565		21295000	2	94	565		21420000	5	58	565		21370000	3	38	563		21295000	4	43	565		21295000	12	22	564
21375000	0	55	565		21450000	12	46	565		21325000	1	58	565		21325000	24	170	565		21425000	8	52	565		21325000	2	60	531		21450000	5	58	565		21400000	3	40	564		21325000	4	43	565		21325000	12	22	564
21405000	0	55	565		21480000	12	46	565		21355000	1	58	565		21355000	24	170	565		21455000	8	51	564		21355000	2	60	531		21480000	5	58	565		21430000	3	40	564		21355000	4	43	565		21355000	12	22	564
21435000	0	55	565		21510000	12	46	565		21385000	1	58	565		21385000	24	170	565		21485000	8	51	564		21385000	2	60	531		21510000	5	58	565		21460000	3	40	564		21385000	4	43	565		21385000	12	22	564
21465000	0	55	565		21540000	12	46	565		21415000	1	58	565		21415000	24	170	565		21515000	8	51	564		21415000	2	60	531		21540000	5	58	565		21490000	3	40	564		21415000	4	43	565		21415000	12	22	564
21495000	0	55	565		21570000	12	46	565		21445000	1	58	565		21445000	24	170	565		21545000	8	51	564		21445000	2	60	531		21570000	5	58	565		21520000	3	40	564		21445000	4	43	565		21445000	12	22	564
21525000	0	55	565		21600000	12	46	565		21475000	1	58	565		21475000	24	170	565		21575000	8	51	564		21475000	2	73	561		21600000	5	57	564		21550000	3	40	564		21475000	4	43	565		21475000	12	23	565
21555000	0	55	565		21630000	12	46	565		21505000	1	58	565		21505000	24	170	565		21605000	8	51	565		21505000	2	73	561		21630000	5	57	564		21580000	3	40	564		21505000	4	43	565		21505000	12	23	565
21585000	0	55	565		21660000	12	46	565		21535000	1	58	565		21535000	24	170	565		21635000	8	51	565		21535000	2	73	561		21660000	5	57	564		21610000	3	40	563		21535000	4	43	565		21535000	12	23	565
21615000	0	55	565		21690000	12	46	565		21565000	1	58	565		21565000	24	170	563		21665000	8	51	565		21565000	2	73	561		21690000	5	57	564		21640000	3	40	563		21565000	4	43	565		21565000	12	23	565
21645000	0	55	565		21720000	12	46	565		21595000	1	58	565		21595000	24	170	563		21695000	8	51	565		21595000	2	73	561		21720000	5	57	564		21670000	3	40	563		21595000	4	43	565		21595000	12	23	565
21675000	0	55	565		21750000	12	46	565		21625000	1	58	565		21625000	24	170	563		21725000	8	51	565		21625000	2	73	561		21750000	5	58	565		21700000	3	40	563		21625000	4	43	565		21625000	12	23	565
21705000	0	55	565		21780000	12	46	565		21655000	1	58	565		21655000	24	170	563		21755000	8	51	565		21655000	2	73	561		21780000	5	58	565		21730000	3	40	563		21655000	4	43	565		21655000	12	23	565
21735000	0	55	565		21810000	12	46	565		21685000	1	58	565		21685000	24	170	563		21785000	8	51	565		21685000	2	73	561		21810000	5	58	565		21760000	3	40	563		21685000	4	43	565		21685000	12	23	565
21765000	0	55	565		21840000	12	46	565		21715000	1	58	565		21715000	24	170	563		21815000	8	51	565		21715000	2	74	564		21840000	5	58	565		21790000	3	40	563		21715000	4	43	565		21715000	12	23	565
21795000	0	55	565		21870000	12	46	565		21745000	1	58	565		21745000	24	170	563		21845000	8	51	565		21745000	2	74	564		21870000	5	58	565		21820000	3	40	563		21745000	4	43	565		21745000	12	23	565
21825000	0	55	565		21900000	12	46	565		21775000	1	58	565		21775000	24	170	563		21875000	8	51	565		21775000	2	74	564		21900000	5	58	565		21850000	3	40	563		21775000	4	43	565		21775000	12	23	565
21855000	0	55	565		21930000	12	46	565		21805000	1	58	565		21805000	24	170	563		21905000	8	51	565		21805000	2	74	564		21930000	5	58	565		21880000	3	41	563		21805000	4	43	565		21805000	12	23	565
21885000	0	55	565		21960000	12	46	565		21835000	1	58	565		21835000	24	170	563		21935000	8	51	565		21835000	2	74	564		21960000	5	56	563		21910000	3	41	563		21835000	4	43	565		21835000	12	23	565
21915000	0	55	565		21990000	12	46	565		21865000	1	58	565		21865000	24	170	563		21965000	8	51	565		21865000	2	74	564		21990000	5	56	563		21940000	3	41	563		21865000	4	43	565		21865000	12	23	565
21945000	0	55	565		22020000	12	46	565		21895000	1	58	565		21895000	24	170	563		21995000	8	51	565		21895000	2	74	564		22020000	5	56	563		21970000	3	41	563		21895000	4	42	564		21895000	12	23	565
21975000	0	55	565		22050000	12	46	565		21925000	1	58	565		21925000	24	169	560		22025000	8	51	565		21925000	2	74	564		22050000	5	58	565		22000000	3	42	564		21925000	4	42	564		21925000	12	23	565
22005000	0	55	565		22080000	12	46	565		21955000	1	58	565		21955000	24	171	562		22055000	8	51	565		21955000	2	75	565		22080000	5	58	565		22030000	3	42	564		21955000	4	42	564		21955000	12	23	565
22035000	0	55	565		22110000	12	46	565		21985000	1	58	565		21985000	24	171	562		22085000	8	51	565		21985000	2	75	565		22110000	5	58	565		22060000	3	40	562		21985000	4	42	564		21985000	12	23	565
22065000	0	55	565		22140000	12	44	563		22015000	1	58	565		22015000	24	171	562		22115000	8	51	565		22015000	2	75	565		22140000	5	58	565		22090000	3	40	562		22015000	4	42	564		22015000	12	23	565
22095000	0	55	565		22170000	12	44	563		22045000	1	58	565		22045000	24	171	562		22145000	8	51	565		22045000	2	75	565		22170000	5	58	565		22120000	3	40	562		22045000	4	42	564		22045000	12	23	565
22125000	0	55	565		22200000	12	44	563		22075000	1	58	565		22075000	24	171	562		22175000	8	51	565		22075000	2	75	564		22200000	5	58	565		22150000	3	40	562		22075000	4	42	564		22075000	12	23	565
22155000	0	55	565		22230000	12	44	563		22105000	1	58	565		22105000	24	171	562		22205000	8	51	565		22105000	2	75	564		22230000	5	58	565		22180000	3	40	562		22105000	5	42	565		22105000	12	23	565
22185000	0	55	565		22260000	12	44	563		22135000	1	58	565		22135000	24	171	562		22235000	8	51	565		22135000	2	75	564		22260000	5	58	565		22210000	3	40	562		22135000	5	42	565		22135000	12	23	565
22215000	0	55	565		22290000	12	44	563		22165000	1	58	565		22165000	24	171	562		22265000	8	51	565		22165000	2	75	564		22290000	5	58	565		22240000	3	40	562		22165000	5	42	565		22165000	12	23	565
22245000	0	55	565		22320000	12	44	563		22195000	1	58	565		22195000	24	171	562		22295000	8	51	565		22195000	2	75	564		22320000	5	58	565		22270000	3	40	562		22195000	5	42	565		22195000	12	23	565
22275000	0	55	565		22350000	12	44	563		22225000	1	58	565		22225000	24	171	562		22325000	8	51	565		22225000	2	75	564		22350000	5	58	565		22300000	3	40	562		22225000	5	42	565		22225000	12	23	565
22305000	0	55	565		22380000	12	44	563		22255000	1	58	565		22255000	24	171	562		22355000	8	51	565		22255000	2	75	564		22380000	5	58	565		22330000	3	40	562		22255000	5	42	565		22255000	12	23	565
22335000	0	55	565		22410000	12	44	563		22285000	1	58	565		22285000	24	171	562		22385000	8	51	565		22285000	2	76	565		22410000	5	58	565		22360000	3	40	562		22285000	5	42	565		22285000	12	23	565
22365000	0	55	565		22440000	12	44	563		22315000	1	58	565		22315000	24	171	562		22415000	8	51	565		22315000	2	76	565		22440000	5	58	565		22390000	3	40	562		22315000	5	42	565		22315000	12	23	565
22395000	0	55	565		22470000	12	44	563		22345000	1	58	565		22345000	24	171	562		22445000	8	51	565		22345000	2	76	565		22470000	5	58	565		22420000	3	40	562		22345000	5	42	565		22345000	12	23	565
22425000	0	55	565		22500000	12	44	563		22375000	1	58	565		22375000	24	171	562		22475000	8	51	565		22375000	2	76	565		22500000	5	58	565		22450000	3	40	562		22375000	4	42	564		22375000	12	23	565
22455000	0	55	565		22530000	12	44	563		22405000	1	58	565		22405000	24	171	562		22505000	8	51	565		22405000	2	76	565		22530000	5	58	565		22480000	3	40	562		22405000	4	42	564		22405000	12	23	565
22485000	0	55	565		22560000	12	44	563		22435000	1	58	565		22435000	24	171	562		22535000	8	51	565		22435000	2	76	565		22560000	5	58	565		22510000	3	40	562		22435000	4	42	564		22435000	12	23	565
22515000	0	55	565		22590000	12	44	563		22465000	1	58	565		22465000	24	171	562		22565000	8	51	565		22465000	2	76	565		22590000	5	57	564		22540000	3	40	562		22465000	4	42	564		22465000	12	23	565
22545000	0	55	565		22620000	12	44	563		22495000	1	58	565		22495000	24	171	562		22595000	8	51	565		22495000	2	76	565		22620000	5	57	564		22570000	3	40	562		22495000	5	42	565		22495000	12	23	565
22575000	0	55	565		22650000	12	44	563		22525000	1	58	565		22525000	24	171	561		22625000	8	51	565		22525000	2	76	565		22650000	5	57	565		22600000	3	40	562		22525000	5	42	565		22525000	12	23	565
22605000	0	55	565		22680000	12	44	563		22555000	1	58	565		22555000	24	174	564		22655000	8	51	565		22555000	2	76	565		22680000	5	57	565		22630000	3	40	562		22555000	5	42	565		22555000	12	23	565
22635000	0	55	565		22710000	12	44	563		22585000	1	58	565		22585000	24	174	564		22685000	8	51	565		22585000	2	76	565		22710000	5	57	565		22660000	3	40	562		22585000	5	42	565		22585000	12	23	565
22665000	0	55	565		22740000	12	44	563		22615000	1	58	565		22615000	24	174	564		22715000	8	51	565		22615000	2	76	565		22740000	5	57	565		22690000	3	40	562		22615000	5	42	565		22615000	12	23	565
22695000	0	55	565		22770000	12	44	563		22645000	1	58	565		22645000	24	174	564		22745000	8	51	565		22645000	2	76	565		22770000	5	57	565		22720000	3	40	562		22645000	5	42	565		22645000	12	23	565
22725000	0	55	565		22800000	12	43	564		22675000	1	58	564		22675000	24	174	564		22775000	8	51	565		22675000	2	76	565		22800000	5	57	565		22750000	3	40	562		22675000	5	42	562		22675000	12	23	565
22755000	0	55	565		22830000	12	43	564		22705000	1	58	564		22705000	24	174	564		22805000	8	51	565		22705000	2	76	565		22830000	5	57	565		22780000	3	40	562		22705000	5	42	562		22705000	12	23	565
22785000	0	55	565		22860000	12	43	564		22735000	1	58	564		22735000	24	174	564		22835000	8	51	565		22735000	2	76	565		22860000	5	57	565		22810000	3	40	562		22735000	5	42	562		22735000	12	23	565
22815000	0	55	565		22890000	12	43	564		22765000	1	58	564		22765000	24	174	564		22865000	8	51	565		22765000	2	76	565		22890000	5	57	565		22840000	3	40	562		22765000	5	42	562		22765000	12	23	565
22845000	0	55	565		22920000	12	43	564		22795000	1	58	564		22795000	24	174	564		22895000	8	51	565		22795000	2	76	565		22920000	5	57	565		22870000	3	40	562		22795000	5	42	562		22795000	12	23	565
22875000	0	55	565		22950000	12	43	564		22825000	1	58	564		22825000	24	174	564		22925000	8	51	565		22825000	2	76	565		22950000	5	57	565		22900000	3	40	562		22825000	5	41	561		22825000	12	23	565
22905000	0	55	565		22980000	12	43	564		22855000	1	58	564		22855000	24	174	564		22955000	8	51	565		22855000	2	76	565		22980000	5	57	565		22930000	3	40	562		22855000	5	44	564		22855000	12	23	565
22935000	0	55	565		23010000	12	43	564		22885000	1	58	564		22885000	24	174	564		22985000	8	51	565		22885000	2	76	565		23010000	5	57	565		22960000	3	40	562		22885000	5	44	564		22885000	12	23	565
22965000	0	55	565		23040000	12	43	564		22915000	1	58	564		22915000	24	174	564		23015000	8	51	565		22915000	2	76	565		23040000	5	57	565		22990000	3	40	562		22915000	5	44	564		22915000	12	23	565
22995000	0	55	565		23070000	12	43	564		22945000	1	58	564		22945000	24	174	564		23045000	8	51	565		22945000	2	76	565		23070000	5	57	565		23020000	3	40	562		22945000	5	44	564		22945000	12	23	565
23025000	0	55	565		23100000	12	43	564		22975000	1	58	564		22975000	24	174	564		23075000	8	51	565		22975000	2	76	565		23100000	5	57	565		23050000	3	40	562		22975000	5	44	564		22975000	12	23	565
23055000	0	55	565		23130000	12	43	564		23005000	1	58	564		23005000	24	174	564		23105000	8	51	565		23005000	2	76	565		23130000	5	57	565		23080000	3	40	562		23005000	5	44	565		23005000	12	23	565
23085000	0	55	565		23160000	12	43	564		23035000	1	59	564		23035000	24	174	564		23135000	8	51	565		23035000	2	76	565		23160000	5	57	565		23110000	3	40	562		23035000	5	44	565		23035000	12	23	565
23115000	0	55	565		23190000	12	43	564		23065000	1	59	564		23065000	24	174	564		23165000	8	51	565		23065000	2	76	565		23190000	5	57	565		23140000	3	40	562		23065000	5	44	565		23065000	12	23	565
23145000	0	55	565		23220000	12	43	564		23095000	1	59	564		23095000	24	175	564		23195000	8	51	565		23095000	2	76	565		23220000	5	57	565		23170000	3	40	562		23095000	5	44	565		23095000	12	23	565
23175000	0	55	565		23250000	12	43	564		23125000	1	59	564		23125000	24	175	564		23225000	8	51	565		23125000	2	76	565		23250000	5	57	565		23200000	3	34	556		23125000	4	44	564		23125000	12	23	565
23205000	0	55	565		23280000	12	43	564		23155000	1	59	564		23155000	24	175	564		23255000	8	51	565		23155000	2	76	565		23280000	5	57	565		23230000	3	36	559		23155000	4	44	564		23155000	12	23	565
23235000	0	55	565		23310000	12	43	565		23185000	1	59	564		23185000	24	175	564		23285000	8	51	565		23185000	2	76	565		23310000	5	57	565		23260000	3	36	559		23185000	4	44	565		23185000	12	23	565
23265000	0	55	565		23340000	12	43	565		23215000	1	59	564		23215000	24	175	564		23315000	8	51	565		23215000	2	76	565		23340000	5	57	565		23290000	3	36	559		23215000	4	44	565		23215000	12	23	565
23295000	0	55	565		23370000	12	43	565		23245000	1	59	564		23245000	24	175	564		23345000	8	51	565		23245000	2	76	565		23370000	5	57	564		23320000	3	36	559		23245000	4	44	565		23245000	12	23	565
23325000	0	55	565		23400000	12	43	565		23275000	1	59	564		23275000	24	175	564		23375000	8	51	565		23275000	2	76	565		23400000	5	57	564		23350000	3	36	559		23275000	4	44	565		23275000	12	23	565
23355000	0	55	565		23430000	12	43	565		23305000	1	59	564		23305000	24	175	564		23405000	8	51	565		23305000	2	76	565		23430000	5	57	565		23380000	3	36	559		23305000	4	44	565		23305000	12	23	565
23385000	0	55	561		23460000	12	43	565		23335000	1	59	564		23335000	24	175	564		23435000	8	51	565		23335000	2	76	565		23460000	5	57	565		23410000	3	36	559		23335000	4	44	565		23335000	12	23	565
23415000	0	55	561		23490000	12	43	565		23365000	1	59	564		23365000	24	175	564		23465000	8	51	565		23365000	2	76	565		23490000	5	54	562		23440000	3	36	559		23365000	4	44	565		23365000	12	23	565
23445000	0	55	561		23520000	12	42	564		23395000	1	59	564		23395000	24	175	564		23495000	8	51	565		23395000	2	76	565		23520000	5	54	562		23470000	3	36	559		23395000	4	44	565		23395000	12	23	565
23475000	0	55	565		23550000	12	42	564		23425000	1	59	564		23425000	24	176	564		23525000	8	51	565		23425000	2	76	565		23550000	5	57	565		23500000	3	36	559		23425000	4	44	565		23425000	12	23	565
23505000	0	55	565		23580000	12	42	564		23455000	1	59	564		23455000	24	176	564		23555000	8	51	565		23455000	2	76	565		23580000	5	57	565		23530000	3	36	559		23455000	4	44	565		23455000	12	23	565
23535000	0	55	565		23610000	12	42	564		23485000	1	59	564		23485000	24	176	564		23585000	8	51	565		23485000	2	76	565		23610000	5	57	565		23560000	3	36	559		23485000	4	44	565		23485000	12	23	565
23565000	0	55	565		23640000	12	42	564		23515000	1	59	564		23515000	24	176	564		23615000	8	51	565		23515000	2	76	565		23640000	5	57	565		23590000	3	36	559		23515000	4	44	565		23515000	12	23	565
23595000	0	55	565		23670000	12	42	564		23545000	1	59	564		23545000	24	176	564		23645000	8	51	565		23545000	2	76	565		23670000	5	57	565		23620000	3	36	559		23545000	4	44	564		23545000	12	23	565
23625000	0	55	565		23700000	12	42	564		23575000	1	59	564		23575000	24	176	564		23675000	8	51	565		23575000	2	76	565		23700000	5	57	565		23650000	3	36	559		23575000	4	44	564		23575000	12	23	565
23655000	0	55	565		23730000	12	43	565		23605000	1	59	564		23605000	24	176	564		23705000	8	51	565		23605000	2	76	565		23730000	5	55	562		23680000	3	36	559		23605000	4	44	564		23605000	12	23	565
23685000	0	55	563		23760000	12	43	565		23635000	1	59	564		23635000	24	176	564		23735000	8	51	565		23635000	2	76	565		23760000	5	55	562		23710000	3	36	559		23635000	4	44	564		23635000	12	23	565
23715000	0	55	563		23790000	12	43	565		23665000	1	59	564		23665000	24	176	564		23765000	8	51	565		23665000	2	76	565		23790000	5	55	562		23740000	3	38	565		23665000	4	44	564		23665000	12	23	565
23745000	0	55	563		23820000	12	43	565		23695000	1	59	564		23695000	24	176	564		23795000	8	51	565		23695000	2	76	565		23820000	5	58	565		23770000	3	38	565		23695000	4	44	564		23695000	12	23	565
23775000	0	55	563		23850000	12	43	565		23725000	1	59	564		23725000	24	176	564		23825000	8	51	565		23725000	2	76	565		23850000	5	58	565		23800000	3	38	565		23725000	4	44	564		23725000	12	23	565
23805000	0	55	563		23880000	12	43	565		23755000	1	59	564		23755000	24	176	564		23855000	8	51	565		23755000	2	76	565		23880000	5	58	565		23830000	3	38	565		23755000	4	44	564		23755000	12	23	565
23835000	0	55	563		23910000	12	43	565		23785000	1	59	564		23785000	24	176	564		23885000	8	51	565		23785000	2	76	565		23910000	5	58	565		23860000	3	38	565		23785000	4	44	564		23785000	12	23	565
23865000	0	55	563		23940000	12	43	565		23815000	1	59	565		23815000	24	176	564		23915000	8	51	565		23815000	2	76	565		23940000	5	58	565		23890000	3	38	565		23815000	4	44	564		23815000	12	22	564
23895000	0	55	563		23970000	12	43	565		23845000	1	59	565		23845000	24	176	564		23945000	8	51	565		23845000	2	76	565		23970000	5	58	565		23920000	3	38	565		23845000	4	44	564		23845000	12	22	564
23925000	0	55	563		24000000	12	43	565		23875000	1	59	565		23875000	24	176	564		23975000	8	51	565		23875000	2	76	565		24000000	5	58	565		23950000	3	38	565		23875000	4	44	564		23875000	12	22	564
23955000	0	55	565		24030000	12	43	565		23905000	1	59	565		23905000	24	176	564		24005000	8	51	565		23905000	2	76	565		24030000	5	58	565		23980000	3	38	565		23905000	4	44	564		23905000	12	22	564
23985000	0	55	565		24060000	12	43	565		23935000	1	59	565		23935000	24	176	563		24035000	8	51	565		23935000	2	76	565		24060000	5	58	565		24010000	3	38	565		23935000	3	45	564		23935000	12	22	564
24015000	0	55	565		24090000	12	43	565		23965000	1	59	565		23965000	24	176	563		24065000	8	51	565		23965000	2	76	565		24090000	5	58	565		24040000	3	38	565		23965000	3	45	564		23965000	12	22	564
24045000	0	55	565		24120000	12	43	565		23995000	1	59	565		23995000	24	176	563		24095000	8	51	565		23995000	2	76	565		24120000	5	58	565		24070000	3	38	565		23995000	3	45	564		23995000	12	22	564
24075000	0	55	564		24150000	12	43	565		24025000	1	59	565		24025000	24	176	563		24125000	8	51	565		24025000	2	76	565		24150000	5	58	565		24100000	3	38	565		24025000	3	45	564		24025000	12	22	564
24105000	0	55	564		24180000	12	43	565		24055000	1	59	565		24055000	24	176	563		24155000	8	51	565		24055000	2	76	565		24180000	5	58	565		24130000	3	38	565		24055000	3	45	564		24055000	12	22	564
24135000	0	56	565		24210000	12	43	565		24085000	1	59	565		24085000	24	176	563		24185000	8	51	565		24085000	2	76	565		24210000	5	58	565		24160000	3	38	565		24085000	3	45	564		24085000	12	22	564
24165000	0	56	565		24240000	12	43	565		24115000	1	59	565		24115000	24	176	563		24215000	8	51	565		24115000	2	76	565		24240000	5	58	565		24190000	3	38	565		24115000	3	45	564		24115000	12	22	565
24195000	0	56	565		24270000	12	43	565		24145000	1	59	565		24145000	24	176	563		24245000	8	51	565		24145000	2	76	565		24270000	5	58	565		24220000	3	38	565		24145000	3	45	564		24145000	12	22	565
24225000	0	56	565		24300000	12	43	565		24175000	1	59	565		24175000	24	176	563		24275000	8	51	565		24175000	2	76	565		24300000	5	58	565		24250000	3	38	565		24175000	3	45	564		24175000	12	22	565
24255000	0	56	565		24330000	12	43	565		24205000	1	59	565		24205000	24	176	563		24305000	8	51	565		24205000	2	76	565		24330000	5	58	565		24280000	3	38	565		24205000	3	45	564		24205000	12	22	565
24285000	0	56	565		24360000	12	43	565		24235000	1	59	565		24235000	24	176	563		24335000	8	51	565		24235000	2	76	565		24360000	5	58	565		24310000	3	38	565		24235000	4	45	565		24235000	12	22	565
24315000	0	56	565		24390000	12	43	565		24265000	1	59	565		24265000	24	176	563		24365000	8	51	565		24265000	2	76	565		24390000	5	58	565		24340000	3	38	565		24265000	4	45	565		24265000	12	22	565
24345000	0	56	565		24420000	12	43	565		24295000	1	58	564		24295000	24	176	563		24395000	8	51	565		24295000	2	76	565		24420000	5	58	565		24370000	3	38	565		24295000	4	45	565		24295000	12	22	565
24375000	0	56	565		24450000	12	43	565		24325000	1	58	564		24325000	24	176	563		24425000	8	51	565		24325000	2	76	565		24450000	5	57	564		24400000	3	38	565		24325000	4	45	565		24325000	12	22	565
24405000	0	56	564		24480000	12	43	565		24355000	1	58	564		24355000	24	176	563		24455000	8	51	565		24355000	2	76	565		24480000	5	57	564		24430000	3	38	565		24355000	4	45	565		24355000	12	22	565
24435000	0	56	564		24510000	12	43	565		24385000	1	58	564		24385000	24	176	563		24485000	8	51	565		24385000	2	76	565		24510000	5	57	564		24460000	3	38	565		24385000	4	45	565		24385000	12	22	565
24465000	0	56	564		24540000	12	43	565		24415000	1	58	564		24415000	24	176	563		24515000	8	51	565		24415000	2	76	565		24540000	5	57	564		24490000	3	38	565		24415000	4	45	565		24415000	12	22	565
24495000	0	56	564		24570000	12	43	565		24445000	1	58	564		24445000	24	176	563		24545000	8	51	565		24445000	2	76	565		24570000	5	57	564		24520000	3	38	565		24445000	4	45	565		24445000	12	22	565
24525000	0	56	564		24600000	12	43	565		24475000	1	58	564		24475000	24	176	563		24575000	8	51	565		24475000	2	76	565		24600000	5	57	564		24550000	3	38	565		24475000	4	45	565		24475000	12	22	565
24555000	0	57	565		24630000	12	43	565		24505000	1	59	565		24505000	25	177	565		24605000	8	51	565		24505000	2	76	565		24630000	5	57	564		24580000	3	38	565		24505000	4	45	565		24505000	12	22	565
24585000	0	57	565		24660000	12	43	565		24535000	1	59	565		24535000	25	177	565		24635000	8	51	565		24535000	2	76	565		24660000	5	57	564		24610000	3	38	565		24535000	4	45	565		24535000	12	22	565
24615000	0	57	565		24690000	12	43	565		24565000	1	59	565		24565000	25	177	565		24665000	8	51	565		24565000	2	76	565		24690000	5	57	564		24640000	3	38	565		24565000	4	45	565		24565000	12	22	565
24645000	0	57	565		24720000	12	43	565		24595000	1	59	565		24595000	25	177	565		24695000	8	51	565		24595000	2	76	565		24720000	5	54	562		24670000	3	38	565		24595000	4	45	565		24595000	12	22	565
24675000	0	57	565		24750000	12	43	565		24625000	1	59	565		24625000	25	177	565		24725000	8	51	565		24625000	2	76	565		24750000	5	54	562		24700000	3	38	565		24625000	4	45	565		24625000	12	22	565
24705000	0	57	565		24780000	12	43	565		24655000	1	59	565		24655000	25	177	565		24755000	8	51	565		24655000	2	76	565		24780000	5	54	562		24730000	3	38	565		24655000	4	45	565		24655000	12	22	565
24735000	0	57	565		24810000	12	43	565		24685000	1	59	565		24685000	25	177	565		24785000	8	51	565		24685000	2	76	565		24810000	5	54	562		24760000	3	34	561		24685000	4	45	565		24685000	12	22	565
24765000	0	57	565		24840000	12	43	565		24715000	1	59	565		24715000	24	176	563		24815000	8	51	565		24715000	2	76	565		24840000	5	54	562		24790000	3	34	561		24715000	4	45	565		24715000	12	22	565
24795000	0	57	565		24870000	12	43	565		24745000	1	59	565		24745000	24	176	563		24845000	8	51	565		24745000	2	76	565		24870000	5	54	562		24820000	3	34	561		24745000	4	45	565		24745000	12	22	565
24825000	0	57	565		24900000	12	43	565		24775000	1	59	565		24775000	24	176	563		24875000	8	51	565		24775000	2	75	564		24900000	5	54	562		24850000	3	34	561		24775000	4	45	565		24775000	12	22	565
24855000	0	57	565		24930000	12	43	565		24805000	1	59	565		24805000	24	176	563		24905000	8	51	565		24805000	2	75	564		24930000	5	56	565		24880000	3	34	561		24805000	4	45	565		24805000	12	22	565
24885000	0	57	565		24960000	12	43	565		24835000	1	59	565		24835000	24	176	563		24935000	8	51	565		24835000	2	75	564		24960000	5	56	565		24910000	3	34	561		24835000	4	45	565		24835000	12	22	565
24915000	0	57	565		24990000	12	43	565		24865000	1	59	565		24865000	24	176	563		24965000	8	51	565		24865000	2	76	565		24990000	5	56	565		24940000	3	34	561		24865000	4	45	565		24865000	12	22	565
24945000	0	57	565		25020000	12	43	565		24895000	1	59	565		24895000	24	176	563		24995000	8	51	565		24895000	2	76	565		25020000	5	56	565		24970000	3	34	561		24895000	4	45	565		24895000	12	22	565
24975000	0	57	565		25050000	12	43	565		24925000	1	59	565		24925000	24	176	563		25025000	8	51	565		24925000	2	76	565		25050000	5	56	565		25000000	3	34	561		24925000	4	45	565		24925000	12	22	565
25005000	0	57	565		25080000	12	43	565		24955000	1	59	565		24955000	24	176	563		25055000	8	51	565		24955000	2	76	565		25080000	5	56	565		25030000	3	34	561		24955000	4	45	565		24955000	12	22	565
25035000	0	57	565		25110000	12	43	565		24985000	1	59	565		24985000	24	176	563		25085000	8	51	565		24985000	2	76	565		25110000	5	56	565		25060000	3	34	561		24985000	3	45	564		24985000	12	22	565
25065000	0	57	565		25140000	12	43	565		25015000	1	59	565		25015000	24	176	563		25115000	8	51	565		25015000	2	76	565		25140000	5	56	565		25090000	3	34	561		25015000	3	45	564		25015000	12	22	565
25095000	0	57	565		25170000	12	43	565		25045000	1	59	565		25045000	24	176	563		25145000	8	51	565		25045000	2	76	565		25170000	5	56	565		25120000	3	34	561		25045000	3	46	565		25045000	12	22	565
25125000	0	57	565		25200000	12	43	565		25075000	1	59	565		25075000	24	176	563		25175000	8	51	565		25075000	2	76	565		25200000	5	56	565		25150000	3	34	561		25075000	3	46	565		25075000	12	22	565
25155000	0	57	565		25230000	12	43	565		25105000	1	59	565		25105000	24	176	564		25205000	8	50	564		25105000	2	76	565		25230000	5	56	565		25180000	3	34	561		25105000	3	46	565		25105000	12	22	565
25185000	0	57	565		25260000	12	43	565		25135000	1	59	565		25135000	24	176	564		25235000	8	50	564		25135000	2	76	565		25260000	5	56	565		25210000	3	34	561		25135000	3	46	565		25135000	12	22	565
25215000	0	57	565		25290000	12	43	565		25165000	1	59	565		25165000	24	176	564		25265000	8	50	564		25165000	2	76	565		25290000	5	56	565		25240000	3	34	561		25165000	3	46	565		25165000	12	22	565
25245000	0	57	565		25320000	12	43	565		25195000	1	59	565		25195000	24	176	564		25295000	8	50	565		25195000	2	76	565		25320000	5	56	565		25270000	3	34	561		25195000	3	46	565		25195000	12	22	565
25275000	0	57	565		25350000	12	43	565		25225000	1	59	565		25225000	24	176	564		25325000	8	50	565		25225000	2	76	565		25350000	5	56	565		25300000	3	34	561		25225000	3	46	565		25225000	12	22	565
25305000	0	57	565		25380000	12	43	565		25255000	1	59	565		25255000	24	176	564		25355000	8	50	565		25255000	2	76	565		25380000	5	56	565		25330000	3	34	561		25255000	3	46	565		25255000	12	22	565
25335000	0	57	565		25410000	12	43	565		25285000	1	59	565		25285000	24	176	564		25385000	8	50	565		25285000	2	76	565		25410000	5	56	565		25360000	3	34	561		25285000	3	46	565		25285000	12	22	565
25365000	0	57	565		25440000	12	43	565		25315000	1	59	565		25315000	24	176	564		25415000	8	50	565		25315000	2	76	565		25440000	5	56	565		25390000	3	34	561		25315000	3	46	565		25315000	12	22	565
25395000	0	57	565		25470000	12	43	565		25345000	1	59	565		25345000	24	176	564		25445000	8	50	565		25345000	2	76	565		25470000	5	56	565		25420000	3	34	561		25345000	3	46	565		25345000	12	22	565
25425000	0	57	565		25500000	12	43	565		25375000	1	59	565		25375000	24	176	564		25475000	8	50	565		25375000	2	76	565		25500000	5	56	565		25450000	3	34	561		25375000	3	46	565		25375000	12	22	565
25455000	0	57	565		25530000	12	43	565		25405000	1	59	565		25405000	24	176	564		25505000	8	50	565		25405000	2	76	565		25530000	5	56	565		25480000	3	34	561		25405000	3	46	565		25405000	12	22	565
25485000	0	57	565		25560000	12	43	565		25435000	1	58	564		25435000	24	176	564		25535000	8	50	565		25435000	2	76	565		25560000	5	56	565		25510000	3	34	561		25435000	3	45	564		25435000	12	22	565
25515000	0	57	565		25590000	12	43	565		25465000	1	58	564		25465000	24	176	564		25565000	8	50	564		25465000	2	76	565		25590000	5	56	565		25540000	3	34	561		25465000	3	45	564		25465000	12	22	565
25545000	0	57	565		25620000	12	43	565		25495000	1	58	564		25495000	24	176	564		25595000	8	50	564		25495000	2	76	565		25620000	5	56	565		25570000	3	34	561		25495000	3	45	564		25495000	12	22	565
25575000	0	57	565		25650000	12	43	565		25525000	1	58	564		25525000	24	176	564		25625000	8	50	564		25525000	2	76	565		25650000	5	56	565		25600000	3	34	561		25525000	3	45	564		25525000	12	22	565
25605000	0	57	565		25680000	12	43	565		25555000	1	58	564		25555000	24	176	564		25655000	8	50	564		25555000	2	76	565		25680000	5	56	565		25630000	3	34	561		25555000	3	45	564		25555000	12	22	565
25635000	0	57	565		25710000	12	43	565		25585000	1	58	565		25585000	24	176	564		25685000	8	51	565		25585000	2	76	565		25710000	5	56	565		25660000	3	34	561		25585000	3	45	564		25585000	12	22	565
25665000	0	57	565		25740000	12	43	565		25615000	1	58	565		25615000	24	176	564		25715000	8	51	565		25615000	2	76	565		25740000	5	56	565		25690000	3	34	561		25615000	3	45	564		25615000	12	22	565
25695000	0	54	562		25770000	12	43	565		25645000	1	58	565		25645000	24	176	564		25745000	8	51	565		25645000	2	76	565		25770000	5	56	565		25720000	3	34	561		25645000	3	45	564		25645000	12	22	565
25725000	0	54	562		25800000	12	43	565		25675000	1	58	565		25675000	24	176	564		25775000	8	51	565		25675000	2	76	565		25800000	5	56	565		25750000	3	34	561		25675000	3	45	564		25675000	12	22	565
25755000	0	54	562		25830000	12	43	565		25705000	1	58	565		25705000	24	176	564		25805000	8	51	565		25705000	2	76	565		25830000	5	56	565		25780000	3	34	561		25705000	3	45	564		25705000	12	22	565
25785000	0	54	565		25860000	12	43	565		25735000	1	58	565		25735000	24	176	564		25835000	8	51	565		25735000	2	76	565		25860000	5	56	565		25810000	3	34	561		25735000	3	45	564		25735000	12	22	565
25815000	0	54	565		25890000	12	43	565		25765000	1	58	565		25765000	24	176	564		25865000	8	51	565		25765000	2	76	565		25890000	5	56	565		25840000	3	34	561		25765000	3	45	564		25765000	12	22	565
25845000	0	54	565		25920000	12	43	565		25795000	1	58	565		25795000	24	176	564		25895000	8	51	565		25795000	2	76	565		25920000	5	56	565		25870000	3	34	561		25795000	4	45	565		25795000	12	19	562
25875000	0	54	565		25950000	12	43	565		25825000	1	58	565		25825000	24	176	564		25925000	8	50	564		25825000	2	76	565		25950000	5	56	565		25900000	3	34	561		25825000	4	45	565		25825000	12	19	562
25905000	0	54	565		25980000	12	43	565		25855000	1	58	565		25855000	24	176	564		25955000	8	50	564		25855000	2	76	565		25980000	5	56	565		25930000	3	34	561		25855000	4	45	565		25855000	12	19	562
25935000	0	54	565		26010000	12	43	565		25885000	1	58	565		25885000	24	176	564		25985000	8	50	565		25885000	2	76	565		26010000	5	56	565		25960000	3	34	561		25885000	4	45	565		25885000	12	19	562
25965000	0	54	565		26040000	12	43	565		25915000	1	58	565		25915000	24	176	564		26015000	8	50	565		25915000	2	76	565		26040000	5	56	564		25990000	3	33	564		25915000	4	45	565		25915000	12	19	562
25995000	0	54	565		26070000	12	43	565		25945000	1	58	565		25945000	24	176	564		26045000	8	50	565		25945000	2	76	565		26070000	5	56	564		26020000	3	33	564		25945000	4	45	565		25945000	12	19	562
26025000	0	54	565		26100000	12	43	565		25975000	1	58	565		25975000	24	176	564		26075000	8	50	565		25975000	2	76	565		26100000	5	56	564		26050000	3	33	564		25975000	4	45	565		25975000	12	19	562
26055000	0	54	565		26130000	12	43	565		26005000	1	58	565		26005000	24	176	564		26105000	8	50	565		26005000	2	76	565		26130000	5	56	565		26080000	3	33	564		26005000	4	45	565		26005000	12	19	565
26085000	0	54	565		26160000	12	43	565		26035000	1	58	565		26035000	24	173	562		26135000	8	50	565		26035000	2	76	565		26160000	5	56	565		26110000	3	33	564		26035000	4	45	565		26035000	12	19	565
26115000	0	54	565		26190000	12	43	564		26065000	1	58	565		26065000	24	173	562		26165000	8	50	565		26065000	2	76	565		26190000	5	56	565		26140000	3	33	564		26065000	4	45	565		26065000	12	19	565
26145000	0	54	565		26220000	12	43	564		26095000	1	58	565		26095000	24	173	562		26195000	8	50	565		26095000	2	76	565		26220000	5	56	565		26170000	3	33	564		26095000	4	45	565		26095000	12	19	565
26175000	0	54	565		26250000	12	43	564		26125000	1	58	565		26125000	24	173	562		26225000	8	50	565		26125000	2	76	565		26250000	5	56	565		26200000	3	33	564		26125000	4	45	565		26125000	12	19	565
26205000	0	54	565		26280000	12	43	564		26155000	1	58	565		26155000	24	173	562		26255000	8	50	565		26155000	2	76	565		26280000	5	56	565		26230000	3	33	564		26155000	4	45	565		26155000	12	19	565
26235000	0	54	565		26310000	12	43	564		26185000	1	58	565		26185000	24	173	562		26285000	8	50	565		26185000	2	76	565		26310000	5	56	565		26260000	3	33	564		26185000	4	45	565		26185000	12	19	565
26265000	0	54	565		26340000	12	43	564		26215000	1	58	565		26215000	24	173	562		26315000	8	50	565		26215000	2	76	565		26340000	5	56	565		26290000	3	33	564		26215000	4	45	565		26215000	12	19	565
26295000	0	54	565		26370000	12	43	564		26245000	1	58	565		26245000	24	173	562		26345000	8	50	565		26245000	2	76	565		26370000	5	56	565		26320000	3	33	564		26245000	4	45	565		26245000	12	19	565
26325000	0	54	565		26400000	12	43	564		26275000	1	58	565		26275000	24	173	562		26375000	8	50	565		26275000	2	76	565		26400000	5	56	565		26350000	3	33	564		26275000	4	45	565		26275000	12	19	565
26355000	0	54	565		26430000	12	43	564		26305000	1	58	565		26305000	24	173	562		26405000	8	50	565		26305000	2	75	564		26430000	5	56	565		26380000	3	33	564		26305000	4	45	565		26305000	12	19	565
26385000	0	54	565		26460000	12	43	564		26335000	1	58	565		26335000	24	173	562		26435000	8	50	565		26335000	2	75	564		26460000	5	56	565		26410000	3	33	564		26335000	4	45	565		26335000	12	19	565
26415000	0	54	565		26490000	12	43	564		26365000	1	58	565		26365000	24	173	562		26465000	8	50	565		26365000	2	75	564		26490000	5	56	565		26440000	3	33	564		26365000	4	45	565		26365000	12	19	565
26445000	0	54	565		26520000	12	43	564		26395000	1	58	565		26395000	24	173	562		26495000	8	49	564		26395000	2	75	565		26520000	5	56	565		26470000	3	33	564		26395000	4	45	565		26395000	12	19	565
26475000	0	54	565		26550000	12	43	564		26425000	1	58	565		26425000	24	173	562		26525000	8	49	564		26425000	2	75	565		26550000	5	56	565		26500000	3	33	564		26425000	3	45	564		26425000	12	19	565
26505000	0	54	565		26580000	12	43	564		26455000	1	58	565		26455000	24	173	562		26555000	8	49	565		26455000	2	75	565		26580000	5	56	565		26530000	3	33	564		26455000	3	45	564		26455000	12	19	565
26535000	0	54	565		26610000	12	43	564		26485000	1	58	565		26485000	24	173	562		26585000	8	49	565		26485000	2	75	565		26610000	5	56	565		26560000	3	33	564		26485000	3	45	564		26485000	12	19	565
26565000	0	54	565		26640000	12	43	564		26515000	1	58	564		26515000	24	173	562		26615000	8	49	565		26515000	2	75	565		26640000	5	56	565		26590000	3	33	564		26515000	3	46	565		26515000	12	19	565
26595000	0	54	565		26670000	12	43	564		26545000	1	58	564		26545000	24	173	562		26645000	8	49	565		26545000	2	75	565		26670000	5	56	565		26620000	3	32	564		26545000	3	46	565		26545000	12	19	565
26625000	0	54	565		26700000	12	43	564		26575000	1	58	564		26575000	24	173	562		26675000	8	49	564		26575000	2	75	565		26700000	5	56	565		26650000	3	32	564		26575000	3	46	565		26575000	12	19	565
26655000	0	54	565		26730000	12	43	564		26605000	1	58	564		26605000	24	173	562		26705000	8	49	564		26605000	2	75	565		26730000	5	56	565		26680000	3	32	564		26605000	3	46	565		26605000	12	19	565
26685000	0	54	565		26760000	12	43	564		26635000	1	58	564		26635000	24	173	562		26735000	8	49	564		26635000	2	75	565		26760000	5	55	564		26710000	3	32	564		26635000	3	46	565		26635000	12	19	565
26715000	0	54	565		26790000	12	43	564		26665000	1	58	564		26665000	24	173	562		26765000	8	49	564		26665000	2	75	565		26790000	5	55	564		26740000	3	32	564		26665000	3	46	565		26665000	12	19	565
26745000	0	54	565		26820000	12	44	565		26695000	1	58	564		26695000	24	173	562		26795000	8	49	564		26695000	2	75	565		26820000	5	55	564		26770000	3	32	564		26695000	3	46	565		26695000	12	19	565
26775000	0	54	565		26850000	12	44	565		26725000	1	59	562		26725000	24	173	562		26825000	8	49	564		26725000	2	75	565		26850000	5	55	564		26800000	3	32	564		26725000	3	46	565		26725000	12	19	565
26805000	0	54	565		26880000	12	44	565		26755000	1	59	562		26755000	24	173	562		26855000	8	50	565		26755000	2	75	565		26880000	5	55	564		26830000	3	32	564		26755000	3	46	565		26755000	12	18	564
26835000	0	54	565		26910000	12	44	565		26785000	1	59	562		26785000	24	173	562		26885000	8	50	565		26785000	2	75	565		26910000	5	55	564		26860000	3	32	564		26785000	3	46	565		26785000	12	18	564
26865000	0	54	565		26940000	12	44	565		26815000	1	59	562		26815000	24	173	562		26915000	8	50	565		26815000	2	75	565		26940000	5	55	564		26890000	3	32	564		26815000	3	46	564		26815000	12	18	564
26895000	0	54	565		26970000	12	44	565		26845000	1	59	562		26845000	24	173	562		26945000	8	50	565		26845000	2	75	565		26970000	5	55	565		26920000	3	32	564		26845000	3	46	564		26845000	12	18	564
26925000	0	54	565		27000000	12	44	565		26875000	1	57	558		26875000	24	172	561		26975000	8	50	565		26875000	2	75	565		27000000	5	55	565		26950000	3	32	564		26875000	3	46	564		26875000	12	18	565
26955000	0	54	565		27030000	12	44	565		26905000	1	60	561		26905000	24	172	564		27005000	8	50	565		26905000	2	75	565		27030000	5	55	565		26980000	3	32	564		26905000	3	46	565		26905000	12	18	565
26985000	0	54	565		27060000	12	44	565		26935000	1	60	561		26935000	24	172	564		27035000	8	50	565		26935000	2	75	565		27060000	5	55	565		27010000	3	32	564		26935000	3	46	565		26935000	12	18	565
27015000	0	54	565		27090000	12	44	565		26965000	1	60	561		26965000	24	172	564		27065000	8	50	565		26965000	2	74	564		27090000	5	55	565		27040000	3	32	564		26965000	3	46	565		26965000	12	18	565
27045000	0	53	562		27120000	12	44	565		26995000	1	60	561		26995000	24	172	564		27095000	8	50	565		26995000	2	74	564		27120000	5	55	565		27070000	3	32	564		26995000	3	46	565		26995000	12	18	565
27075000	0	53	562		27150000	12	44	565		27025000	1	64	560		27025000	24	172	564		27125000	8	50	565		27025000	2	74	564		27150000	5	55	565		27100000	3	31	563		27025000	3	46	565		27025000	12	18	564
27105000	2	53	565		27180000	12	44	565		27055000	1	64	560		27055000	24	172	564		27155000	8	50	565		27055000	2	74	564		27180000	5	55	565		27130000	3	32	564		27055000	3	46	565		27055000	12	18	564
27135000	2	53	565		27210000	12	44	565		27085000	1	64	560		27085000	24	172	564		27185000	8	50	565		27085000	2	74	565		27210000	5	55	565		27160000	3	32	564		27085000	3	46	565		27085000	12	18	564
27165000	2	53	565		27240000	12	44	565		27115000	1	64	560		27115000	24	172	564		27215000	8	50	565		27115000	2	74	565		27240000	5	55	565		27190000	3	32	564		27115000	3	46	565		27115000	12	18	564
27195000	2	53	565		27270000	12	44	565		27145000	1	64	560		27145000	24	172	564		27245000	8	50	565		27145000	2	74	565		27270000	5	55	565		27220000	3	32	564		27145000	3	46	565		27145000	13	18	565
27225000	2	53	565		27300000	12	44	565		27175000	1	64	560		27175000	24	172	564		27275000	8	50	565		27175000	2	74	565		27300000	5	55	565		27250000	3	32	564		27175000	3	46	565		27175000	13	18	565
27255000	2	53	565		27330000	12	44	565		27205000	1	64	560		27205000	24	172	564		27305000	8	50	565		27205000	2	74	565		27330000	5	55	565		27280000	3	32	564		27205000	3	46	565		27205000	13	18	565
27285000	2	53	565		27360000	12	44	565		27235000	1	64	560		27235000	24	172	564		27335000	8	50	565		27235000	2	74	564		27360000	5	55	565		27310000	3	32	564		27235000	3	46	565		27235000	13	18	565
27315000	2	53	565		27390000	12	44	565		27265000	1	64	560		27265000	24	172	564		27365000	8	50	565		27265000	2	74	564		27390000	5	55	565		27340000	3	32	564		27265000	3	46	565		27265000	13	18	565
27345000	2	53	565		27420000	12	44	565		27295000	1	64	560		27295000	24	172	564		27395000	8	50	565		27295000	2	74	564		27420000	5	55	565		27370000	3	32	564		27295000	3	46	565		27295000	13	18	565
27375000	2	53	565		27450000	12	44	565		27325000	1	64	560		27325000	24	172	564		27425000	8	50	565		27325000	2	74	564		27450000	5	55	565		27400000	3	30	562		27325000	3	46	565		27325000	13	18	565
27405000	2	53	565		27480000	12	44	565		27355000	1	64	560		27355000	24	172	564		27455000	8	50	565		27355000	2	74	564		27480000	5	55	565		27430000	3	30	562		27355000	3	46	565		27355000	13	18	565
27435000	2	53	565		27510000	12	44	565		27385000	1	64	560		27385000	24	172	564		27485000	8	50	565		27385000	2	74	564		27510000	5	55	565		27460000	3	30	562		27385000	3	46	565		27385000	13	18	565
27465000	2	53	565		27540000	12	44	565		27415000	1	64	560		27415000	24	166	559		27515000	8	50	565		27415000	2	74	564		27540000	5	55	565		27490000	3	30	562		27415000	3	46	565		27415000	13	18	565
27495000	2	53	565		27570000	12	44	565		27445000	1	64	560		27445000	24	166	559		27545000	8	50	565		27445000	2	74	564		27570000	5	55	565		27520000	3	30	562		27445000	3	46	565		27445000	13	18	565
27525000	2	52	564		27600000	12	44	565		27475000	1	64	560		27475000	24	166	559		27575000	8	50	565		27475000	2	74	564		27600000	5	55	565		27550000	3	30	565		27475000	3	46	564		27475000	13	17	564
27555000	2	52	564		27630000	12	44	565		27505000	1	64	560		27505000	24	166	559		27605000	8	50	565		27505000	2	74	564		27630000	5	55	565		27580000	3	30	565		27505000	3	46	564		27505000	13	17	564
27585000	2	52	565		27660000	12	44	565		27535000	1	64	560		27535000	24	166	559		27635000	8	50	565		27535000	2	74	564		27660000	5	55	565		27610000	3	30	565		27535000	3	46	564		27535000	13	17	565
27615000	2	52	565		27690000	12	44	565		27565000	1	64	560		27565000	24	166	559		27665000	8	50	565		27565000	2	75	565		27690000	5	55	565		27640000	3	30	565		27565000	3	46	564		27565000	13	17	565
27645000	2	52	565		27720000	12	44	565		27595000	1	64	560		27595000	24	166	559		27695000	8	50	565		27595000	2	75	565		27720000	5	55	565		27670000	3	30	564		27595000	3	46	564		27595000	13	17	565
27675000	2	52	565		27750000	12	44	565		27625000	1	64	560		27625000	24	166	559		27725000	8	50	565		27625000	2	75	565		27750000	5	55	565		27700000	3	30	564		27625000	3	46	564		27625000	12	17	564
27705000	2	52	565		27780000	12	44	565		27655000	1	64	560		27655000	24	166	559		27755000	8	50	565		27655000	2	75	565		27780000	5	55	565		27730000	3	30	564		27655000	3	46	564		27655000	12	17	564
27735000	2	52	565		27810000	12	44	565		27685000	1	64	560		27685000	24	166	559		27785000	8	50	565		27685000	2	75	565		27810000	5	55	565		27760000	3	30	564		27685000	3	46	564		27685000	12	17	564
27765000	2	52	565		27840000	12	44	565		27715000	1	64	560		27715000	24	166	559		27815000	8	50	565		27715000	2	75	565		27840000	5	55	565		27790000	3	30	564		27715000	3	46	564		27715000	12	17	564
27795000	2	52	565		27870000	12	44	565		27745000	1	64	560		27745000	24	166	559		27845000	8	50	565		27745000	2	75	565		27870000	5	55	565		27820000	3	30	564		27745000	3	46	564		27745000	12	16	564
27825000	2	52	565		27900000	12	44	565		27775000	1	64	560		27775000	24	166	559		27875000	8	50	565		27775000	2	75	565		27900000	5	55	565		27850000	3	30	564		27775000	3	46	564		27775000	12	16	564
27855000	2	52	565		27930000	12	44	565		27805000	1	64	560		27805000	24	166	559		27905000	8	50	565		27805000	2	75	565		27930000	5	55	565		27880000	3	30	564		27805000	3	46	564		27805000	12	16	565
27885000	2	52	565		27960000	12	44	565		27835000	1	64	560		27835000	24	166	559		27935000	8	50	565		27835000	2	75	565		27960000	5	55	565		27910000	3	30	564		27835000	3	47	565		27835000	12	16	565
27915000	2	52	565		27990000	12	44	565		27865000	1	64	560		27865000	24	166	559		27965000	8	50	565		27865000	2	75	565		27990000	5	55	565		27940000	3	30	564		27865000	3	47	565		27865000	12	16	565
27945000	2	52	565		28020000	12	44	565		27895000	1	64	560		27895000	24	166	559		27995000	8	50	565		27895000	2	75	565		28020000	5	55	565		27970000	3	30	564		27895000	3	47	565		27895000	12	16	565
27975000	2	52	565		28050000	12	44	565		27925000	1	53	469		27925000	24	166	559		28025000	8	50	565		27925000	2	75	565		28050000	5	55	565		28000000	3	30	564		27925000	3	47	565		27925000	12	16	565
28005000	2	52	565		28080000	12	44	565		27955000	1	58	474		27955000	24	166	559		28055000	8	50	565		27955000	2	75	565		28080000	5	55	565		28030000	3	30	564		27955000	3	47	565		27955000	12	16	565
28035000	2	52	565		28110000	12	44	565		27985000	1	58	474		27985000	24	166	559		28085000	8	50	565		27985000	2	75	565		28110000	5	55	565		28060000	3	30	564		27985000	3	47	565		27985000	12	16	565
28065000	2	52	565		28140000	12	44	565		28015000	1	58	474		28015000	24	166	559		28115000	8	50	565		28015000	2	75	565		28140000	5	55	565		28090000	3	30	564		28015000	3	47	565		28015000	12	16	565
28095000	2	52	565		28170000	12	44	565		28045000	1	58	474		28045000	24	166	559		28145000	8	50	565		28045000	2	75	565		28170000	5	55	565		28120000	3	30	564		28045000	3	47	565		28045000	12	16	565
28125000	2	52	565		28200000	12	44	565		28075000	1	58	474		28075000	24	161	560		28175000	8	50	565		28075000	2	75	565		28200000	5	55	565		28150000	3	30	564		28075000	3	47	565		28075000	12	15	564
28155000	2	52	565		28230000	12	44	565		28105000	1	58	474		28105000	24	161	560		28205000	8	50	565		28105000	2	75	565		28230000	5	55	565		28180000	3	30	564		28105000	3	47	565		28105000	12	15	564
28185000	2	52	565		28260000	12	44	565		28135000	1	58	474		28135000	24	161	560		28235000	8	50	565		28135000	2	75	565		28260000	5	55	565		28210000	3	30	564		28135000	3	47	565		28135000	12	15	564
28215000	2	52	565		28290000	12	44	565		28165000	1	58	474		28165000	24	161	560		28265000	8	50	565		28165000	2	75	565		28290000	5	55	565		28240000	3	30	564		28165000	3	47	565		28165000	12	15	564
28245000	2	52	565		28320000	12	44	565		28195000	1	58	474		28195000	24	161	560		28295000	8	50	565		28195000	2	75	565		28320000	5	55	565		28270000	3	30	564		28195000	3	47	565		28195000	12	15	564
28275000	2	52	565		28350000	12	44	565		28225000	1	58	474		28225000	24	161	560		28325000	8	50	565		28225000	2	75	564		28350000	5	55	565		28300000	3	30	564		28225000	3	47	565		28225000	12	13	562
28305000	2	52	565		28380000	12	44	565		28255000	1	58	474		28255000	24	161	560		28355000	8	50	565		28255000	2	75	564		28380000	5	55	565		28330000	3	30	564		28255000	3	47	565		28255000	12	13	563
28335000	2	52	565		28410000	12	44	565		28285000	1	58	474		28285000	24	161	560		28385000	8	50	565		28285000	2	75	564		28410000	5	55	565		28360000	3	30	564		28285000	3	47	565		28285000	12	13	563
28365000	2	52	565		28440000	12	44	565		28315000	1	58	474		28315000	24	161	560		28415000	8	50	565		28315000	2	75	564		28440000	5	55	565		28390000	3	30	564		28315000	3	47	565		28315000	12	13	563
28395000	2	52	565		28470000	12	44	565		28345000	1	58	474		28345000	24	161	560		28445000	8	50	565		28345000	2	76	565		28470000	5	55	565		28420000	3	30	564		28345000	3	47	565		28345000	12	13	563
28425000	2	51	564		28500000	12	44	565		28375000	1	58	474		28375000	24	161	560		28475000	8	50	565		28375000	2	76	565		28500000	5	55	565		28450000	3	30	564		28375000	3	47	565		28375000	12	13	563
28455000	2	51	564		28530000	12	44	565		28405000	1	58	474		28405000	24	161	560		28505000	8	50	565		28405000	2	76	565		28530000	5	55	565		28480000	3	29	563		28405000	3	47	565		28405000	12	13	563
28485000	2	51	564		28560000	12	44	565		28435000	1	58	474		28435000	24	161	560		28535000	8	50	565		28435000	2	76	565		28560000	5	55	565		28510000	3	29	563		28435000	3	47	565		28435000	12	14	565
28515000	2	51	565		28590000	12	44	565		28465000	1	58	474		28465000	24	161	560		28565000	8	50	565		28465000	2	76	565		28590000	5	55	565		28540000	3	29	563		28465000	3	47	565		28465000	12	14	565
28545000	2	51	565		28620000	12	44	565		28495000	1	58	474		28495000	24	161	560		28595000	8	50	565		28495000	2	76	565		28620000	5	55	565		28570000	3	29	563		28495000	3	47	565		28495000	12	14	565
28575000	2	51	565		28650000	12	44	565		28525000	1	58	474		28525000	24	161	560		28625000	8	50	565		28525000	2	76	565		28650000	5	55	565		28600000	3	29	563		28525000	3	47	565		28525000	12	14	565
28605000	2	51	565		28680000	12	44	565		28555000	1	58	474		28555000	24	161	560		28655000	8	50	565		28555000	2	76	565		28680000	5	55	565		28630000	3	29	563		28555000	3	47	565		28555000	12	14	565
28635000	2	51	565		28710000	12	44	565		28585000	1	58	474		28585000	24	161	560		28685000	8	50	565		28585000	2	76	565		28710000	5	55	565		28660000	3	29	563		28585000	3	46	564		28585000	12	14	565
28665000	2	51	565		28740000	12	44	564		28615000	1	58	474		28615000	24	161	560		28715000	8	50	565		28615000	2	76	565		28740000	5	55	565		28690000	3	29	563		28615000	3	46	564		28615000	12	14	565
28695000	2	51	565		28770000	12	44	564		28645000	1	58	474		28645000	24	161	560		28745000	8	50	565		28645000	2	76	565		28770000	5	55	565		28720000	3	29	563		28645000	3	46	564		28645000	12	14	565
28725000	2	51	565		28800000	12	44	564		28675000	1	58	474		28675000	24	160	564		28775000	8	50	565		28675000	2	76	565		28800000	5	55	565		28750000	3	29	563		28675000	3	46	564		28675000	12	14	565
28755000	2	51	565		28830000	12	44	564		28705000	1	58	474		28705000	24	160	564		28805000	8	50	565		28705000	2	76	565		28830000	5	55	565		28780000	3	29	563		28705000	3	47	565		28705000	12	14	565
28785000	2	51	565		28860000	12	44	564		28735000	1	58	474		28735000	24	160	564		28835000	8	50	565		28735000	2	76	565		28860000	5	55	565		28810000	3	29	563		28735000	3	47	565		28735000	12	14	565
28815000	2	51	565		28890000	12	44	564		28765000	1	58	474		28765000	24	160	564		28865000	8	50	565		28765000	2	76	565		28890000	5	55	565		28840000	3	29	563		28765000	3	47	565		28765000	12	14	565
28845000	2	51	565		28920000	12	44	564		28795000	1	58	474		28795000	24	160	564		28895000	8	50	565		28795000	2	76	565		28920000	5	55	565		28870000	3	29	563		28795000	3	47	565		28795000	12	14	565
28875000	2	51	565		28950000	12	44	564		28825000	1	58	474		28825000	24	160	564		28925000	8	50	565		28825000	2	76	565		28950000	5	55	565		28900000	3	29	563		28825000	3	47	565		28825000	12	13	564
28905000	2	51	565		28980000	12	44	564		28855000	1	58	474		28855000	24	160	564		28955000	8	50	565		28855000	2	76	565		28980000	5	55	565		28930000	3	29	563		28855000	3	47	565		28855000	12	13	564
28935000	2	51	565		29010000	12	44	564		28885000	1	58	474		28885000	24	160	564		28985000	8	50	565		28885000	2	76	565		29010000	5	55	565		28960000	3	29	563		28885000	3	47	565		28885000	12	13	564
28965000	2	51	565		29040000	12	44	564		28915000	1	58	474		28915000	24	160	564		29015000	8	50	565		28915000	2	76	565		29040000	5	55	565		28990000	3	29	563		28915000	3	47	565		28915000	12	13	564
28995000	2	51	565		29070000	12	44	564		28945000	1	58	474		28945000	24	160	564		29045000	8	50	563		28945000	2	76	565		29070000	5	55	565		29020000	3	29	563		28945000	3	47	565		28945000	12	13	564
29025000	2	51	565		29100000	12	45	565		28975000	1	58	474		28975000	24	160	564		29075000	8	50	563		28975000	2	76	565		29100000	5	55	564		29050000	3	29	563		28975000	3	47	565		28975000	12	13	564
29055000	2	51	565		29130000	12	45	565		29005000	1	58	474		29005000	24	160	564		29105000	8	52	565		29005000	2	76	565		29130000	5	55	564		29080000	3	29	563		29005000	3	47	565		29005000	12	13	564
29085000	2	51	565		29160000	12	45	565		29035000	1	58	474		29035000	24	160	564		29135000	8	52	565		29035000	2	76	565		29160000	5	55	564		29110000	3	29	563		29035000	3	47	565		29035000	12	13	564
29115000	2	51	565		29190000	12	45	565		29065000	1	58	474		29065000	24	160	564		29165000	8	52	565		29065000	2	76	565		29190000	5	56	565		29140000	3	29	563		29065000	3	47	565		29065000	12	13	564
29145000	2	51	565		29220000	12	45	565		29095000	1	58	474		29095000	24	160	564		29195000	8	52	565		29095000	2	76	565		29220000	5	56	565		29170000	3	29	563		29095000	3	47	565		29095000	12	13	564
29175000	2	51	565		29250000	12	45	565		29125000	1	58	474		29125000	23	144	546		29225000	8	52	565		29125000	2	76	565		29250000	5	56	565		29200000	3	29	563		29125000	3	47	565		29125000	12	13	564
29205000	2	51	565		29280000	12	45	565		29155000	1	58	474		29155000	23	144	547		29255000	8	52	565		29155000	2	76	565		29280000	5	56	565		29230000	3	29	563		29155000	3	47	565		29155000	12	13	565
29235000	2	51	565		29310000	12	45	565		29185000	1	58	474		29185000	23	144	547		29285000	8	52	565		29185000	2	76	565		29310000	5	56	565		29260000	3	29	563		29185000	3	47	565		29185000	12	13	565
29265000	2	51	565		29340000	12	45	565		29215000	1	58	474		29215000	23	144	547		29315000	8	52	565		29215000	2	76	565		29340000	5	56	565		29290000	3	29	563		29215000	3	47	565		29215000	12	13	565
29295000	2	51	564		29370000	12	45	565		29245000	1	58	474		29245000	23	144	547		29345000	8	52	565		29245000	2	76	565		29370000	5	56	565		29320000	3	29	563		29245000	3	47	565		29245000	12	13	565
29325000	2	51	564		29400000	12	45	565		29275000	1	58	474		29275000	23	144	547		29375000	8	52	565		29275000	2	76	565		29400000	5	56	565		29350000	3	29	563		29275000	3	47	565		29275000	12	13	565
29355000	2	51	564		29430000	12	45	565		29305000	1	58	474		29305000	23	144	547		29405000	8	52	565		29305000	2	76	565		29430000	5	56	565		29380000	3	29	563		29305000	3	47	565		29305000	12	13	565
29385000	2	51	564		29460000	12	45	565		29335000	1	58	474		29335000	23	144	547		29435000	8	52	565		29335000	2	76	565		29460000	5	56	565		29410000	3	29	563		29335000	3	47	565		29335000	12	13	565
29415000	2	51	564		29490000	12	45	565		29365000	1	58	474		29365000	23	144	547		29465000	8	52	565		29365000	2	76	565		29490000	5	56	565		29440000	3	29	563		29365000	3	47	565		29365000	12	13	565
29445000	2	51	564		29520000	12	45	565		29395000	1	58	474		29395000	23	144	547		29495000	8	52	565		29395000	2	76	564		29520000	5	56	565		29470000	3	29	563		29395000	3	47	565		29395000	12	13	565
29475000	2	51	564		29550000	12	45	564		29425000	1	58	474		29425000	23	144	547		29525000	8	50	563		29425000	2	76	564		29550000	5	56	565		29500000	3	29	563		29425000	3	47	565		29425000	12	13	565
29505000	2	51	564		29580000	12	45	564		29455000	1	58	474		29455000	23	144	547		29555000	8	50	563		29455000	2	76	564		29580000	5	56	565		29530000	3	29	563		29455000	3	47	565		29455000	12	13	565
29535000	2	52	565		29610000	12	45	564		29485000	1	58	474		29485000	23	144	547		29585000	8	50	564		29485000	2	76	564		29610000	5	56	565		29560000	3	29	563		29485000	3	47	565		29485000	12	12	564
29565000	2	52	565		29640000	12	45	564		29515000	1	58	474		29515000	23	144	547		29615000	8	50	564		29515000	2	77	565		29640000	5	56	565		29590000	3	29	563		29515000	3	47	565		29515000	12	12	564
29595000	2	52	565		29670000	12	45	564		29545000	1	58	474		29545000	23	144	547		29645000	8	51	565		29545000	2	77	565		29670000	5	56	565		29620000	3	29	563		29545000	3	47	565		29545000	12	12	564
29625000	2	52	565		29700000	12	45	564		29575000	1	58	474		29575000	23	144	547		29675000	8	50	564		29575000	2	77	565		29700000	5	56	565		29650000	3	29	563		29575000	3	47	565		29575000	12	12	564
29655000	2	52	565		29730000	12	45	564		29605000	1	58	474		29605000	23	144	547		29705000	8	50	564		29605000	2	77	565		29730000	5	56	565		29680000	3	29	563		29605000	3	47	565		29605000	12	12	564
29685000	2	52	565		29760000	12	45	564		29635000	1	58	474		29635000	23	144	547		29735000	8	50	565		29635000	2	77	565		29760000	5	56	565		29710000	3	29	563		29635000	3	47	565		29635000	12	12	564
29715000	2	52	565		29790000	12	45	564		29665000	1	58	474		29665000	23	144	547		29765000	8	50	565		29665000	2	77	565		29790000	5	56	565		29740000	3	29	563		29665000	3	47	565		29665000	12	12	564
29745000	2	52	565		29820000	12	45	564		29695000	1	58	474		29695000	23	144	547		29795000	8	50	565		29695000	2	77	565		29820000	5	56	565		29770000	3	29	563		29695000	3	47	565		29695000	12	12	565
29775000	2	52	565		29850000	12	45	564		29725000	1	58	474		29725000	23	144	547		29825000	8	50	565		29725000	2	77	565		29850000	5	56	565		29800000	3	29	563		29725000	3	47	565		29725000	12	12	565
29805000	2	52	565		29880000	12	45	564		29755000	1	149	565		29755000	23	144	547		29855000	8	50	565		29755000	2	77	565		29880000	5	56	565		29830000	3	29	563		29755000	3	47	565		29755000	12	12	565
29835000	2	52	565		29910000	12	45	564		29785000	1	149	565		29785000	23	144	547		29885000	8	50	565		29785000	2	77	565		29910000	5	56	565		29860000	3	29	563		29785000	3	47	565		29785000	12	12	565
29865000	2	52	565		29940000	12	45	564		29815000	1	149	565		29815000	23	144	547		29915000	8	50	565		29815000	2	77	565		29940000	5	56	565		29890000	3	29	563		29815000	3	47	565		29815000	12	12	565
29895000	2	52	565		29970000	12	45	564		29845000	1	149	565		29845000	23	144	547		29945000	8	50	565		29845000	2	77	565		29970000	5	56	565		29920000	3	29	563		29845000	3	47	565		29845000	12	12	565
29925000	2	52	565		30000000	12	46	565		29875000	1	149	565		29875000	23	144	547		29975000	8	50	565		29875000	2	77	565		30000000	5	56	565		29950000	3	29	563		29875000	3	47	565		29875000	12	12	565
29955000	2	52	565		30030000	12	46	565		29905000	1	149	565		29905000	23	144	547		30005000	8	50	565		29905000	2	77	565		30030000	5	56	565		29980000	2	28	563		29905000	3	47	565		29905000	12	12	565
29985000	2	52	565		30060000	12	46	565		29935000	1	149	565		29935000	23	144	547		30035000	8	50	565		29935000	2	77	565		30060000	5	56	565		30010000	2	28	563		29935000	3	47	565		29935000	12	12	565
30015000	2	52	565		30090000	12	46	565		29965000	1	149	565		29965000	23	144	547		30065000	8	50	565		29965000	2	77	565		30090000	5	56	565		30040000	2	28	563		29965000	3	47	565		29965000	12	12	565
30045000	2	52	565		30120000	12	46	565		29995000	1	149	565		29995000	23	144	547		30095000	8	50	565		29995000	2	77	565		30120000	5	56	565		30070000	2	28	563		29995000	3	47	565		29995000	12	12	565
30075000	2	52	565		30150000	12	46	565		30025000	1	149	565		30025000	23	144	547		30125000	8	50	565		30025000	2	77	565		30150000	5	56	565		30100000	2	28	563		30025000	3	47	565		30025000	12	12	565
30105000	2	52	565		30180000	12	46	565		30055000	1	149	565		30055000	23	144	547		30155000	8	50	565		30055000	2	77	565		30180000	5	56	565		30130000	2	28	563		30055000	3	47	565		30055000	12	12	565
30135000	2	52	565		30210000	12	46	565		30085000	1	149	565		30085000	23	144	547		30185000	8	50	565		30085000	2	77	565		30210000	5	56	565		30160000	2	28	563		30085000	3	47	565		30085000	12	12	564
30165000	2	52	565		30240000	12	46	565		30115000	1	149	565		30115000	23	144	547		30215000	8	50	565		30115000	2	77	565		30240000	5	56	565		30190000	2	28	563		30115000	3	47	565		30115000	12	12	564
30195000	2	52	565		30270000	12	46	565		30145000	1	149	565		30145000	23	144	547		30245000	8	50	565		30145000	2	77	565		30270000	5	56	565		30220000	2	28	563		30145000	3	47	565		30145000	12	12	564
30225000	2	52	565		30300000	12	46	565		30175000	1	149	565		30175000	23	144	547		30275000	8	50	565		30175000	2	77	565		30300000	5	56	565		30250000	2	28	563		30175000	3	47	565		30175000	12	12	564
30255000	2	52	565		30330000	12	46	565		30205000	1	149	565		30205000	23	144	547		30305000	8	50	565		30205000	2	77	565		30330000	5	56	565		30280000	2	28	563		30205000	3	47	565		30205000	12	12	564
30285000	2	52	565		30360000	12	46	565		30235000	1	149	565		30235000	23	144	547		30335000	8	50	565		30235000	2	77	565		30360000	5	56	565		30310000	2	28	563		30235000	3	47	565		30235000	12	12	564
30315000	2	52	565		30390000	12	46	565		30265000	1	149	565		30265000	29	3	414		30365000	8	50	565		30265000	2	77	565		30390000	5	56	565		30340000	2	28	563		30265000	3	47	565		30265000	12	12	564
30345000	2	52	565		30420000	12	46	565		30295000	1	149	565		30295000	29	3	414		30395000	8	50	565		30295000	2	77	565		30420000	5	56	565		30370000	2	28	563		30295000	3	47	565		30295000	12	12	564
30375000	2	52	565		30450000	12	46	565		30325000	1	149	565		30325000	29	3	414		30425000	8	50	565		30325000	2	77	565		30450000	5	56	565		30400000	2	28	563		30325000	3	47	565		30325000	12	12	564
30405000	2	52	565		30480000	12	46	565		30355000	1	149	565		30355000	29	3	414		30455000	8	50	565		30355000	2	77	565		30480000	5	56	565		30430000	2	28	563		30355000	3	47	565		30355000	12	12	564
30435000	2	52	565		30510000	12	46	565		30385000	1	149	565		30385000	29	3	414		30485000	8	50	565		30385000	2	77	565		30510000	5	56	565		30460000	2	28	563		30385000	3	47	565		30385000	12	12	564
30465000	2	52	565		30540000	12	46	565		30415000	1	149	565		30415000	29	3	414		30515000	8	50	565		30415000	2	74	562		30540000	5	56	565		30490000	2	28	563		30415000	3	47	565		30415000	12	12	564
30495000	2	52	565		30570000	12	46	565		30445000	1	149	565		30445000	29	3	414		30545000	8	50	565		30445000	2	74	562		30570000	5	56	565		30520000	2	28	563		30445000	3	47	565		30445000	12	12	564
30525000	2	52	565		30600000	12	46	565		30475000	1	149	565		30475000	29	3	414		30575000	8	50	565		30475000	2	74	562		30600000	5	56	565		30550000	2	28	563		30475000	3	47	565		30475000	12	12	564
30555000	2	52	565		30630000	12	46	565		30505000	1	149	565		30505000	29	3	414		30605000	8	50	565		30505000	2	77	565		30630000	5	56	565		30580000	2	28	563		30505000	3	47	565		30505000	12	13	565
30585000	2	52	565		30660000	12	46	565		30535000	1	149	565		30535000	29	3	414		30635000	8	50	565		30535000	2	77	565		30660000	5	56	565		30610000	2	28	563		30535000	3	47	565		30535000	12	13	565
30615000	2	52	565		30690000	12	46	565		30565000	1	149	565		30565000	29	3	414		30665000	8	50	565		30565000	2	77	565		30690000	5	56	565		30640000	2	28	563		30565000	3	47	565		30565000	12	13	565
30645000	2	52	565		30720000	12	46	565		30595000	1	149	565		30595000	29	3	414		30695000	8	50	565		30595000	2	77	565		30720000	5	56	565		30670000	2	28	563		30595000	3	47	565		30595000	12	13	565
30675000	2	52	565		30750000	12	46	565		30625000	1	149	565		30625000	29	3	414		30725000	8	50	565		30625000	2	75	561		30750000	5	54	562		30700000	2	28	563		30625000	3	47	565		30625000	12	13	565
30705000	2	52	565		30780000	12	46	565		30655000	1	149	565		30655000	29	3	414		30755000	8	50	565		30655000	2	75	561		30780000	5	54	562		30730000	2	28	563		30655000	3	47	565		30655000	12	13	565
30735000	2	52	565		30810000	12	46	565		30685000	1	149	565		30685000	29	3	414		30785000	8	50	565		30685000	2	77	564		30810000	5	54	562		30760000	2	28	563		30685000	3	47	565		30685000	12	13	565
30765000	2	52	565		30840000	12	46	565		30715000	1	149	565		30715000	29	3	414		30815000	8	50	565		30715000	2	77	564		30840000	5	54	562		30790000	2	28	563		30715000	3	47	565		30715000	12	12	564
30795000	2	52	565		30870000	12	46	565		30745000	1	149	565		30745000	29	3	414		30845000	8	50	565		30745000	2	78	565		30870000	5	54	562		30820000	2	28	563		30745000	3	47	565		30745000	12	12	564
30825000	2	52	565		30900000	12	46	565		30775000	1	149	565		30775000	29	3	414		30875000	8	50	565		30775000	2	78	565		30900000	5	54	562		30850000	2	28	563		30775000	3	47	565		30775000	12	12	564
30855000	2	52	565		30930000	12	46	565		30805000	1	149	565		30805000	29	3	414		30905000	8	50	565		30805000	2	78	565		30930000	5	57	565		30880000	2	28	563		30805000	3	47	565		30805000	12	12	565
30885000	2	52	565		30960000	12	46	565		30835000	1	149	565		30835000	29	3	414		30935000	8	50	565		30835000	2	78	565		30960000	5	57	565		30910000	2	28	563		30835000	3	47	565		30835000	12	12	565
30915000	2	52	565		30990000	12	46	565		30865000	1	149	565		30865000	29	3	414		30965000	8	50	565		30865000	2	78	565		30990000	5	57	565		30940000	2	28	563		30865000	3	47	565		30865000	12	12	565
30945000	2	52	565		31020000	12	46	565		30895000	1	149	565		30895000	29	3	414		30995000	8	50	565		30895000	2	78	565		31020000	5	57	565		30970000	2	28	563		30895000	3	47	565		30895000	12	12	565
30975000	2	52	565		31050000	12	46	565		30925000	1	149	559		30925000	29	3	414		31025000	8	50	565		30925000	2	78	564		31050000	5	57	565		31000000	2	28	563		30925000	3	47	565		30925000	12	12	565
31005000	2	52	565		31080000	12	46	565		30955000	1	149	559		30955000	29	3	414		31055000	8	50	565		30955000	2	78	564		31080000	5	57	565		31030000	2	28	563		30955000	3	47	565		30955000	12	12	565
31035000	2	52	565		31110000	12	46	565		30985000	1	149	559		30985000	29	3	414		31085000	8	50	565		30985000	2	78	564		31110000	5	57	565		31060000	2	28	563		30985000	3	47	565		30985000	12	12	565
31065000	2	52	565		31140000	12	46	565		31015000	1	149	559		31015000	29	3	414		31115000	8	50	565		31015000	2	75	562		31140000	4	54	561		31090000	2	28	563		31015000	3	47	565		31015000	12	12	564
31095000	2	52	565		31170000	12	46	565		31045000	1	149	559		31045000	29	3	414		31145000	7	50	564		31045000	2	75	562		31170000	4	54	561		31120000	2	28	563		31045000	3	47	565		31045000	12	12	564
31125000	2	52	565		31200000	12	46	565		31075000	1	149	559		31075000	29	3	414		31175000	7	50	564		31075000	2	75	562		31200000	4	54	561		31150000	2	28	563		31075000	3	47	565		31075000	12	12	564
31155000	2	52	565		31230000	12	46	565		31105000	1	149	559		31105000	29	3	414		31205000	7	50	558		31105000	2	75	562		31230000	4	54	561		31180000	2	28	563		31105000	3	47	565		31105000	12	13	565
31185000	2	52	565		31260000	12	46	565		31135000	1	149	559		31135000	29	3	414		31235000	7	50	558		31135000	2	75	562		31260000	4	54	561		31210000	2	28	563		31135000	3	47	565		31135000	12	13	565
31215000	2	52	565		31290000	12	46	565		31165000	1	149	559		31165000	29	3	414		31265000	7	50	558		31165000	2	75	562		31290000	4	54	561		31240000	2	28	563		31165000	3	47	565		31165000	12	12	564
31245000	2	52	565		31320000	12	46	565		31195000	1	149	559		31195000	29	3	414		31295000	7	57	565		31195000	2	73	560		31320000	4	54	561		31270000	2	28	563		31195000	3	47	565		31195000	12	12	564
31275000	2	52	565		31350000	12	46	565		31225000	1	149	559		31225000	38	5	565		31325000	7	57	565		31225000	2	73	560		31350000	4	54	561		31300000	2	28	563		31225000	3	47	565		31225000	12	12	564
31305000	2	52	565		31380000	12	46	565		31255000	1	149	559		31255000	38	5	565		31355000	7	57	565		31255000	2	73	560		31380000	4	54	561		31330000	2	28	563		31255000	3	47	565		31255000	12	12	565
31335000	2	52	565		31410000	12	46	565		31285000	1	149	559		31285000	38	5	565		31385000	7	57	565		31285000	2	73	560		31410000	4	54	561		31360000	2	28	563		31285000	3	47	565		31285000	12	12	565
31365000	2	52	565		31440000	12	46	565		31315000	1	149	559		31315000	38	5	565		31415000	7	57	565		31315000	2	73	560		31440000	4	56	565		31390000	2	28	563		31315000	3	47	565		31315000	12	12	565
31395000	2	52	565		31470000	12	46	565		31345000	1	149	559		31345000	38	5	564		31445000	7	57	564		31345000	2	73	560		31470000	4	56	565		31420000	2	28	563		31345000	3	47	565		31345000	12	11	563
31425000	2	52	565		31500000	12	46	565		31375000	1	149	559		31375000	38	5	564		31475000	7	50	557		31375000	2	73	560		31500000	4	56	565		31450000	2	28	563		31375000	3	47	565		31375000	12	11	563
31455000	2	52	565		31530000	12	46	565		31405000	1	149	559		31405000	38	5	564		31505000	7	50	558		31405000	2	77	565		31530000	4	56	565		31480000	2	28	563		31405000	3	47	565		31405000	12	12	565
31485000	2	52	565		31560000	12	46	565		31435000	1	149	559		31435000	38	5	564		31535000	7	50	565		31435000	2	77	565		31560000	4	56	565		31510000	2	28	563		31435000	3	47	565		31435000	12	12	565
31515000	2	52	565		31590000	12	46	565		31465000	1	149	559		31465000	38	4	563		31565000	7	50	565		31465000	2	77	565		31590000	4	56	565		31540000	2	28	563		31465000	3	47	565		31465000	12	12	565
31545000	2	52	565		31620000	12	46	565		31495000	1	155	564		31495000	38	4	563		31595000	7	50	565		31495000	2	77	565		31620000	4	56	565		31570000	2	25	562		31495000	3	47	565		31495000	12	12	565
31575000	2	52	565		31650000	12	46	565		31525000	1	155	564		31525000	38	4	563		31625000	7	50	565		31525000	2	77	565		31650000	4	56	565		31600000	2	25	562		31525000	3	47	565		31525000	12	12	565
31605000	2	52	565		31680000	12	46	565		31555000	1	155	564		31555000	38	4	563		31655000	7	50	565		31555000	2	77	565		31680000	4	56	565		31630000	2	25	562		31555000	3	47	565		31555000	12	12	565
31635000	2	52	565		31710000	12	46	565		31585000	1	155	564		31585000	38	4	563		31685000	7	50	565		31585000	2	77	565		31710000	4	56	565		31660000	2	25	562		31585000	3	47	565		31585000	12	12	565
31665000	2	52	565		31740000	12	46	565		31615000	1	155	564		31615000	38	5	564		31715000	7	50	565		31615000	2	77	565		31740000	4	56	565		31690000	2	25	562		31615000	3	47	565		31615000	12	12	565
31695000	2	52	565		31770000	12	46	565		31645000	1	155	564		31645000	38	5	564		31745000	7	50	565		31645000	2	77	565		31770000	4	56	565		31720000	2	25	562		31645000	3	47	565		31645000	12	12	565
31725000	2	52	565		31800000	12	46	565		31675000	1	155	564		31675000	38	5	564		31775000	7	50	565		31675000	2	77	565		31800000	4	56	565		31750000	2	25	562		31675000	3	47	565		31675000	12	12	565
31755000	2	52	565		31830000	12	46	565		31705000	1	155	564		31705000	38	5	564		31805000	7	50	565		31705000	2	77	565		31830000	4	56	565		31780000	2	25	562		31705000	3	47	565		31705000	12	12	565
31785000	2	52	565		31860000	12	46	565		31735000	1	155	564		31735000	39	5	565		31835000	7	50	565		31735000	2	77	565		31860000	4	56	565		31810000	2	25	562		31735000	3	47	565		31735000	12	12	565
31815000	2	52	565		31890000	12	46	565		31765000	1	155	564		31765000	39	5	565		31865000	7	50	565		31765000	2	77	565		31890000	4	56	565		31840000	2	25	562		31765000	3	47	565		31765000	12	12	565
31845000	2	52	565		31920000	12	46	565		31795000	1	155	564		31795000	39	5	565		31895000	7	50	565		31795000	2	77	565		31920000	4	56	565		31870000	2	25	562		31795000	3	47	565		31795000	12	12	565
31875000	2	52	565		31950000	12	46	565		31825000	1	155	564		31825000	39	5	565		31925000	7	50	565		31825000	2	77	565		31950000	4	56	565		31900000	2	25	562		31825000	3	47	565		31825000	12	12	565
31905000	2	52	565		31980000	12	46	565		31855000	1	155	564		31855000	39	5	565		31955000	7	50	565		31855000	2	77	565		31980000	4	56	565		31930000	2	25	562		31855000	3	47	565		31855000	12	12	565
31935000	2	52	565		32010000	12	46	565		31885000	1	155	564		31885000	39	5	565		31985000	7	50	564		31885000	2	77	565		32010000	4	56	565		31960000	2	25	562		31885000	3	47	565		31885000	12	11	564
31965000	2	52	565		32040000	12	46	565		31915000	1	155	564		31915000	39	5	565		32015000	7	50	564		31915000	2	77	565		32040000	4	56	565		31990000	2	25	562		31915000	3	47	565		31915000	12	11	564
31995000	2	52	565		32070000	12	46	565		31945000	1	155	564		31945000	39	5	565		32045000	7	51	565		31945000	2	77	565		32070000	4	56	565		32020000	2	25	562		31945000	3	47	565		31945000	12	11	564
32025000	2	52	565		32100000	12	46	565		31975000	1	155	564		31975000	39	5	565		32075000	7	51	564		31975000	2	77	565		32100000	4	56	565		32050000	2	25	562		31975000	3	47	565		31975000	12	11	564
32055000	2	52	565		32130000	12	46	565		32005000	1	155	564		32005000	39	4	564		32105000	7	51	564		32005000	2	77	565		32130000	4	56	565		32080000	2	25	562		32005000	3	47	565		32005000	12	11	564
32085000	2	52	565		32160000	12	46	565		32035000	1	155	564		32035000	39	4	564		32135000	7	52	565		32035000	2	77	565		32160000	4	56	565		32110000	2	25	562		32035000	3	47	565		32035000	12	11	565
32115000	2	52	565		32190000	12	46	565		32065000	1	155	564		32065000	39	4	564		32165000	7	52	565		32065000	2	77	565		32190000	4	56	565		32140000	2	25	562		32065000	3	47	565		32065000	12	11	565
32145000	2	52	565		32220000	12	46	565		32095000	1	155	564		32095000	39	4	565		32195000	7	52	565		32095000	2	77	565		32220000	4	56	565		32170000	2	25	562		32095000	3	47	565		32095000	12	11	565
32175000	2	52	565		32250000	12	46	565		32125000	1	155	564		32125000	39	4	565		32225000	7	52	565		32125000	2	77	565		32250000	4	56	565		32200000	2	25	562		32125000	3	47	565		32125000	11	11	564
32205000	2	52	565		32280000	12	46	565		32155000	1	155	564		32155000	39	4	565		32255000	7	49	553		32155000	2	76	564		32280000	4	56	565		32230000	2	25	562		32155000	3	47	565		32155000	11	11	564
32235000	2	52	565		32310000	12	46	565		32185000	1	155	564		32185000	39	4	565		32285000	7	49	553		32185000	2	76	564		32310000	4	56	565		32260000	2	25	562		32185000	3	47	565		32185000	11	11	564
32265000	2	52	565		32340000	12	46	565		32215000	1	155	564		32215000	39	4	565		32315000	7	49	553		32215000	2	76	564		32340000	4	56	565		32290000	2	25	562		32215000	3	47	565		32215000	11	11	564
32295000	2	52	565		32370000	12	46	565		32245000	1	155	564		32245000	39	4	565		32345000	10	57	551		32245000	2	76	564		32370000	4	56	565		32320000	2	25	562		32245000	3	47	565		32245000	11	11	564
32325000	2	52	565		32400000	12	46	565		32275000	1	155	564		32275000	39	4	565		32375000	10	50	455		32275000	2	76	564		32400000	4	56	565		32350000	2	25	562		32275000	3	47	565		32275000	11	11	564
32355000	2	52	565		32430000	12	46	565		32305000	1	155	564		32305000	39	4	565		32405000	19	55	469		32305000	2	76	564		32430000	4	56	565		32380000	2	25	562		32305000	3	47	565		32305000	12	11	565
32385000	2	52	565		32460000	12	46	565		32335000	1	156	565		32335000	39	4	565		32435000	19	55	469		32335000	2	76	564		32460000	4	56	565		32410000	2	25	562		32335000	3	47	565		32335000	12	11	565
32415000	2	52	565		32490000	12	46	565		32365000	1	156	565		32365000	39	4	564		32465000	58	103	448		32365000	2	75	564		32490000	4	56	565		32440000	2	25	564		32365000	3	47	565		32365000	12	11	565
32445000	2	52	565		32520000	12	46	565		32395000	1	156	565		32395000	39	4	564		32495000	58	103	448		32395000	2	75	564		32520000	4	56	565		32470000	2	25	564		32395000	3	47	565		32395000	12	11	565
32475000	2	50	563		32550000	12	46	565		32425000	1	156	565		32425000	39	4	564		32525000	58	100	431		32425000	2	75	564		32550000	4	56	565		32500000	2	25	564		32425000	3	47	565		32425000	12	11	565
32505000	2	50	563		32580000	12	46	565		32455000	1	156	565		32455000	40	4	565		32555000	125	148	548		32455000	2	75	564		32580000	4	56	565		32530000	2	25	565		32455000	3	47	564		32455000	12	11	565
32535000	2	50	563		32610000	12	46	565		32485000	1	156	565		32485000	40	4	565		32585000	125	156	556		32485000	2	75	564		32610000	4	56	565		32560000	2	25	565		32485000	3	47	564		32485000	12	11	565
32565000	2	50	563		32640000	12	46	565		32515000	1	156	565		32515000	40	4	565		32615000	125	156	556		32515000	2	75	564		32640000	4	56	565		32590000	2	25	565		32515000	3	47	564		32515000	12	11	565
32595000	2	50	563		32670000	12	46	565		32545000	1	156	565		32545000	40	4	565		32645000	107	159	547		32545000	2	75	564		32670000	4	56	565		32620000	2	25	565		32545000	3	47	564		32545000	12	11	565
32625000	2	50	563		32700000	12	46	565		32575000	1	156	565		32575000	40	4	565		32675000	65	98	443		32575000	2	75	564		32700000	4	56	565		32650000	2	25	565		32575000	3	47	564		32575000	12	11	565
32655000	2	50	563		32730000	12	45	564		32605000	1	156	565		32605000	40	4	565		32705000	65	98	461		32605000	2	76	565		32730000	4	56	565		32680000	2	24	563		32605000	3	47	564		32605000	12	11	565
32685000	2	50	563		32760000	12	45	564		32635000	1	156	565		32635000	40	4	565		32735000	8	58	458		32635000	2	76	565		32760000	4	56	565		32710000	2	24	563		32635000	3	47	564		32635000	12	11	565
32715000	2	49	564		32790000	12	45	564		32665000	1	156	565		32665000	40	4	565		32765000	8	58	458		32665000	2	76	565		32790000	4	56	565		32740000	2	24	563		32665000	3	47	564		32665000	12	11	565
32745000	2	49	564		32820000	12	45	564		32695000	1	156	565		32695000	40	4	565		32795000	9	47	548		32695000	2	76	565		32820000	4	56	565		32770000	2	24	563		32695000	3	47	564		32695000	12	11	565
32775000	2	49	564		32850000	12	45	565		32725000	1	156	565		32725000	40	4	565		32825000	8	47	547		32725000	2	76	565		32850000	4	56	565		32800000	2	24	563		32725000	3	46	563		32725000	12	11	565
32805000	2	49	564		32880000	12	45	565		32755000	1	156	565		32755000	40	4	565		32855000	8	51	564		32755000	2	76	565		32880000	4	56	565		32830000	2	24	563		32755000	3	47	564		32755000	12	11	565
32835000	2	49	564		32910000	12	45	565		32785000	1	156	565		32785000	40	4	565		32885000	8	51	565		32785000	2	76	565		32910000	4	56	565		32860000	2	24	563		32785000	3	47	564		32785000	12	11	565
32865000	2	49	565		32940000	12	45	565		32815000	1	156	565		32815000	40	4	565		32915000	8	51	565		32815000	2	76	565		32940000	4	56	565		32890000	3	23	563		32815000	3	47	564		32815000	12	11	565
32895000	2	49	565		32970000	12	45	565		32845000	1	156	565		32845000	40	4	565		32945000	8	51	565		32845000	2	76	565		32970000	4	56	565		32920000	3	23	563		32845000	3	47	564		32845000	12	11	565
32925000	2	49	565		33000000	12	45	565		32875000	1	156	565		32875000	40	4	565		32975000	8	51	565		32875000	2	76	565		33000000	4	56	565		32950000	3	23	563		32875000	3	47	564		32875000	12	11	565
32955000	2	49	565		33030000	12	45	565		32905000	1	156	565		32905000	40	4	565		33005000	8	51	565		32905000	2	75	564		33030000	4	56	565		32980000	3	23	563		32905000	3	47	564		32905000	12	11	565
32985000	2	49	565		33060000	12	45	565		32935000	1	156	565		32935000	40	4	565		33035000	8	51	565		32935000	2	75	564		33060000	4	56	565		33010000	3	23	563		32935000	3	47	564		32935000	12	11	565
33015000	2	49	565		33090000	12	45	565		32965000	1	156	565		32965000	40	4	565		33065000	8	51	565		32965000	2	75	564		33090000	4	56	565		33040000	3	23	563		32965000	3	47	564		32965000	12	11	565
33045000	2	49	565		33120000	12	45	565		32995000	1	156	565		32995000	40	4	565		33095000	8	51	565		32995000	2	75	565		33120000	4	56	565		33070000	3	23	563		32995000	3	47	565		32995000	12	11	565
33075000	2	49	565		33150000	12	45	565		33025000	1	156	565		33025000	40	4	565		33125000	8	51	565		33025000	2	75	565		33150000	4	56	565		33100000	3	25	565		33025000	3	47	565		33025000	12	11	565
33105000	2	49	565		33180000	12	45	565		33055000	1	156	565		33055000	40	4	565		33155000	8	51	565		33055000	2	75	565		33180000	4	56	565		33130000	3	25	565		33055000	3	47	565		33055000	12	11	565
33135000	2	49	565		33210000	12	45	565		33085000	1	156	565		33085000	40	4	565		33185000	8	51	565		33085000	2	75	565		33210000	4	55	564		33160000	3	25	565		33085000	3	47	565		33085000	12	11	565
33165000	2	49	565		33240000	12	45	565		33115000	1	156	565		33115000	40	4	565		33215000	8	51	565		33115000	2	75	565		33240000	4	55	564		33190000	3	25	565		33115000	3	47	565		33115000	12	11	565
33195000	2	49	565		33270000	12	45	565		33145000	1	156	565		33145000	40	4	565		33245000	8	51	565		33145000	2	75	565		33270000	4	55	564		33220000	3	25	565		33145000	3	47	565		33145000	11	11	564
33225000	2	49	565		33300000	12	45	565		33175000	1	156	565		33175000	39	4	564		33275000	8	51	565		33175000	2	75	565		33300000	4	55	564		33250000	3	25	565		33175000	3	47	565		33175000	11	11	564
33255000	2	49	565		33330000	12	45	565		33205000	1	156	565		33205000	39	4	564		33305000	8	51	565		33205000	2	75	565		33330000	4	55	564		33280000	3	25	565		33205000	3	47	565		33205000	11	11	564
33285000	2	49	565		33360000	12	45	565		33235000	1	156	565		33235000	39	4	564		33335000	8	51	565		33235000	2	75	565		33360000	4	55	564		33310000	3	25	565		33235000	3	47	565		33235000	11	11	564
33315000	2	49	565		33390000	12	45	565		33265000	1	156	565		33265000	39	4	564		33365000	8	51	565		33265000	2	75	565		33390000	4	55	564		33340000	3	25	565		33265000	3	47	565		33265000	11	11	564
33345000	2	49	565		33420000	12	45	565		33295000	1	156	565		33295000	39	4	564		33395000	8	51	565		33295000	2	75	565		33420000	4	55	564		33370000	3	25	565		33295000	3	47	565		33295000	11	11	564
33375000	2	49	565		33450000	12	45	565		33325000	1	156	565		33325000	39	4	564		33425000	8	51	565		33325000	2	73	563		33450000	4	55	564		33400000	3	25	565		33325000	3	47	565		33325000	11	11	564
33405000	2	49	565		33480000	12	45	565		33355000	1	155	564		33355000	40	4	565		33455000	8	51	565		33355000	2	73	563		33480000	4	55	565		33430000	3	25	565		33355000	3	47	565		33355000	11	11	564
33435000	2	49	565		33510000	12	45	565		33385000	1	155	564		33385000	40	4	565		33485000	8	51	565		33385000	2	73	563		33510000	4	55	565		33460000	3	25	565		33385000	3	47	565		33385000	11	11	564
33465000	2	49	565		33540000	12	45	565		33415000	1	155	564		33415000	40	4	565		33515000	8	51	565		33415000	2	73	563		33540000	4	55	565		33490000	2	25	564		33415000	3	47	565		33415000	11	11	564
33495000	2	49	565		33570000	12	45	565		33445000	1	155	564		33445000	40	4	565		33545000	8	51	565		33445000	2	73	563		33570000	4	55	565		33520000	2	25	564		33445000	3	47	565		33445000	11	11	564
33525000	2	49	564		33600000	12	45	565		33475000	1	155	564		33475000	40	4	565		33575000	8	51	565		33475000	2	73	563		33600000	4	55	565		33550000	2	25	564		33475000	3	47	565		33475000	11	11	564
33555000	2	49	564		33630000	12	45	565		33505000	1	155	564		33505000	40	4	565		33605000	8	51	565		33505000	2	73	563		33630000	4	55	565		33580000	3	25	565		33505000	3	47	565		33505000	11	11	565
33585000	2	49	564		33660000	12	45	565		33535000	1	155	564		33535000	40	4	565		33635000	8	51	565		33535000	2	73	563		33660000	4	55	565		33610000	3	25	565		33535000	3	47	565		33535000	11	11	565
33615000	2	49	564		33690000	12	45	565		33565000	1	155	564		33565000	40	4	565		33665000	8	51	565		33565000	2	73	563		33690000	4	55	565		33640000	3	25	565		33565000	3	47	565		33565000	11	11	565
33645000	2	50	565		33720000	12	45	565		33595000	1	155	564		33595000	40	4	565		33695000	8	51	565		33595000	2	73	563		33720000	4	55	565		33670000	3	25	565		33595000	3	47	565		33595000	11	11	565
33675000	2	50	565		33750000	12	45	565		33625000	1	155	564		33625000	40	4	565		33725000	8	51	565		33625000	2	73	565		33750000	4	55	565		33700000	3	25	565		33625000	3	47	565		33625000	11	11	565
33705000	2	50	565		33780000	12	45	565		33655000	1	155	564		33655000	40	4	565		33755000	8	51	565		33655000	2	73	565		33780000	4	55	565		33730000	3	25	565		33655000	3	47	565		33655000	11	11	565
33735000	2	50	565		33810000	12	45	565		33685000	1	155	564		33685000	40	4	565		33785000	8	51	565		33685000	2	73	565		33810000	4	55	565		33760000	3	25	565		33685000	3	47	565		33685000	11	11	565
33765000	2	50	565		33840000	12	45	565		33715000	1	155	564		33715000	40	4	565		33815000	8	51	565		33715000	2	73	565		33840000	4	55	565		33790000	3	25	565		33715000	3	47	565		33715000	11	11	565
33795000	2	50	565		33870000	12	45	565		33745000	1	155	564		33745000	40	4	565		33845000	8	51	565		33745000	2	73	565		33870000	4	53	563		33820000	3	25	565		33745000	3	47	565		33745000	11	11	565
33825000	2	50	565		33900000	12	45	565		33775000	1	155	564		33775000	40	4	565		33875000	8	51	565		33775000	2	73	565		33900000	4	53	563		33850000	3	24	564		33775000	3	47	565		33775000	11	10	564
33855000	2	50	565		33930000	12	45	565		33805000	1	155	564		33805000	40	4	565		33905000	8	51	565		33805000	2	73	565		33930000	4	53	563		33880000	3	24	564		33805000	3	47	565		33805000	11	10	564
33885000	2	50	565		33960000	12	45	565		33835000	1	155	564		33835000	40	4	565		33935000	8	51	565		33835000	2	73	565		33960000	4	53	563		33910000	3	24	564		33835000	3	47	565		33835000	11	10	564
33915000	2	50	565		33990000	12	45	565		33865000	1	155	564		33865000	40	4	565		33965000	8	51	565		33865000	2	73	565		33990000	4	53	563		33940000	3	24	564		33865000	3	47	565		33865000	11	10	564
33945000	2	50	565		34020000	12	45	565		33895000	1	155	564		33895000	40	4	565		33995000	8	51	565		33895000	2	73	565		34020000	4	53	563		33970000	3	24	565		33895000	3	47	565		33895000	11	10	564
33975000	2	50	565		34050000	12	45	565		33925000	1	155	564		33925000	40	4	565		34025000	8	51	565		33925000	2	73	565		34050000	4	53	563		34000000	3	24	565		33925000	3	47	565		33925000	11	10	564
34005000	2	50	565		34080000	12	45	565		33955000	1	155	564		33955000	40	4	565		34055000	8	51	565		33955000	2	73	565		34080000	4	53	563		34030000	3	24	565		33955000	3	47	565		33955000	11	10	564
34035000	2	50	565		34110000	12	45	565		33985000	1	155	564		33985000	40	4	565		34085000	8	51	565		33985000	2	73	563		34110000	4	53	563		34060000	3	24	565		33985000	3	47	565		33985000	11	10	564
34065000	2	50	565		34140000	12	45	565		34015000	1	155	564		34015000	40	4	565		34115000	8	51	565		34015000	2	73	563		34140000	4	53	563		34090000	3	24	565		34015000	3	47	565		34015000	11	10	564
34095000	2	50	565		34170000	12	45	565		34045000	1	155	564		34045000	40	4	565		34145000	8	51	565		34045000	2	73	563		34170000	4	53	563		34120000	3	24	565		34045000	3	47	565		34045000	11	10	564
34125000	2	50	565		34200000	12	45	565		34075000	1	155	564		34075000	40	4	565		34175000	8	51	565		34075000	2	73	563		34200000	4	53	563		34150000	3	24	565		34075000	3	47	565		34075000	11	10	564
34155000	2	50	565		34230000	12	45	565		34105000	1	155	564		34105000	40	4	565		34205000	8	51	565		34105000	2	73	563		34230000	4	53	563		34180000	3	24	565		34105000	3	47	565		34105000	11	10	563
34185000	2	50	565		34260000	12	45	563		34135000	1	155	564		34135000	40	4	565		34235000	8	51	565		34135000	2	75	565		34260000	4	53	563		34210000	3	24	565		34135000	3	47	565		34135000	11	10	563
34215000	2	50	565		34290000	12	45	563		34165000	1	155	564		34165000	40	4	565		34265000	8	51	565		34165000	2	75	565		34290000	4	53	563		34240000	3	23	564		34165000	3	47	565		34165000	11	10	563
34245000	2	50	565		34320000	12	45	563		34195000	1	155	564		34195000	40	4	565		34295000	8	51	565		34195000	2	75	565		34320000	4	53	563		34270000	3	23	564		34195000	3	47	565		34195000	11	10	563
34275000	2	50	565		34350000	12	45	563		34225000	1	155	564		34225000	40	4	565		34325000	8	51	565		34225000	2	75	565		34350000	4	53	563		34300000	3	23	564		34225000	3	47	565		34225000	11	9	562
34305000	2	50	565		34380000	12	45	563		34255000	1	155	564		34255000	40	4	565		34355000	8	51	565		34255000	2	75	565		34380000	4	54	565		34330000	3	23	565		34255000	3	47	565		34255000	11	9	564
34335000	2	50	565		34410000	12	45	563		34285000	1	155	564		34285000	40	4	563		34385000	8	51	565		34285000	2	75	565		34410000	4	54	565		34360000	3	23	565		34285000	3	47	565		34285000	11	8	564
34365000	2	50	565		34440000	12	45	563		34315000	1	155	564		34315000	40	4	563		34415000	8	51	565		34315000	2	75	565		34440000	4	54	565		34390000	3	23	565		34315000	3	47	565		34315000	11	8	564
34395000	2	50	565		34470000	12	45	563		34345000	1	155	564		34345000	40	4	563		34445000	8	51	565		34345000	2	75	565		34470000	4	54	565		34420000	3	23	565		34345000	3	47	565		34345000	11	8	565
34425000	2	50	565		34500000	12	45	563		34375000	1	155	564		34375000	40	4	563		34475000	8	51	565		34375000	2	75	565		34500000	4	54	565		34450000	3	23	565		34375000	3	47	565		34375000	11	8	565
34455000	2	50	565		34530000	12	45	563		34405000	1	155	564		34405000	40	4	563		34505000	8	51	565		34405000	2	75	565		34530000	4	54	565		34480000	3	23	565		34405000	3	47	565		34405000	11	8	565
34485000	2	50	565		34560000	12	45	563		34435000	1	155	564		34435000	40	4	563		34535000	8	51	565		34435000	2	75	565		34560000	4	54	565		34510000	3	23	565		34435000	3	47	565		34435000	11	8	565
34515000	2	50	565		34590000	12	45	563		34465000	1	155	564		34465000	40	4	563		34565000	8	51	565		34465000	2	75	565		34590000	4	54	565		34540000	3	23	565		34465000	3	47	565		34465000	11	8	565
34545000	2	50	565		34620000	12	45	563		34495000	1	155	564		34495000	40	4	563		34595000	8	51	565		34495000	2	75	565		34620000	4	54	565		34570000	3	23	565		34495000	3	47	565		34495000	11	8	565
34575000	0	50	561		34650000	12	45	563		34525000	1	155	564		34525000	40	4	563		34625000	8	51	565		34525000	2	75	565		34650000	4	54	565		34600000	3	23	565		34525000	3	47	565		34525000	11	8	565
34605000	0	50	561		34680000	12	45	563		34555000	1	155	564		34555000	40	4	563		34655000	8	51	565		34555000	2	75	565		34680000	4	54	565		34630000	3	23	565		34555000	3	47	565		37805064	11	4	559
34635000	0	50	561		34710000	12	45	563		34585000	1	155	564		34585000	40	4	563		34685000	8	51	565		34585000	2	75	565		34710000	4	54	565		34660000	3	23	565		34585000	3	47	565		37835064	12	5	564
34665000	0	50	561		34740000	12	45	563		34615000	1	155	564		34615000	42	4	565		34715000	8	51	565		34615000	2	75	565		34740000	4	54	565		34690000	3	23	565		34615000	3	47	565		37865064	12	5	564
34695000	0	50	561		34770000	12	45	563		34645000	1	155	564		34645000	42	4	565		34745000	8	51	565		34645000	2	75	565		34770000	4	54	565		34720000	3	23	565		34645000	3	47	565		37895064	12	5	564
34725000	0	50	561		34800000	12	45	563		34675000	1	149	558		34675000	42	4	565		34775000	8	51	565		34675000	2	75	565		34800000	4	54	565		34750000	3	23	565		34675000	3	47	565		37925064	12	5	564
34755000	0	50	561		34830000	12	45	563		34705000	1	149	558		34705000	42	4	565		34805000	8	51	565		34705000	2	75	565		34830000	4	54	565		34780000	3	23	565		34705000	3	47	565		37955064	12	5	564
34785000	0	50	561		34860000	12	45	563		34735000	1	149	558		34735000	42	4	565		34835000	8	51	565		34735000	2	75	565		34860000	4	54	565		34810000	3	23	565		34735000	3	47	565		37985064	12	5	564
34815000	0	50	561		34890000	12	45	563		34765000	1	149	558		34765000	42	4	564		34865000	8	51	565		34765000	2	75	565		34890000	4	54	565		34840000	3	23	565		34765000	3	47	565		38015064	12	5	564
34845000	0	50	561		34920000	12	45	563		34795000	1	149	558		34795000	42	4	564		34895000	8	51	565		34795000	2	75	565		34920000	4	54	565		34870000	3	23	565		34795000	3	47	565		38045064	12	5	564
34875000	0	50	561		34950000	12	45	563		34825000	1	149	558		34825000	42	4	564		34925000	8	51	565		34825000	2	75	565		34950000	4	54	565		34900000	3	23	565		34825000	3	47	565		38075064	12	5	564
34905000	0	50	561		34980000	12	45	563		34855000	1	149	558		34855000	43	4	565		34955000	8	51	565		34855000	2	75	565		34980000	4	52	563		34930000	3	23	565		34855000	3	47	565		38105064	12	5	564
34935000	0	50	561		35010000	12	45	563		34885000	1	149	558		34885000	43	4	565		34985000	8	51	565		34885000	2	75	565		35010000	4	52	563		34960000	3	23	565		34885000	3	46	564		38135064	12	5	564
34965000	0	50	561		35040000	12	45	563		34915000	1	149	558		34915000	43	4	565		35015000	8	51	565		34915000	2	75	565		35040000	4	52	563		34990000	3	23	565		34915000	3	46	564		38165064	12	5	564
34995000	0	50	561		35070000	12	47	565		34945000	1	149	558		34945000	43	4	565		35045000	8	51	565		34945000	2	75	565		35070000	4	52	563		35020000	3	23	565		34945000	3	46	564		38195064	12	5	564
35025000	0	50	561		35100000	12	47	565		34975000	1	149	558		34975000	43	4	565		35075000	8	51	565		34975000	2	75	565		35100000	4	52	563		35050000	3	23	565		34975000	3	46	564		38225064	12	6	563
35055000	0	50	561		35130000	12	47	565		35005000	1	149	558		35005000	43	4	565		35105000	8	51	565		35005000	2	75	565		35130000	4	52	563		35080000	3	23	565		35005000	3	46	565		38255064	12	6	563
35085000	0	50	561		35160000	12	47	565		35035000	1	149	558		35035000	43	4	565		35135000	8	51	565		35035000	2	75	565		35160000	4	52	563		35110000	3	23	565		35035000	3	46	565		38285064	12	6	563
35115000	0	50	561		35190000	12	47	565		35065000	1	149	558		35065000	43	4	565		35165000	8	51	565		35065000	2	75	565		35190000	4	52	563		35140000	3	23	564		35065000	3	46	565		38315064	12	6	563
35145000	0	50	561		35220000	12	47	565		35095000	1	149	558		35095000	43	4	565		35195000	8	51	565		35095000	2	75	565		35220000	4	52	563		35170000	3	23	564		35095000	3	46	564		38345064	12	8	564
35175000	0	50	561		35250000	12	47	565		35125000	1	149	558		35125000	43	4	565		35225000	8	51	565		35125000	2	75	565		35250000	4	52	563		35200000	3	23	564		35125000	3	46	564		38375064	12	8	564
35205000	0	50	561		35280000	12	47	565		35155000	1	149	558		35155000	43	4	565		35255000	8	51	565		35155000	2	75	565		35280000	4	52	563		35230000	3	23	564		35155000	3	47	565		38405064	12	8	564
35235000	0	50	561		35310000	12	47	565		35185000	1	149	558		35185000	43	4	565		35285000	8	51	565		35185000	2	75	565		35310000	4	52	563		35260000	3	23	564		35185000	3	47	565		38435064	12	8	564
35265000	0	50	561		35340000	12	47	565		35215000	1	149	558		35215000	43	4	565		35315000	8	51	565		35215000	2	75	565		35340000	4	52	563		35290000	3	23	564		35215000	3	47	565		38465064	12	8	564
35295000	0	50	561		35370000	12	47	565		35245000	1	149	558		35245000	43	4	565		35345000	8	51	565		35245000	2	75	565		35370000	4	52	563		35320000	3	23	564		35245000	3	47	565		38495064	12	8	564
35325000	0	50	561		35400000	12	47	565		35275000	1	149	558		35275000	38	4	560		35375000	8	51	565		35275000	2	75	565		35400000	4	52	563		35350000	3	23	564		35275000	3	47	565		38525064	12	8	564
35355000	0	50	561		35430000	12	47	565		35305000	1	149	558		35305000	38	4	560		35405000	8	51	565		35305000	2	75	565		35430000	4	52	563		35380000	3	23	563		35305000	3	47	565		38555064	12	8	564
35385000	0	54	565		35460000	12	47	565		35335000	1	149	558		35335000	38	4	560		35435000	8	51	565		35335000	2	75	565		35460000	4	52	563		35410000	3	23	563		35335000	3	47	565		38585064	12	8	564
35415000	0	54	565		35490000	12	47	565		35365000	1	149	558		35365000	38	4	560		35465000	8	51	565		35365000	2	75	565		35490000	4	52	563		35440000	3	23	563		35365000	3	47	565		38615064	12	8	564
35445000	0	54	565		35520000	12	47	565		35395000	1	149	558		35395000	38	4	560		35495000	8	51	565		35395000	2	75	565		35520000	4	52	563		35470000	3	23	563		35395000	3	47	565		38645064	13	8	565
35475000	0	54	565		35550000	12	47	565		35425000	1	149	558		35425000	38	4	560		35525000	8	51	565		35425000	2	75	565		35550000	5	52	565		35500000	3	23	563		35425000	3	47	565		38675064	13	8	565
35505000	0	54	565		35580000	12	47	565		35455000	1	149	558		35455000	38	4	565		35555000	8	51	565		35455000	2	75	565		35580000	5	52	565		35530000	3	23	563		35455000	3	47	565		38705064	13	8	565
35535000	0	54	565		35610000	12	47	565		35485000	1	149	558		35485000	38	4	565		35585000	8	51	565		35485000	2	75	565		35610000	5	52	565		35560000	3	23	563		35485000	3	47	565		38735064	13	8	565
35565000	0	54	565		35640000	12	47	565		35515000	1	149	558		35515000	38	4	565		35615000	8	51	565		35515000	2	75	565		35640000	5	52	565		35590000	3	23	563		35515000	3	47	565		38765064	13	8	565
35595000	0	54	565		35670000	12	47	565		35545000	1	149	558		35545000	38	4	565		35645000	8	51	565		35545000	2	75	565		35670000	5	52	565		35620000	3	23	563		35545000	3	47	565		38795064	13	8	565
[truncated: 6,792 more rows]
[truncated: 72 more columns]

## Sheet: Figure 3b
Figure 3b
Focal recurrent loss (CNA profile plots)				Focal prognostic region (AUC plots)
[truncated: 55,066 more rows]

## Sheet: Figure 4a
Figure 4a
[truncated: 366 more rows]

## Sheet: Figure 4b
Figure 4b
[truncated: 567 more rows]
[truncated: 117 more columns]

## Sheet: Figure 4c
Figure 4c
[truncated: 566 more rows]

[truncated: 11 more sheets: Figure 5b, Supplementary Figure 2d, Supplementary Figure 4, Supplementary Figure 5a, Supplementary Figure 5b, Supplementary Figure 6d, Supplementary Figure 8a, Supplementary Figure 8b, Supplementary Figure 9c, Supplementary Figure 10a, Supplementary Figure 10b]
